# Supplementary material for: Do Organic Substrates Drive Microbial Community Interactions in Arctic Snow?
Source: Front Microbiol. 2019 Oct 31;10:2492. doi: 10.3389/fmicb.2019.02492 (PMC6842950; doi:10.3389/fmicb.2019.02492)
Supplement: Supplementary file 2 [file Table_2.XLSX]

## Sheet: SI_Table_10_16SrRNA_depth
sampleName	Reads_before_clustering	Reads_after_clustering
CH01	7322	5330
CH07	2236	978
CH08	14396	10453
CH12	13534	8587
CH13	1168	644
CH18	54402	38995
CH21	39892	28707
CH22	1702	922
CH23	114502	32353
CH25	81148	54927
CH28	28238	21036
CH30	5506	3558
CH33	1666	984
CH36	31076	22772
CH37	43846	28774
CH40	6264	3653
CH41	2670	1584
CH43	38736	25761
CH47	2288	1390
CH48	65224	49278
CH52	4106	2706
CH54	3238	2258
CH56	3398	2188
CH57	3854	2619
CH58	12194	8944
CH62	14002	10200
CH65	39730	29465
CH66	3420	2272
CH72	29986	22545
CH74	19778	15348
CH76	111444	80238
