# Supplementary material for: Do Organic Substrates Drive Microbial Community Interactions in Arctic Snow?
Source: Front Microbiol. 2019 Oct 31;10:2492. doi: 10.3389/fmicb.2019.02492 (PMC6842950; doi:10.3389/fmicb.2019.02492)
Supplement: Supplementary file 3 [file Table_3.XLSX]

## Sheet: SI_Table_9_MGMT_depth-1
SamplesName	MG_reads_after_filtering	MG_reads_annotated	MT_reads_after_filtering	MT_reads_annotated
CH01	32199	9559	19613	4888
CH02	22707	7339	19359	9419
CH03	17271	5978	12168	3305
CH04	26183	3369	12843	1731
CH05	20515	2276	17669	4920
CH07	16817	4930	17108	4114
CH08	32276	5000	12045	3213
CH10	26197	6567	14023	4530
CH40	22988	6615	18043	8786
CH41	45676	16346	30871	17947
CH43	21709	5253	15857	8456
CH47	35278	10680	31296	11294
CH52	39141	14149	24513	14814
CH54	47574	28009	74209	9794
CH56	28974	16886	22143	12781
CH57	28672	16782	15882	9967
CH58	23191	12788	41196	11550
CH62	26017	14339	22574	14255
CH65	48682	29908	47903	27634
CH66	27418	15579	23358	11677
