# Supplementary material for: Do Organic Substrates Drive Microbial Community Interactions in Arctic Snow?
Source: Front Microbiol. 2019 Oct 31;10:2492. doi: 10.3389/fmicb.2019.02492 (PMC6842950; doi:10.3389/fmicb.2019.02492)
Supplement: Supplementary file 4 [file Table_4.XLSX]

## Sheet: Table_S4
Entry	Entry name	Protein names	Gene names
Q5ABU7	MDR1_CANAL	Multidrug resistance protein 1 (Benomyl resistance protein 1)	MDR1 BEN BMR1 CAALFM_C603170CA CaO19.13047 CaO19.5604
P77398	ARNA_ECOLI	Bifunctional polymyxin resistance protein ArnA (Polymyxin resistance protein PmrI) [Includes: UDP-4-amino-4-deoxy-L-arabinose formyltransferase (EC 2.1.2.13) (ArnAFT) (UDP-L-Ara4N formyltransferase); UDP-glucuronic acid oxidase, UDP-4-keto-hexauronic acid decarboxylating (EC 1.1.1.305) (ArnADH) (UDP-GlcUA decarboxylase) (UDP-glucuronic acid dehydrogenase)]	arnA pmrI yfbG b2255 JW2249
Q92887	MRP2_HUMAN	Canalicular multispecific organic anion transporter 1 (ATP-binding cassette sub-family C member 2) (Canalicular multidrug resistance protein) (Multidrug resistance-associated protein 2)	ABCC2 CMOAT CMOAT1 CMRP MRP2
P21440	MDR3_MOUSE	Phosphatidylcholine translocator ABCB4 (ATP-binding cassette sub-family B member 4) (Multidrug resistance protein 2) (Multidrug resistance protein 3) (EC 3.6.3.44) (P-glycoprotein 2) (P-glycoprotein 3)	Abcb4 Mdr2 Pgy-2 Pgy2
Q63120	MRP2_RAT	Canalicular multispecific organic anion transporter 1 (ATP-binding cassette sub-family C member 2) (Canalicular multidrug resistance protein) (Multidrug resistance-associated protein 2)	Abcc2 Cmoat Cmrp Mrp2
P33302	PDR5_YEAST	Pleiotropic ABC efflux transporter of multiple drugs (Pleiotropic drug resistance protein 5) (Suppressor of toxicity of sporidesmin)	PDR5 LEM1 STS1 YDR1 YOR153W
P25920	KAMB_STRSD	16S rRNA (adenine(1408)-N(1))-methyltransferase (EC 2.1.1.180) (16S rRNA m1A1408 methyltransferase) (Kanamycin-apramycin resistance methylase)	kamB
P68440	D13_VACCW	Scaffold protein D13 (62 kDa protein) (Rifampicin resistance protein)	VACWR118 D13L
Q5ANA3	CDR1_CANAL	Pleiotropic ABC efflux transporter of multiple drugs CDR1 (Pleiotropic drug resistance protein CDR1)	CDR1 CAALFM_C305220WA CaO19.13421 CaO19.6000
P13956	ERM_BACIU	rRNA adenine N-6-methyltransferase (EC 2.1.1.184) (Erythromycin resistance protein) (Macrolide-lincosamide-streptogramin B resistance protein)	ermC'
P25397	TEHB_ECOLI	Tellurite methyltransferase (EC 2.1.1.265) (Chalcogen-detoxifying protein TehB) (Selenite methyltransferase) (Tellurite resistance protein TehB)	tehB b1430 JW1426
P0AEY8	MDFA_ECOLI	Multidrug transporter MdfA (Chloramphenicol resistance pump Cmr)	mdfA cmlA cmr b0842 JW0826
P21439	MDR3_HUMAN	Phosphatidylcholine translocator ABCB4 (ATP-binding cassette sub-family B member 4) (Multidrug resistance protein 3) (EC 3.6.3.44) (P-glycoprotein 3)	ABCB4 MDR3 PGY3
Q06241	VANX_ENTFC	D-alanyl-D-alanine dipeptidase (D-Ala-D-Ala dipeptidase) (EC 3.4.13.22) (Vancomycin B-type resistance protein VanX)	vanX
P37340	MDTK_ECOLI	Multidrug resistance protein MdtK (Multidrug-efflux transporter)	mdtK norE norM ydhE b1663 JW1655
P0ACH5	MARA_ECOLI	Multiple antibiotic resistance protein MarA	marA b1531 JW5249
P0AE06	ACRA_ECOLI	Multidrug efflux pump subunit AcrA (AcrAB-TolC multidrug efflux pump subunit AcrA) (Acridine resistance protein A)	acrA lir mtcA b0463 JW0452
P25051	VANA_ENTFC	Vancomycin/teicoplanin A-type resistance protein VanA (EC 6.1.2.1) (D-alanine--D-lactate ligase) (VanA ligase)	vanA
P25910	BLAB_BACFG	Metallo-beta-lactamase type 2 (EC 3.5.2.6) (B2 metallo-beta-lactamase) (Beta-lactamase II) (Carbapenem and cephamycin resistance) (CCRA) (Cephalosporinase) (Imipenem-cefoxitin hydrolyzing enzyme) (Metallo-beta-lactamase type II) (Penicillinase) (Zinc-requiring beta-lactamase)	ccrA cfiA
Q9F5K6	AVRB_STRVR	23S rRNA (uridine(2479)-2'-O)-methyltransferase (EC 2.1.1.208) (Avilamycin resistance protein B)	aviRb
Q56415	FOSA_SERMA	Glutathione transferase FosA (EC 2.5.1.18) (Fosfomycin resistance protein)	fosA fos
P06992	RSMA_ECOLI	Ribosomal RNA small subunit methyltransferase A (EC 2.1.1.182) (16S rRNA (adenine(1518)-N(6)/adenine(1519)-N(6))-dimethyltransferase) (16S rRNA dimethyladenosine transferase) (16S rRNA dimethylase) (High level kasugamycin resistance protein KsgA) (Kasugamycin dimethyltransferase) (S-adenosylmethionine-6-N', N'-adenosyl(rRNA) dimethyltransferase)	rsmA ksgA b0051 JW0050
P21645	LPXD_ECOLI	UDP-3-O-(3-hydroxymyristoyl)glucosamine N-acyltransferase (UDP-3-O-(3-OHC14)-GlcN N-acyltransferase) (EC 2.3.1.191) (Protein FirA) (Rifampicin resistance protein) (UDP-3-O-(3-hydroxytetradecanoyl)glucosamine N-acyltransferase)	lpxD firA omsA b0179 JW0174
P08018	PBS2_YEAST	MAP kinase kinase PBS2 (EC 2.7.12.2) (Polymyxin B resistance protein 2) (Suppressor of fluoride sensitivity 4)	PBS2 HOG4 SFS4 SSK4 YJL128C J0699
Q8ZNF3	ARNB_SALTY	UDP-4-amino-4-deoxy-L-arabinose--oxoglutarate aminotransferase (EC 2.6.1.87) (Polymyxin resistance protein PmrH) (UDP-(beta-L-threo-pentapyranosyl-4''-ulose diphosphate) aminotransferase) (UDP-Ara4O aminotransferase) (UDP-4-amino-4-deoxy-L-arabinose aminotransferase)	arnB pbgP pbgP1 pmrH STM2297
P0AAW9	ACRZ_ECOLI	Multidrug efflux pump accessory protein AcrZ (AcrAB-TolC multidrug efflux pump accessory protein AcrZ) (Acridine resistance protein Z)	acrZ ybhT b0762 JW5102
P0A2Y9	ATP6_STRR6	ATP synthase subunit a (ATP synthase F0 sector subunit a) (F-ATPase subunit 6)	atpB atpA uncB spr1365
Q9F5K5	AVRA_STRVR	23S rRNA (guanine(2535)-N(1))-methyltransferase (EC 2.1.1.209) (Avilamycin resistance protein A)	aviRa
Q0TFI9	ARNB_ECOL5	UDP-4-amino-4-deoxy-L-arabinose--oxoglutarate aminotransferase (EC 2.6.1.87) (UDP-(beta-L-threo-pentapyranosyl-4''-ulose diphosphate) aminotransferase) (UDP-Ara4O aminotransferase) (UDP-4-amino-4-deoxy-L-arabinose aminotransferase)	arnB ECP_2296
B6I7J6	ARNB_ECOSE	UDP-4-amino-4-deoxy-L-arabinose--oxoglutarate aminotransferase (EC 2.6.1.87) (UDP-(beta-L-threo-pentapyranosyl-4''-ulose diphosphate) aminotransferase) (UDP-Ara4O aminotransferase) (UDP-4-amino-4-deoxy-L-arabinose aminotransferase)	arnB ECSE_2512
C6DAW7	ARNB_PECCP	UDP-4-amino-4-deoxy-L-arabinose--oxoglutarate aminotransferase (EC 2.6.1.87) (UDP-(beta-L-threo-pentapyranosyl-4''-ulose diphosphate) aminotransferase) (UDP-Ara4O aminotransferase) (UDP-4-amino-4-deoxy-L-arabinose aminotransferase)	arnB PC1_2928
A6V1P2	ARNB_PSEA7	UDP-4-amino-4-deoxy-L-arabinose--oxoglutarate aminotransferase (EC 2.6.1.87) (UDP-(beta-L-threo-pentapyranosyl-4''-ulose diphosphate) aminotransferase) (UDP-Ara4O aminotransferase) (UDP-4-amino-4-deoxy-L-arabinose aminotransferase)	arnB PSPA7_1593
B5EZH6	ARNB_SALA4	UDP-4-amino-4-deoxy-L-arabinose--oxoglutarate aminotransferase (EC 2.6.1.87) (UDP-(beta-L-threo-pentapyranosyl-4''-ulose diphosphate) aminotransferase) (UDP-Ara4O aminotransferase) (UDP-4-amino-4-deoxy-L-arabinose aminotransferase)	arnB SeAg_B2433
B5RCC2	ARNB_SALG2	UDP-4-amino-4-deoxy-L-arabinose--oxoglutarate aminotransferase (EC 2.6.1.87) (UDP-(beta-L-threo-pentapyranosyl-4''-ulose diphosphate) aminotransferase) (UDP-Ara4O aminotransferase) (UDP-4-amino-4-deoxy-L-arabinose aminotransferase)	arnB SG2326
A9N5B4	ARNB_SALPB	UDP-4-amino-4-deoxy-L-arabinose--oxoglutarate aminotransferase (EC 2.6.1.87) (UDP-(beta-L-threo-pentapyranosyl-4''-ulose diphosphate) aminotransferase) (UDP-Ara4O aminotransferase) (UDP-4-amino-4-deoxy-L-arabinose aminotransferase)	arnB SPAB_00684
Q0T2N0	ARNB_SHIF8	UDP-4-amino-4-deoxy-L-arabinose--oxoglutarate aminotransferase (EC 2.6.1.87) (UDP-(beta-L-threo-pentapyranosyl-4''-ulose diphosphate) aminotransferase) (UDP-Ara4O aminotransferase) (UDP-4-amino-4-deoxy-L-arabinose aminotransferase)	arnB SFV_2323
A1JPP9	ARNB_YERE8	UDP-4-amino-4-deoxy-L-arabinose--oxoglutarate aminotransferase (EC 2.6.1.87) (UDP-(beta-L-threo-pentapyranosyl-4''-ulose diphosphate) aminotransferase) (UDP-Ara4O aminotransferase) (UDP-4-amino-4-deoxy-L-arabinose aminotransferase)	arnB YE2192
Q1CIH5	ARNB_YERPN	UDP-4-amino-4-deoxy-L-arabinose--oxoglutarate aminotransferase (EC 2.6.1.87) (UDP-(beta-L-threo-pentapyranosyl-4''-ulose diphosphate) aminotransferase) (UDP-Ara4O aminotransferase) (UDP-4-amino-4-deoxy-L-arabinose aminotransferase)	arnB YPN_1876 YP516_2087
B1JJ28	ARNB_YERPY	UDP-4-amino-4-deoxy-L-arabinose--oxoglutarate aminotransferase (EC 2.6.1.87) (UDP-(beta-L-threo-pentapyranosyl-4''-ulose diphosphate) aminotransferase) (UDP-Ara4O aminotransferase) (UDP-4-amino-4-deoxy-L-arabinose aminotransferase)	arnB YPK_1831
A4SQW8	ARNC_AERS4	Undecaprenyl-phosphate 4-deoxy-4-formamido-L-arabinose transferase (EC 2.4.2.53) (Undecaprenyl-phosphate Ara4FN transferase) (Ara4FN transferase)	arnC ASA_3308
Q8XDZ5	ARNC_ECO57	Undecaprenyl-phosphate 4-deoxy-4-formamido-L-arabinose transferase (EC 2.4.2.53) (Undecaprenyl-phosphate Ara4FN transferase) (Ara4FN transferase)	arnC Z3512 ECs3142
Q1R9G1	ARNC_ECOUT	Undecaprenyl-phosphate 4-deoxy-4-formamido-L-arabinose transferase (EC 2.4.2.53) (Undecaprenyl-phosphate Ara4FN transferase) (Ara4FN transferase)	arnC UTI89_C2536
B7LM77	ARNC_ESCF3	Undecaprenyl-phosphate 4-deoxy-4-formamido-L-arabinose transferase (EC 2.4.2.53) (Undecaprenyl-phosphate Ara4FN transferase) (Ara4FN transferase)	arnC EFER_0915
Q7N3Q6	ARNC_PHOLL	Undecaprenyl-phosphate 4-deoxy-4-formamido-L-arabinose transferase (EC 2.4.2.53) (Polymyxin resistance protein PmrF) (Undecaprenyl-phosphate Ara4FN transferase) (Ara4FN transferase)	arnC pbgP pmrF plu2659
A6V1P1	ARNC_PSEA7	Undecaprenyl-phosphate 4-deoxy-4-formamido-L-arabinose transferase (EC 2.4.2.53) (Undecaprenyl-phosphate Ara4FN transferase) (Ara4FN transferase)	arnC PSPA7_1592
Q02R24	ARNC_PSEAB	Undecaprenyl-phosphate 4-deoxy-4-formamido-L-arabinose transferase (EC 2.4.2.53) (Undecaprenyl-phosphate Ara4FN transferase) (Ara4FN transferase)	arnC PA14_18360
C3KAD3	ARNC_PSEFS	Undecaprenyl-phosphate 4-deoxy-4-formamido-L-arabinose transferase (EC 2.4.2.53) (Undecaprenyl-phosphate Ara4FN transferase) (Ara4FN transferase)	arnC PFLU_3042
B5EZH7	ARNC_SALA4	Undecaprenyl-phosphate 4-deoxy-4-formamido-L-arabinose transferase (EC 2.4.2.53) (Undecaprenyl-phosphate Ara4FN transferase) (Ara4FN transferase)	arnC SeAg_B2434
Q5PNA5	ARNC_SALPA	Undecaprenyl-phosphate 4-deoxy-4-formamido-L-arabinose transferase (EC 2.4.2.53) (Undecaprenyl-phosphate Ara4FN transferase) (Ara4FN transferase)	arnC SPA0565
B5BCP7	ARNC_SALPK	Undecaprenyl-phosphate 4-deoxy-4-formamido-L-arabinose transferase (EC 2.4.2.53) (Undecaprenyl-phosphate Ara4FN transferase) (Ara4FN transferase)	arnC SSPA0529
Q8Z541	ARNC_SALTI	Undecaprenyl-phosphate 4-deoxy-4-formamido-L-arabinose transferase (EC 2.4.2.53) (Polymyxin resistance protein PmrF) (Undecaprenyl-phosphate Ara4FN transferase) (Ara4FN transferase)	arnC pmrF STY2528 t0565
A8GDR6	ARNC_SERP5	Undecaprenyl-phosphate 4-deoxy-4-formamido-L-arabinose transferase (EC 2.4.2.53) (Undecaprenyl-phosphate Ara4FN transferase) (Ara4FN transferase)	arnC Spro_2155
Q31YK3	ARNC_SHIBS	Undecaprenyl-phosphate 4-deoxy-4-formamido-L-arabinose transferase (EC 2.4.2.53) (Undecaprenyl-phosphate Ara4FN transferase) (Ara4FN transferase)	arnC SBO_2291
Q7UC63	ARNC_SHIFL	Undecaprenyl-phosphate 4-deoxy-4-formamido-L-arabinose transferase (EC 2.4.2.53) (Undecaprenyl-phosphate Ara4FN transferase) (Ara4FN transferase)	arnC SF2333 S2466
A1JPP5	ARNC_YERE8	Undecaprenyl-phosphate 4-deoxy-4-formamido-L-arabinose transferase (EC 2.4.2.53) (Undecaprenyl-phosphate Ara4FN transferase) (Ara4FN transferase)	arnC YE2191
B2K5L4	ARNC_YERPB	Undecaprenyl-phosphate 4-deoxy-4-formamido-L-arabinose transferase (EC 2.4.2.53) (Undecaprenyl-phosphate Ara4FN transferase) (Ara4FN transferase)	arnC YPTS_2404
A4TIM3	ARNC_YERPP	Undecaprenyl-phosphate 4-deoxy-4-formamido-L-arabinose transferase (EC 2.4.2.53) (Undecaprenyl-phosphate Ara4FN transferase) (Ara4FN transferase)	arnC YPDSF_0729
B1JJ29	ARNC_YERPY	Undecaprenyl-phosphate 4-deoxy-4-formamido-L-arabinose transferase (EC 2.4.2.53) (Undecaprenyl-phosphate Ara4FN transferase) (Ara4FN transferase)	arnC YPK_1832
B7MG23	ARND_ECO45	Probable 4-deoxy-4-formamido-L-arabinose-phosphoundecaprenol deformylase ArnD (EC 3.5.1.n3)	arnD ECS88_2405
B5YXP9	ARND_ECO5E	Probable 4-deoxy-4-formamido-L-arabinose-phosphoundecaprenol deformylase ArnD (EC 3.5.1.n3)	arnD ECH74115_3397
B1IXT1	ARND_ECOLC	Probable 4-deoxy-4-formamido-L-arabinose-phosphoundecaprenol deformylase ArnD (EC 3.5.1.n3)	arnD EcolC_1393
A4WAM2	ARND_ENT38	Probable 4-deoxy-4-formamido-L-arabinose-phosphoundecaprenol deformylase ArnD (EC 3.5.1.n3)	arnD Ent638_2076
A6TF97	ARND_KLEP7	Probable 4-deoxy-4-formamido-L-arabinose-phosphoundecaprenol deformylase ArnD (EC 3.5.1.n3)	arnD KPN78578_38070 KPN_03844
B4ETL8	ARND_PROMH	Probable 4-deoxy-4-formamido-L-arabinose-phosphoundecaprenol deformylase ArnD (EC 3.5.1.n3)	arnD PMI1046
Q02R26	ARND_PSEAB	Probable 4-deoxy-4-formamido-L-arabinose-phosphoundecaprenol deformylase ArnD (EC 3.5.1.n3)	arnD PA14_18340
Q3KCC0	ARND_PSEPF	Probable 4-deoxy-4-formamido-L-arabinose-phosphoundecaprenol deformylase ArnD (EC 3.5.1.n3)	arnD Pfl01_2844
B4TBG7	ARND_SALHS	Probable 4-deoxy-4-formamido-L-arabinose-phosphoundecaprenol deformylase ArnD (EC 3.5.1.n3)	arnD SeHA_C2540
Q32DT2	ARND_SHIDS	Probable 4-deoxy-4-formamido-L-arabinose-phosphoundecaprenol deformylase ArnD (EC 3.5.1.n3)	arnD SDY_2452
A7FHH5	ARND_YERP3	Probable 4-deoxy-4-formamido-L-arabinose-phosphoundecaprenol deformylase ArnD (EC 3.5.1.n3)	arnD YpsIP31758_1728
A4TIM5	ARND_YERPP	Probable 4-deoxy-4-formamido-L-arabinose-phosphoundecaprenol deformylase ArnD (EC 3.5.1.n3)	arnD YPDSF_0731
P18150	APHE_STRGR	Streptomycin 3''-kinase (EC 2.7.1.87) (Streptomycin 3''-phosphotransferase) (Streptomycin 6-kinase) (Streptomycin 6-phosphotransferase)	aphE
A7ZP73	ARNA_ECO24	Bifunctional polymyxin resistance protein ArnA [Includes: UDP-4-amino-4-deoxy-L-arabinose formyltransferase (EC 2.1.2.13) (ArnAFT) (UDP-L-Ara4N formyltransferase); UDP-glucuronic acid oxidase, UDP-4-keto-hexauronic acid decarboxylating (EC 1.1.1.305) (ArnADH) (UDP-GlcUA decarboxylase) (UDP-glucuronic acid dehydrogenase)]	arnA EcE24377A_2550
B7MG22	ARNA_ECO45	Bifunctional polymyxin resistance protein ArnA [Includes: UDP-4-amino-4-deoxy-L-arabinose formyltransferase (EC 2.1.2.13) (ArnAFT) (UDP-L-Ara4N formyltransferase); UDP-glucuronic acid oxidase, UDP-4-keto-hexauronic acid decarboxylating (EC 1.1.1.305) (ArnADH) (UDP-GlcUA decarboxylase) (UDP-glucuronic acid dehydrogenase)]	arnA ECS88_2404
B7NNT4	ARNA_ECO7I	Bifunctional polymyxin resistance protein ArnA [Includes: UDP-4-amino-4-deoxy-L-arabinose formyltransferase (EC 2.1.2.13) (ArnAFT) (UDP-L-Ara4N formyltransferase); UDP-glucuronic acid oxidase, UDP-4-keto-hexauronic acid decarboxylating (EC 1.1.1.305) (ArnADH) (UDP-GlcUA decarboxylase) (UDP-glucuronic acid dehydrogenase)]	arnA ECIAI39_2402
C4ZU97	ARNA_ECOBW	Bifunctional polymyxin resistance protein ArnA [Includes: UDP-4-amino-4-deoxy-L-arabinose formyltransferase (EC 2.1.2.13) (ArnAFT) (UDP-L-Ara4N formyltransferase); UDP-glucuronic acid oxidase, UDP-4-keto-hexauronic acid decarboxylating (EC 1.1.1.305) (ArnADH) (UDP-GlcUA decarboxylase) (UDP-glucuronic acid dehydrogenase)]	arnA BWG_2028
Q0TFI7	ARNA_ECOL5	Bifunctional polymyxin resistance protein ArnA [Includes: UDP-4-amino-4-deoxy-L-arabinose formyltransferase (EC 2.1.2.13) (ArnAFT) (UDP-L-Ara4N formyltransferase); UDP-glucuronic acid oxidase, UDP-4-keto-hexauronic acid decarboxylating (EC 1.1.1.305) (ArnADH) (UDP-GlcUA decarboxylase) (UDP-glucuronic acid dehydrogenase)]	arnA ECP_2298
B6I7J8	ARNA_ECOSE	Bifunctional polymyxin resistance protein ArnA [Includes: UDP-4-amino-4-deoxy-L-arabinose formyltransferase (EC 2.1.2.13) (ArnAFT) (UDP-L-Ara4N formyltransferase); UDP-glucuronic acid oxidase, UDP-4-keto-hexauronic acid decarboxylating (EC 1.1.1.305) (ArnADH) (UDP-GlcUA decarboxylase) (UDP-glucuronic acid dehydrogenase)]	arnA ECSE_2514
Q1R9G0	ARNA_ECOUT	Bifunctional polymyxin resistance protein ArnA [Includes: UDP-4-amino-4-deoxy-L-arabinose formyltransferase (EC 2.1.2.13) (ArnAFT) (UDP-L-Ara4N formyltransferase); UDP-glucuronic acid oxidase, UDP-4-keto-hexauronic acid decarboxylating (EC 1.1.1.305) (ArnADH) (UDP-GlcUA decarboxylase) (UDP-glucuronic acid dehydrogenase)]	arnA UTI89_C2537
Q6D2F1	ARNA_PECAS	Bifunctional polymyxin resistance protein ArnA [Includes: UDP-4-amino-4-deoxy-L-arabinose formyltransferase (EC 2.1.2.13) (ArnAFT) (UDP-L-Ara4N formyltransferase); UDP-glucuronic acid oxidase, UDP-4-keto-hexauronic acid decarboxylating (EC 1.1.1.305) (ArnADH) (UDP-GlcUA decarboxylase) (UDP-glucuronic acid dehydrogenase)]	arnA ECA3144
Q48HZ1	ARNA_PSE14	Bifunctional polymyxin resistance protein ArnA [Includes: UDP-4-amino-4-deoxy-L-arabinose formyltransferase (EC 2.1.2.13) (ArnAFT) (UDP-L-Ara4N formyltransferase); UDP-glucuronic acid oxidase, UDP-4-keto-hexauronic acid decarboxylating (EC 1.1.1.305) (ArnADH) (UDP-GlcUA decarboxylase) (UDP-glucuronic acid dehydrogenase)]	arnA PSPPH_2804
C3KAD2	ARNA_PSEFS	Bifunctional polymyxin resistance protein ArnA [Includes: UDP-4-amino-4-deoxy-L-arabinose formyltransferase (EC 2.1.2.13) (ArnAFT) (UDP-L-Ara4N formyltransferase); UDP-glucuronic acid oxidase, UDP-4-keto-hexauronic acid decarboxylating (EC 1.1.1.305) (ArnADH) (UDP-GlcUA decarboxylase) (UDP-glucuronic acid dehydrogenase)]	arnA PFLU_3041
B5RCC4	ARNA_SALG2	Bifunctional polymyxin resistance protein ArnA [Includes: UDP-4-amino-4-deoxy-L-arabinose formyltransferase (EC 2.1.2.13) (ArnAFT) (UDP-L-Ara4N formyltransferase); UDP-glucuronic acid oxidase, UDP-4-keto-hexauronic acid decarboxylating (EC 1.1.1.305) (ArnADH) (UDP-GlcUA decarboxylase) (UDP-glucuronic acid dehydrogenase)]	arnA SG2328
Q5PNA6	ARNA_SALPA	Bifunctional polymyxin resistance protein ArnA [Includes: UDP-4-amino-4-deoxy-L-arabinose formyltransferase (EC 2.1.2.13) (ArnAFT) (UDP-L-Ara4N formyltransferase); UDP-glucuronic acid oxidase, UDP-4-keto-hexauronic acid decarboxylating (EC 1.1.1.305) (ArnADH) (UDP-GlcUA decarboxylase) (UDP-glucuronic acid dehydrogenase)]	arnA SPA0564
C0Q069	ARNA_SALPC	Bifunctional polymyxin resistance protein ArnA [Includes: UDP-4-amino-4-deoxy-L-arabinose formyltransferase (EC 2.1.2.13) (ArnAFT) (UDP-L-Ara4N formyltransferase); UDP-glucuronic acid oxidase, UDP-4-keto-hexauronic acid decarboxylating (EC 1.1.1.305) (ArnADH) (UDP-GlcUA decarboxylase) (UDP-glucuronic acid dehydrogenase)]	arnA SPC_1412
A8GDR7	ARNA_SERP5	Bifunctional polymyxin resistance protein ArnA [Includes: UDP-4-amino-4-deoxy-L-arabinose formyltransferase (EC 2.1.2.13) (ArnAFT) (UDP-L-Ara4N formyltransferase); UDP-glucuronic acid oxidase, UDP-4-keto-hexauronic acid decarboxylating (EC 1.1.1.305) (ArnADH) (UDP-GlcUA decarboxylase) (UDP-glucuronic acid dehydrogenase)]	arnA Spro_2156
Q31YK2	ARNA_SHIBS	Bifunctional polymyxin resistance protein ArnA [Includes: UDP-4-amino-4-deoxy-L-arabinose formyltransferase (EC 2.1.2.13) (ArnAFT) (UDP-L-Ara4N formyltransferase); UDP-glucuronic acid oxidase, UDP-4-keto-hexauronic acid decarboxylating (EC 1.1.1.305) (ArnADH) (UDP-GlcUA decarboxylase) (UDP-glucuronic acid dehydrogenase)]	arnA SBO_2292
Q83QT8	ARNA_SHIFL	Bifunctional polymyxin resistance protein ArnA [Includes: UDP-4-amino-4-deoxy-L-arabinose formyltransferase (EC 2.1.2.13) (ArnAFT) (UDP-L-Ara4N formyltransferase); UDP-glucuronic acid oxidase, UDP-4-keto-hexauronic acid decarboxylating (EC 1.1.1.305) (ArnADH) (UDP-GlcUA decarboxylase) (UDP-glucuronic acid dehydrogenase)]	arnA SF2334 S2467
B2K5L3	ARNA_YERPB	Bifunctional polymyxin resistance protein ArnA [Includes: UDP-4-amino-4-deoxy-L-arabinose formyltransferase (EC 2.1.2.13) (ArnAFT) (UDP-L-Ara4N formyltransferase); UDP-glucuronic acid oxidase, UDP-4-keto-hexauronic acid decarboxylating (EC 1.1.1.305) (ArnADH) (UDP-GlcUA decarboxylase) (UDP-glucuronic acid dehydrogenase)]	arnA YPTS_2403
Q1CIH7	ARNA_YERPN	Bifunctional polymyxin resistance protein ArnA [Includes: UDP-4-amino-4-deoxy-L-arabinose formyltransferase (EC 2.1.2.13) (ArnAFT) (UDP-L-Ara4N formyltransferase); UDP-glucuronic acid oxidase, UDP-4-keto-hexauronic acid decarboxylating (EC 1.1.1.305) (ArnADH) (UDP-GlcUA decarboxylase) (UDP-glucuronic acid dehydrogenase)]	arnA YPN_1874 YP516_2085
A0KGY8	ARNB_AERHH	UDP-4-amino-4-deoxy-L-arabinose--oxoglutarate aminotransferase (EC 2.6.1.87) (UDP-(beta-L-threo-pentapyranosyl-4''-ulose diphosphate) aminotransferase) (UDP-Ara4O aminotransferase) (UDP-4-amino-4-deoxy-L-arabinose aminotransferase)	arnB AHA_0992
B7LAR8	ARNB_ECO55	UDP-4-amino-4-deoxy-L-arabinose--oxoglutarate aminotransferase (EC 2.6.1.87) (UDP-(beta-L-threo-pentapyranosyl-4''-ulose diphosphate) aminotransferase) (UDP-Ara4O aminotransferase) (UDP-4-amino-4-deoxy-L-arabinose aminotransferase)	arnB EC55989_2499
B7NNT2	ARNB_ECO7I	UDP-4-amino-4-deoxy-L-arabinose--oxoglutarate aminotransferase (EC 2.6.1.87) (UDP-(beta-L-threo-pentapyranosyl-4''-ulose diphosphate) aminotransferase) (UDP-Ara4O aminotransferase) (UDP-4-amino-4-deoxy-L-arabinose aminotransferase)	arnB ECIAI39_2400
B1IXT4	ARNB_ECOLC	UDP-4-amino-4-deoxy-L-arabinose--oxoglutarate aminotransferase (EC 2.6.1.87) (UDP-(beta-L-threo-pentapyranosyl-4''-ulose diphosphate) aminotransferase) (UDP-Ara4O aminotransferase) (UDP-4-amino-4-deoxy-L-arabinose aminotransferase)	arnB EcolC_1396
B1LLK7	ARNB_ECOSM	UDP-4-amino-4-deoxy-L-arabinose--oxoglutarate aminotransferase (EC 2.6.1.87) (UDP-(beta-L-threo-pentapyranosyl-4''-ulose diphosphate) aminotransferase) (UDP-Ara4O aminotransferase) (UDP-4-amino-4-deoxy-L-arabinose aminotransferase)	arnB EcSMS35_2407
A4WAM5	ARNB_ENT38	UDP-4-amino-4-deoxy-L-arabinose--oxoglutarate aminotransferase (EC 2.6.1.87) (UDP-(beta-L-threo-pentapyranosyl-4''-ulose diphosphate) aminotransferase) (UDP-Ara4O aminotransferase) (UDP-4-amino-4-deoxy-L-arabinose aminotransferase)	arnB Ent638_2079
A6TFA0	ARNB_KLEP7	UDP-4-amino-4-deoxy-L-arabinose--oxoglutarate aminotransferase (EC 2.6.1.87) (UDP-(beta-L-threo-pentapyranosyl-4''-ulose diphosphate) aminotransferase) (UDP-Ara4O aminotransferase) (UDP-4-amino-4-deoxy-L-arabinose aminotransferase)	arnB KPN78578_38100 KPN_03847
Q9HY65	ARNB_PSEAE	UDP-4-amino-4-deoxy-L-arabinose--oxoglutarate aminotransferase (EC 2.6.1.87) (UDP-(beta-L-threo-pentapyranosyl-4''-ulose diphosphate) aminotransferase) (UDP-Ara4O aminotransferase) (UDP-4-amino-4-deoxy-L-arabinose aminotransferase)	arnB PA3552
B5FNT7	ARNB_SALDC	UDP-4-amino-4-deoxy-L-arabinose--oxoglutarate aminotransferase (EC 2.6.1.87) (UDP-(beta-L-threo-pentapyranosyl-4''-ulose diphosphate) aminotransferase) (UDP-Ara4O aminotransferase) (UDP-4-amino-4-deoxy-L-arabinose aminotransferase)	arnB SeD_A2641
C0Q071	ARNB_SALPC	UDP-4-amino-4-deoxy-L-arabinose--oxoglutarate aminotransferase (EC 2.6.1.87) (UDP-(beta-L-threo-pentapyranosyl-4''-ulose diphosphate) aminotransferase) (UDP-Ara4O aminotransferase) (UDP-4-amino-4-deoxy-L-arabinose aminotransferase)	arnB SPC_1414
Q8Z542	ARNB_SALTI	UDP-4-amino-4-deoxy-L-arabinose--oxoglutarate aminotransferase (EC 2.6.1.87) (UDP-(beta-L-threo-pentapyranosyl-4''-ulose diphosphate) aminotransferase) (UDP-Ara4O aminotransferase) (UDP-4-amino-4-deoxy-L-arabinose aminotransferase)	arnB STY2527 t0566
A8GDR5	ARNB_SERP5	UDP-4-amino-4-deoxy-L-arabinose--oxoglutarate aminotransferase (EC 2.6.1.87) (UDP-(beta-L-threo-pentapyranosyl-4''-ulose diphosphate) aminotransferase) (UDP-Ara4O aminotransferase) (UDP-4-amino-4-deoxy-L-arabinose aminotransferase)	arnB Spro_2154
Q83QT9	ARNB_SHIFL	UDP-4-amino-4-deoxy-L-arabinose--oxoglutarate aminotransferase (EC 2.6.1.87) (UDP-(beta-L-threo-pentapyranosyl-4''-ulose diphosphate) aminotransferase) (UDP-Ara4O aminotransferase) (UDP-4-amino-4-deoxy-L-arabinose aminotransferase)	arnB SF2332 S2465
Q1C740	ARNB_YERPA	UDP-4-amino-4-deoxy-L-arabinose--oxoglutarate aminotransferase (EC 2.6.1.87) (UDP-(beta-L-threo-pentapyranosyl-4''-ulose diphosphate) aminotransferase) (UDP-Ara4O aminotransferase) (UDP-4-amino-4-deoxy-L-arabinose aminotransferase)	arnB YPA_1766
A9R095	ARNB_YERPG	UDP-4-amino-4-deoxy-L-arabinose--oxoglutarate aminotransferase (EC 2.6.1.87) (UDP-(beta-L-threo-pentapyranosyl-4''-ulose diphosphate) aminotransferase) (UDP-Ara4O aminotransferase) (UDP-4-amino-4-deoxy-L-arabinose aminotransferase)	arnB YpAngola_A2612
Q7BF87	ARNB_YERPS	UDP-4-amino-4-deoxy-L-arabinose--oxoglutarate aminotransferase (EC 2.6.1.87) (UDP-(beta-L-threo-pentapyranosyl-4''-ulose diphosphate) aminotransferase) (UDP-Ara4O aminotransferase) (UDP-4-amino-4-deoxy-L-arabinose aminotransferase)	arnB YPTB2330
A0KGY7	ARNC_AERHH	Undecaprenyl-phosphate 4-deoxy-4-formamido-L-arabinose transferase (EC 2.4.2.53) (Undecaprenyl-phosphate Ara4FN transferase) (Ara4FN transferase)	arnC AHA_0991
B7MG21	ARNC_ECO45	Undecaprenyl-phosphate 4-deoxy-4-formamido-L-arabinose transferase (EC 2.4.2.53) (Undecaprenyl-phosphate Ara4FN transferase) (Ara4FN transferase)	arnC ECS88_2403
C5BDQ5	ARNC_EDWI9	Undecaprenyl-phosphate 4-deoxy-4-formamido-L-arabinose transferase (EC 2.4.2.53) (Undecaprenyl-phosphate Ara4FN transferase) (Ara4FN transferase)	arnC NT01EI_1414
B5XTK8	ARNC_KLEP3	Undecaprenyl-phosphate 4-deoxy-4-formamido-L-arabinose transferase (EC 2.4.2.53) (Undecaprenyl-phosphate Ara4FN transferase) (Ara4FN transferase)	arnC KPK_0267
C6DAW6	ARNC_PECCP	Undecaprenyl-phosphate 4-deoxy-4-formamido-L-arabinose transferase (EC 2.4.2.53) (Undecaprenyl-phosphate Ara4FN transferase) (Ara4FN transferase)	arnC PC1_2927
Q48HZ2	ARNC_PSE14	Undecaprenyl-phosphate 4-deoxy-4-formamido-L-arabinose transferase (EC 2.4.2.53) (Undecaprenyl-phosphate Ara4FN transferase) (Ara4FN transferase)	arnC PSPPH_2803
Q9HY64	ARNC_PSEAE	Undecaprenyl-phosphate 4-deoxy-4-formamido-L-arabinose transferase (EC 2.4.2.53) (Undecaprenyl-phosphate Ara4FN transferase) (Ara4FN transferase)	arnC PA3553
Q3KCC2	ARNC_PSEPF	Undecaprenyl-phosphate 4-deoxy-4-formamido-L-arabinose transferase (EC 2.4.2.53) (Undecaprenyl-phosphate Ara4FN transferase) (Ara4FN transferase)	arnC Pfl01_2842
B5FNT8	ARNC_SALDC	Undecaprenyl-phosphate 4-deoxy-4-formamido-L-arabinose transferase (EC 2.4.2.53) (Undecaprenyl-phosphate Ara4FN transferase) (Ara4FN transferase)	arnC SeD_A2642
B4TBG5	ARNC_SALHS	Undecaprenyl-phosphate 4-deoxy-4-formamido-L-arabinose transferase (EC 2.4.2.53) (Undecaprenyl-phosphate Ara4FN transferase) (Ara4FN transferase)	arnC SeHA_C2538
A9N5B3	ARNC_SALPB	Undecaprenyl-phosphate 4-deoxy-4-formamido-L-arabinose transferase (EC 2.4.2.53) (Undecaprenyl-phosphate Ara4FN transferase) (Ara4FN transferase)	arnC SPAB_00683
B4TPI1	ARNC_SALSV	Undecaprenyl-phosphate 4-deoxy-4-formamido-L-arabinose transferase (EC 2.4.2.53) (Undecaprenyl-phosphate Ara4FN transferase) (Ara4FN transferase)	arnC SeSA_A2526
O52324	ARNC_SALTY	Undecaprenyl-phosphate 4-deoxy-4-formamido-L-arabinose transferase (EC 2.4.2.53) (Polymyxin resistance protein PmrF) (Undecaprenyl-phosphate Ara4FN transferase) (Ara4FN transferase)	arnC pbgP2 pmrF STM2298
A8FRR3	ARNC_SHESH	Undecaprenyl-phosphate 4-deoxy-4-formamido-L-arabinose transferase (EC 2.4.2.53) (Undecaprenyl-phosphate Ara4FN transferase) (Ara4FN transferase)	arnC Ssed_0925
Q0T2M9	ARNC_SHIF8	Undecaprenyl-phosphate 4-deoxy-4-formamido-L-arabinose transferase (EC 2.4.2.53) (Undecaprenyl-phosphate Ara4FN transferase) (Ara4FN transferase)	arnC SFV_2324
Q2NRV6	ARNC_SODGM	Undecaprenyl-phosphate 4-deoxy-4-formamido-L-arabinose transferase (EC 2.4.2.53) (Undecaprenyl-phosphate Ara4FN transferase) (Ara4FN transferase)	arnC SG1844
Q8ZDX7	ARNC_YERPE	Undecaprenyl-phosphate 4-deoxy-4-formamido-L-arabinose transferase (EC 2.4.2.53) (Undecaprenyl-phosphate Ara4FN transferase) (Ara4FN transferase)	arnC YPO2421 y1918 YP_2208
A4SQX0	ARND_AERS4	Probable 4-deoxy-4-formamido-L-arabinose-phosphoundecaprenol deformylase ArnD (EC 3.5.1.n3)	arnD ASA_3310
A8A2C3	ARND_ECOHS	Probable 4-deoxy-4-formamido-L-arabinose-phosphoundecaprenol deformylase ArnD (EC 3.5.1.n3)	arnD EcHS_A2401
B2VBI8	ARND_ERWT9	Probable 4-deoxy-4-formamido-L-arabinose-phosphoundecaprenol deformylase ArnD (EC 3.5.1.n3)	arnD ETA_23800
Q6D2F2	ARND_PECAS	Probable 4-deoxy-4-formamido-L-arabinose-phosphoundecaprenol deformylase ArnD (EC 3.5.1.n3)	arnD ECA3143
Q48HZ0	ARND_PSE14	Probable 4-deoxy-4-formamido-L-arabinose-phosphoundecaprenol deformylase ArnD (EC 3.5.1.n3)	arnD PSPPH_2805
Q4ZSZ1	ARND_PSEU2	Probable 4-deoxy-4-formamido-L-arabinose-phosphoundecaprenol deformylase ArnD (EC 3.5.1.n3)	arnD Psyr_2692
B5RCC5	ARND_SALG2	Probable 4-deoxy-4-formamido-L-arabinose-phosphoundecaprenol deformylase ArnD (EC 3.5.1.n3)	arnD SG2329
A9N5B1	ARND_SALPB	Probable 4-deoxy-4-formamido-L-arabinose-phosphoundecaprenol deformylase ArnD (EC 3.5.1.n3)	arnD SPAB_00681
Q8Z539	ARND_SALTI	Probable 4-deoxy-4-formamido-L-arabinose-phosphoundecaprenol deformylase ArnD (EC 3.5.1.n3)	arnD STY2530 t0563
Q31YK1	ARND_SHIBS	Probable 4-deoxy-4-formamido-L-arabinose-phosphoundecaprenol deformylase ArnD (EC 3.5.1.n3)	arnD SBO_2293
Q8D340	ARND_WIGBR	Probable 4-deoxy-4-formamido-L-arabinose-phosphoundecaprenol deformylase ArnD (EC 3.5.1.n3)	arnD WIGBR1610
Q7CIT9	ARND_YERPE	Probable 4-deoxy-4-formamido-L-arabinose-phosphoundecaprenol deformylase ArnD (EC 3.5.1.n3)	arnD YPO2419 y1920 YP_2206
P9WKZ1	ATSK_MYCTU	Alpha-ketoglutarate-dependent sulfate ester dioxygenase (EC 1.14.11.-) (Type II alkyl sulfatase)	Rv3406 MTCY78.22c
O34697	BCEA_BACSU	Bacitracin export ATP-binding protein BceA	bceA barC ytsC BSU30380
P45123	BCR_HAEIN	Bicyclomycin resistance protein homolog	bcr HI_1242
P36556	BASR_SALTY	Transcriptional regulatory protein BasR	basR parA pmrA STM4292
Q9K619	BCEA_BACHD	Bacitracin export ATP-binding protein BceA	bceA BH3913
P42334	BCRC_BACLI	Bacitracin transport permease protein BcrC	bcrC
P94571	BCRC_BACSU	Undecaprenyl-diphosphatase BcrC (EC 3.6.1.27) (Undecaprenyl pyrophosphate phosphatase)	bcrC ywoA BSU36530
Q87K03	QNR_VIBPA	Pentapeptide repeat protein VPA0095	VPA0095
Q9RKY0	RBPA_STRCO	RNA polymerase-binding protein RbpA	rbpA SCO1421
P33230	RCBA_ECOLI	Double-strand break reduction protein	rcbA ydaC b1347 JW1341
P60281	RPOB_MYCS2	DNA-directed RNA polymerase subunit beta (RNAP subunit beta) (EC 2.7.7.6) (RNA polymerase subunit beta) (Transcriptase subunit beta)	rpoB MSMEG_1367 MSMEI_1328
Q59622	RPOB_NEIMB	DNA-directed RNA polymerase subunit beta (RNAP subunit beta) (EC 2.7.7.6) (RNA polymerase subunit beta) (Transcriptase subunit beta)	rpoB NMB0132
O52271	RPOB_RICPR	DNA-directed RNA polymerase subunit beta (RNAP subunit beta) (EC 2.7.7.6) (RNA polymerase subunit beta) (Transcriptase subunit beta)	rpoB RP140
P14149	RR12_CHLRE	30S ribosomal protein S12, chloroplastic	rps12
P62127	RR12_NICPL	30S ribosomal protein S12, chloroplastic	rps12 rps12-3
P0A0X5	RS12_HELPJ	30S ribosomal protein S12	rpsL jhp_1120
P62129	RR12_TOBAC	30S ribosomal protein S12, chloroplastic	rps12-A; rps12-B
P0C563	RS12_MYCSM	30S ribosomal protein S12	rpsL
P9WH63	RS12_MYCTU	30S ribosomal protein S12	rpsL rps12 Rv0682 MTV040.10
P0A4A3	RS12_STRCO	30S ribosomal protein S12	rpsL SCO4659 SCD40A.05
P0A4A5	RS12_STRLI	30S ribosomal protein S12	rpsL
P41878	RPN11_SCHPO	26S proteasome regulatory subunit rpn11 (Protein pad1)	rpn11 bfr2 pad1 sks1 SPAC31G5.13
Q9RLT9	RPOB_LISMO	DNA-directed RNA polymerase subunit beta (RNAP subunit beta) (EC 2.7.7.6) (RNA polymerase subunit beta) (Transcriptase subunit beta)	rpoB lmo0258
P0A4A4	RS12_STRAW	30S ribosomal protein S12	rpsL SAV_4917
P0A4A6	RS12_STRFL	30S ribosomal protein S12	rpsL
Q8KNX8	RS12_BARHE	30S ribosomal protein S12	rpsL BH10560
P0A0X4	RS12_HELPY	30S ribosomal protein S12	rpsL HP_1197
B0SSI2	RS12_LEPBP	30S ribosomal protein S12	rpsL LEPBI_I1969
P9WH62	RS12_MYCTO	30S ribosomal protein S12	rpsL rps12 MT0710
Q9XQE1	RR12_SOLNI	30S ribosomal protein S12, chloroplastic (Fragment)	rps12
P48270	RR4_CHLRE	30S ribosomal protein S4, chloroplastic	rps4
P21472	RS12_BACSU	30S ribosomal protein S12 (BS12)	rpsL fun strA BSU01100
P63196	RS12_HAEIN	30S ribosomal protein S12 (Streptomycin resistance protein)	rpsL rps12 strA HI_0581
P0A7W1	RS5_ECOLI	30S ribosomal protein S5 (Small ribosomal subunit protein uS5)	rpsE spc b3303 JW3265
P9WI72	PKNG_MYCTO	Serine/threonine-protein kinase PknG (EC 2.7.11.1)	pknG MT0423
P42670	PUR8_STRAD	Puromycin resistance protein pur8	pur8
P13249	PUAC_STRAD	Puromycin N-acetyltransferase (EC 2.3.-.-)	pac
P9WI73	PKNG_MYCTU	Serine/threonine-protein kinase PknG (EC 2.7.11.1)	pknG Rv0410c MTCY22G10.06c
Q9I3Y3	PMPM_PSEAE	Multidrug resistance protein PmpM (H(+)/drug antiporter) (Multidrug-efflux transporter)	pmpM norM PA1361
P37589	PMRD_SALTY	Signal transduction protein PmrD (BasR post-transcriptional activator) (Polymyxin resistance protein PmrD)	pmrD pbgE2 STM2304
I6XD65	PNCA_MYCTU	Nicotinamidase/pyrazinamidase (Nicotinamidase) (EC 3.5.1.19) (Nicotinamide deamidase) (NAMase) (Pyrazinamidase) (PZAase) (EC 3.5.1.-)	pncA Rv2043c LH57_11125
P14511	S3AD_SHIFL	Streptomycin 3''-adenylyltransferase (SP-R) (EC 2.7.7.47)
P0A0D1	S3AD_STAAN	Streptomycin 3''-adenylyltransferase (EC 2.7.7.47) (AAD(9))	ant1 spc1 SA0049; ant2 spc2 SA1481; ant3 spc3 SA0765; ant4 spc4 SA1952; ant5 spc5 SA2385
Q99S97	SDRM_STAAN	Multidrug efflux pump SdrM	sdrM SA1972
Q7M0R2	SGM_MICZI	16S rRNA (guanine(1405)-N(7))-methyltransferase (EC 2.1.1.179) (16S rRNA m7G1405 methyltransferase) (Sisomicin-gentamicin resistance methylase Sgm)	sgm
P0A0D0	S3AD_STAAM	Streptomycin 3''-adenylyltransferase (EC 2.7.7.47) (AAD(9))	ant1 spc1 SAV0053; ant2 spc2 SAV1656
P0AG05	S3AD_ECOLX	Streptomycin 3''-adenylyltransferase (EC 2.7.7.47)	aadA
P08881	S3AD_KLEPN	Streptomycin 3''-adenylyltransferase (EC 2.7.7.47)	aadA
P0A0D2	S3AD_STAAU	Streptomycin 3''-adenylyltransferase (EC 2.7.7.47) (AAD(9))	ant spc
P36258	RL11_STRGR	50S ribosomal protein L11	rplK relC
P60723	RL4_ECOLI	50S ribosomal protein L4 (Large ribosomal subunit protein uL4)	rplD eryA b3319 JW3281
Q76G15	RMTB_SERMA	16S rRNA (guanine(1405)-N(7))-methyltransferase (EC 2.1.1.179) (16S rRNA m7G1405 methyltransferase)	rmtB
P02406	RL28_YEAST	60S ribosomal protein L28 (L27a) (L29) (Large ribosomal subunit protein uL15) (RP44) (RP62) (YL24)	RPL28 CYH2 YGL103W
P0CX28	RL44B_YEAST	60S ribosomal protein L42-B (L41) (Large ribosomal subunit protein eL42-B) (Maintenance of killer protein 18) (YL27) (YP44)	RPL42B MAK18 RPL41B SCL41B YHR141C
P44345	RL4_HAEIN	50S ribosomal protein L4	rplD rpl4 HI_0778
Q8NX16	RLMN_STAAW	Probable dual-specificity RNA methyltransferase RlmN (EC 2.1.1.192) (23S rRNA (adenine(2503)-C(2))-methyltransferase) (23S rRNA m2A2503 methyltransferase) (Ribosomal RNA large subunit methyltransferase N) (tRNA (adenine(37)-C(2))-methyltransferase) (tRNA m2A37 methyltransferase)	rlmN MW1101
P75575	RL22_MYCPN	50S ribosomal protein L22	rplV MPN_170 MP661
P61182	RL22_STRPN	50S ribosomal protein L22	rplV SP_0214
Q06798	RL332_BACSU	50S ribosomal protein L33 2	rpmGB rpmG rpmG2 BSU00990
P28601	RL4_GEOSE	50S ribosomal protein L4 (BL4)	rplD
P61175	RL22_ECOLI	50S ribosomal protein L22 (Large ribosomal subunit protein uL22)	rplV eryB b3315 JW3277
P0CQ50	RL44_CRYNJ	60S ribosomal protein L44 (60S ribosomal protein L41)	RPL44 RPL41 CNJ03120
P75579	RL4_MYCPN	50S ribosomal protein L4	rplD MPN_166 MP665
Q97SV4	RL4_STRPN	50S ribosomal protein L4	rplD SP_0210
P27074	RL44Q_CANMA	60S ribosomal protein L44 Q (L41) (L41 Q-type)	RIM-C L41Q1A
P27075	RL44_CANTR	60S ribosomal protein L44 (60S ribosomal protein L41)	RPL44 CTL41 RIM-C RPL41
P0CQ51	RL44_CRYNB	60S ribosomal protein L44 (60S ribosomal protein L41)	RPL44 RPL41 CNBJ0405
P31027	RL44_KLULA	60S ribosomal protein L44 (60S ribosomal protein L41)	RPL44 RPL41 KLLA0D07832g
P31028	RL44_SCHOC	60S ribosomal protein L44 (60S ribosomal protein L41)	RPL44 SCR2
A6U137	RLMN_STAA2	Probable dual-specificity RNA methyltransferase RlmN (EC 2.1.1.192) (23S rRNA (adenine(2503)-C(2))-methyltransferase) (23S rRNA m2A2503 methyltransferase) (Ribosomal RNA large subunit methyltransferase N) (tRNA (adenine(37)-C(2))-methyltransferase) (tRNA m2A37 methyltransferase)	rlmN SaurJH1_1302
A5ISA3	RLMN_STAA9	Probable dual-specificity RNA methyltransferase RlmN (EC 2.1.1.192) (23S rRNA (adenine(2503)-C(2))-methyltransferase) (23S rRNA m2A2503 methyltransferase) (Ribosomal RNA large subunit methyltransferase N) (tRNA (adenine(37)-C(2))-methyltransferase) (tRNA m2A37 methyltransferase)	rlmN SaurJH9_1277
A6QGB8	RLMN_STAAE	Probable dual-specificity RNA methyltransferase RlmN (EC 2.1.1.192) (23S rRNA (adenine(2503)-C(2))-methyltransferase) (23S rRNA m2A2503 methyltransferase) (Ribosomal RNA large subunit methyltransferase N) (tRNA (adenine(37)-C(2))-methyltransferase) (tRNA m2A37 methyltransferase)	rlmN NWMN_1128
Q6GHL7	RLMN_STAAR	Probable dual-specificity RNA methyltransferase RlmN (EC 2.1.1.192) (23S rRNA (adenine(2503)-C(2))-methyltransferase) (23S rRNA m2A2503 methyltransferase) (Ribosomal RNA large subunit methyltransferase N) (tRNA (adenine(37)-C(2))-methyltransferase) (tRNA m2A37 methyltransferase)	rlmN SAR1194
B9DPM7	RLMN_STACT	Probable dual-specificity RNA methyltransferase RlmN (EC 2.1.1.192) (23S rRNA (adenine(2503)-C(2))-methyltransferase) (23S rRNA m2A2503 methyltransferase) (Ribosomal RNA large subunit methyltransferase N) (tRNA (adenine(37)-C(2))-methyltransferase) (tRNA m2A37 methyltransferase)	rlmN Sca_0838
Q4L5R9	RLMN_STAHJ	Probable dual-specificity RNA methyltransferase RlmN (EC 2.1.1.192) (23S rRNA (adenine(2503)-C(2))-methyltransferase) (23S rRNA m2A2503 methyltransferase) (Ribosomal RNA large subunit methyltransferase N) (tRNA (adenine(37)-C(2))-methyltransferase) (tRNA m2A37 methyltransferase)	rlmN SH1697
P37870	RPOB_BACSU	DNA-directed RNA polymerase subunit beta (RNAP subunit beta) (EC 2.7.7.6) (RNA polymerase subunit beta) (Transcriptase subunit beta)	rpoB crsE rfm BSU01070
O86094	RPOB_LEGPN	DNA-directed RNA polymerase subunit beta (RNAP subunit beta) (EC 2.7.7.6) (RNA polymerase subunit beta) (Transcriptase subunit beta)	rpoB
P36979	RLMN_ECOLI	Dual-specificity RNA methyltransferase RlmN (EC 2.1.1.192) (23S rRNA (adenine(2503)-C(2))-methyltransferase) (23S rRNA m2A2503 methyltransferase) (Ribosomal RNA large subunit methyltransferase N) (tRNA (adenine(37)-C(2))-methyltransferase) (tRNA m2A37 methyltransferase)	rlmN yfgB b2517 JW2501
A7X1H8	RLMN_STAA1	Probable dual-specificity RNA methyltransferase RlmN (EC 2.1.1.192) (23S rRNA (adenine(2503)-C(2))-methyltransferase) (23S rRNA m2A2503 methyltransferase) (Ribosomal RNA large subunit methyltransferase N) (tRNA (adenine(37)-C(2))-methyltransferase) (tRNA m2A37 methyltransferase)	rlmN SAHV_1208
Q2FZ66	RLMN_STAA8	Probable dual-specificity RNA methyltransferase RlmN (EC 2.1.1.192) (23S rRNA (adenine(2503)-C(2))-methyltransferase) (23S rRNA m2A2503 methyltransferase) (Ribosomal RNA large subunit methyltransferase N) (tRNA (adenine(37)-C(2))-methyltransferase) (tRNA m2A37 methyltransferase)	rlmN SAOUHSC_01185
Q5HGL4	RLMN_STAAC	Probable dual-specificity RNA methyltransferase RlmN (EC 2.1.1.192) (23S rRNA (adenine(2503)-C(2))-methyltransferase) (23S rRNA m2A2503 methyltransferase) (Ribosomal RNA large subunit methyltransferase N) (tRNA (adenine(37)-C(2))-methyltransferase) (tRNA m2A37 methyltransferase)	rlmN SACOL1230
Q7A600	RLMN_STAAN	Probable dual-specificity RNA methyltransferase RlmN (EC 2.1.1.192) (23S rRNA (adenine(2503)-C(2))-methyltransferase) (23S rRNA m2A2503 methyltransferase) (Ribosomal RNA large subunit methyltransferase N) (tRNA (adenine(37)-C(2))-methyltransferase) (tRNA m2A37 methyltransferase)	rlmN SA1061
A8Z3Q4	RLMN_STAAT	Probable dual-specificity RNA methyltransferase RlmN (EC 2.1.1.192) (23S rRNA (adenine(2503)-C(2))-methyltransferase) (23S rRNA m2A2503 methyltransferase) (Ribosomal RNA large subunit methyltransferase N) (tRNA (adenine(37)-C(2))-methyltransferase) (tRNA m2A37 methyltransferase)	rlmN USA300HOU_1155
Q5HPX3	RLMN_STAEQ	Probable dual-specificity RNA methyltransferase RlmN (EC 2.1.1.192) (23S rRNA (adenine(2503)-C(2))-methyltransferase) (23S rRNA m2A2503 methyltransferase) (Ribosomal RNA large subunit methyltransferase N) (tRNA (adenine(37)-C(2))-methyltransferase) (tRNA m2A37 methyltransferase)	rlmN SERP0784
Q49WZ9	RLMN_STAS1	Probable dual-specificity RNA methyltransferase RlmN (EC 2.1.1.192) (23S rRNA (adenine(2503)-C(2))-methyltransferase) (23S rRNA m2A2503 methyltransferase) (Ribosomal RNA large subunit methyltransferase N) (tRNA (adenine(37)-C(2))-methyltransferase) (tRNA m2A37 methyltransferase)	rlmN SSP1554
O59870	RL44_PHARH	60S ribosomal protein L44 (60S ribosomal protein L41)	RPL44 RPL41
Q33DX5	RMTC_PROMI	16S rRNA (guanine(1405)-N(7))-methyltransferase (EC 2.1.1.179) (16S rRNA m7G1405 methyltransferase)	rmtC
P0CX27	RL44A_YEAST	60S ribosomal protein L42-A (L41) (Large ribosomal subunit protein eL42-A) (YL27) (YP44)	RPL42A RPL41A SCL41A YNL162W N1722
P49213	RL44_CHLRE	60S ribosomal protein L44 (L41)	RPL44 RPL41
P52809	RL44_CYBJA	60S ribosomal protein L44 (60S ribosomal protein L41)	RPL44
P27076	RL44_KLUMA	60S ribosomal protein L44 (60S ribosomal protein L41)	RPL44 RPL41
P31866	RL44_PICGU	60S ribosomal protein L44 (60S ribosomal protein L41)	RPL44
Q9UVB8	RL44_WICCF	60S ribosomal protein L44 (60S ribosomal protein L41)	RPL44 CYH2 BN7_5507
P0C0D5	RL4_STRPY	50S ribosomal protein L4	rplD
P0AG55	RL6_ECOLI	50S ribosomal protein L6 (Large ribosomal subunit protein uL6)	rplF b3305 JW3267
Q2FHM0	RLMN_STAA3	Probable dual-specificity RNA methyltransferase RlmN (EC 2.1.1.192) (23S rRNA (adenine(2503)-C(2))-methyltransferase) (23S rRNA m2A2503 methyltransferase) (Ribosomal RNA large subunit methyltransferase N) (tRNA (adenine(37)-C(2))-methyltransferase) (tRNA m2A37 methyltransferase)	rlmN SAUSA300_1111
Q2YXJ8	RLMN_STAAB	Probable dual-specificity RNA methyltransferase RlmN (EC 2.1.1.192) (23S rRNA (adenine(2503)-C(2))-methyltransferase) (23S rRNA m2A2503 methyltransferase) (Ribosomal RNA large subunit methyltransferase N) (tRNA (adenine(37)-C(2))-methyltransferase) (tRNA m2A37 methyltransferase)	rlmN SAB1082
Q99UQ0	RLMN_STAAM	Probable dual-specificity RNA methyltransferase RlmN (EC 2.1.1.192) (23S rRNA (adenine(2503)-C(2))-methyltransferase) (23S rRNA m2A2503 methyltransferase) (Ribosomal RNA large subunit methyltransferase N) (tRNA (adenine(37)-C(2))-methyltransferase) (tRNA m2A37 methyltransferase)	rlmN SAV1218
Q6G9Z5	RLMN_STAAS	Probable dual-specificity RNA methyltransferase RlmN (EC 2.1.1.192) (23S rRNA (adenine(2503)-C(2))-methyltransferase) (23S rRNA m2A2503 methyltransferase) (Ribosomal RNA large subunit methyltransferase N) (tRNA (adenine(37)-C(2))-methyltransferase) (tRNA m2A37 methyltransferase)	rlmN SAS1152
Q8CSW0	RLMN_STAES	Probable dual-specificity RNA methyltransferase RlmN (EC 2.1.1.192) (23S rRNA (adenine(2503)-C(2))-methyltransferase) (23S rRNA m2A2503 methyltransferase) (Ribosomal RNA large subunit methyltransferase N) (tRNA (adenine(37)-C(2))-methyltransferase) (tRNA m2A37 methyltransferase)	rlmN SE_0893
P9WGY8	RPOB_MYCTO	DNA-directed RNA polymerase subunit beta (RNAP subunit beta) (EC 2.7.7.6) (RNA polymerase subunit beta) (Transcriptase subunit beta)	rpoB MT0695
P9WGY9	RPOB_MYCTU	DNA-directed RNA polymerase subunit beta (RNAP subunit beta) (EC 2.7.7.6) (RNA polymerase subunit beta) (Transcriptase subunit beta)	rpoB Rv0667 MTCI376.08c
P37871	RPOC_BACSU	DNA-directed RNA polymerase subunit beta' (RNAP subunit beta') (EC 2.7.7.6) (RNA polymerase subunit beta') (Transcriptase subunit beta')	rpoC lpm std BSU01080
Q9ST69	RR5_SPIOL	30S ribosomal protein S5, chloroplastic (Chloroplastic small ribosomal subunit protein uS5c)	rps5 SOVF_195380
Q07448	S3AD_ENTFL	Streptomycin 3''-adenylyltransferase (EC 2.7.7.47) (AAD(9))	spc aad9
P0AG06	S3AX_SHIFL	Streptomycin 3''-adenylyltransferase (EC 2.7.7.47)	aadA
O54297	RS4_SALTY	30S ribosomal protein S4	rpsD STM3416
P0AG63	RS17_ECOLI	30S ribosomal protein S17 (Small ribosomal subunit protein uS17)	rpsQ neaA b3311 JW3273
P81288	RS4_GEOSE	30S ribosomal protein S4 (BS5)	rpsD
P21467	RS5_BACSU	30S ribosomal protein S5 (BS5)	rpsE spcA BSU01330
P0A7W4	RS5_SALTY	30S ribosomal protein S5	rpsE STM3423
P0A7V8	RS4_ECOLI	30S ribosomal protein S4 (Small ribosomal subunit protein uS4)	rpsD ramA b3296 JW3258
P02357	RS5_GEOSE	30S ribosomal protein S5 (BS5) (BS6)	rpsE
P0A7S3	RS12_ECOLI	30S ribosomal protein S12 (Small ribosomal subunit protein uS12)	rpsL strA b3342 JW3304
P63200	RS12_SYNE7	30S ribosomal protein S12	rpsL rps12 Synpcc7942_0887
P17293	RS12_THETH	30S ribosomal protein S12	rpsL rps12
P38969	PNT1_YEAST	Pentamidine resistance factor, mitochondrial	PNT1 YOR266W
P0C077	RELE_ECOLI	mRNA interferase toxin RelE (EC 3.1.-.-) (Endoribonuclease RelE) (Toxin RelE)	relE b1563 JW1555
P33229	RALR_ECOLI	Endodeoxyribonuclease toxin RalR (DNase RalR) (EC 3.1.-.-) (Restriction alleviation and modification enhancement protein) (Toxin RalR)	ralR lar ral ydaB b1348 JW5208
P44360	RL22_HAEIN	50S ribosomal protein L22	rplV rpl22 HI_0782
P0A475	RL16_STRPN	50S ribosomal protein L16	rplP SP_0216
Q84U21	RK22_CHLRE	50S ribosomal protein L22, chloroplastic	ERY2 RPL22
Q06796	RL11_BACSU	50S ribosomal protein L11 (BL11)	rplK relC tsp6 BSU01020
A0A0G2JZ79	SIR1_RAT	NAD-dependent protein deacetylase sirtuin-1 (EC 3.5.1.-)	Sirt1
P36619	PMD1_SCHPO	Leptomycin B resistance protein pmd1	pmd1 SPCC663.03
P37590	PMRD_ECOLI	Signal transduction protein PmrD (BasR post-transcriptional activator) (Polymyxin resistance protein PmrD)	pmrD b2259 JW2254
A0QZ11	RBPA_MYCS2	RNA polymerase-binding protein RbpA	rbpA MSMEG_3858 MSMEI_3768
P0DMC7	RCSB_ECOLI	Transcriptional regulatory protein RcsB (Capsular synthesis regulator component B)	rcsB b2217 JW2205
P39411	NCPP_ECOLI	Non-canonical purine NTP phosphatase (EC 3.6.1.-) (Inosine triphosphatase) (ITPase) (Non-standard purine NTP phosphatase) (Nucleoside-triphosphate phosphatase) (NTPase) (Xanthosine triphosphatase) (XTPase)	yjjX b4394 JW5801
Q88QT2	MURU_PSEPK	N-acetylmuramate alpha-1-phosphate uridylyltransferase (MurNAc-1P uridylyltransferase) (MurNAc-alpha-1P uridylyltransferase) (EC 2.7.7.-)	murU PP_0406
P37000	MYRA_MICGR	Putative 23S rRNA (guanine-N(1)-)-methyltransferase (EC 2.1.1.-) (Mycinamicin-resistance protein MyrA)	myrA
P43433	MYRB_MICGR	Mycinamicin-resistance protein MyrB (EC 2.1.1.-)	myrB
Q73V87	MMR_MYCPA	Multidrug resistance protein mmr	mmr emrE MAP_3127
Q9HZK0	NAGZ_PSEAE	Beta-hexosaminidase (EC 3.2.1.52) (Beta-N-acetylhexosaminidase) (N-acetyl-beta-glucosaminidase)	nagZ PA3005
Q9KU37	NAGZ_VIBCH	Beta-hexosaminidase (EC 3.2.1.52) (Beta-N-acetylhexosaminidase) (N-acetyl-beta-glucosaminidase)	nagZ VC_0692
Q2FH03	NORB_STAA3	Quinolone resistance protein NorB	norB SAUSA300_1328
A5ISW7	NORB_STAA9	Quinolone resistance protein NorB	norB SaurJH9_1496
Q5HFY7	NORB_STAAC	Quinolone resistance protein NorB	norB SACOL1475
A6QGY6	NORB_STAAE	Quinolone resistance protein NorB	norB NWMN_1346
Q7A5M0	NORB_STAAN	Quinolone resistance protein NorB	norB SA1269
Q6G9C6	NORB_STAAS	Quinolone resistance protein NorB	norB SAS1379
Q8NWQ5	NORB_STAAW	Quinolone resistance protein NorB	norB MW1325
Q8DPQ6	NORM_STRR6	Probable multidrug resistance protein NorM (Multidrug-efflux transporter)	norM spr1052
Q9KRU4	NORM_VIBCH	Multidrug resistance protein NorM (Multidrug-efflux transporter) (Na(+)/drug antiporter)	norM vcmA VC_1540
Q8P4E6	NORM_XANCP	Probable multidrug resistance protein NorM (Multidrug-efflux transporter)	norM XCC3762
Q9CHL8	LMRA_LACLA	Multidrug resistance ABC transporter ATP-binding and permease protein (EC 3.6.3.44)	lmrA LL0711 L116532
P62188	LPER_BACLI	Erythromycin resistance leader peptide (23S rRNA methylase leader peptide)
P10739	LPRM_ECOLX	23S rRNA methylase leader peptide (Erythromycin resistance leader peptide)	ermC
P03063	LPRM_STAAU	23S rRNA methylase leader peptide (Erythromycin resistance leader peptide)	ermC
P0A3N1	LPTR_GEOSE	Tetracycline resistance leader peptide	tetL
P0A3N2	LPTR_BACCE	Tetracycline resistance leader peptide	tetL
P9WIE5	KATG_MYCTU	Catalase-peroxidase (CP) (EC 1.11.1.21) (Peroxidase/catalase)	katG Rv1908c MTCY180.10
Q03447	KKA1_SALTM	Aminoglycoside 3'-phosphotransferase (EC 2.7.1.95) (APH(3')-I) (APH(3')I) (Kanamycin kinase, type I) (Neomycin-kanamycin phosphotransferase type I)
P0A3Y6	KKA3_STAAU	Aminoglycoside 3'-phosphotransferase (EC 2.7.1.95) (APH(3')III) (Kanamycin kinase, type III) (Neomycin-kanamycin phosphotransferase type III)	aphA
P14509	KKA8_ECOLX	Aminoglycoside 3'-phosphotransferase (EC 2.7.1.95) (APH(3')VIII) (Kanamycin kinase, type VIII) (Neomycin-kanamycin phosphotransferase type VIII)	aphA
Q02149	KKIH_LACLA	Probable aminoglycoside 3'-phosphotransferase (EC 2.7.1.95) (Kanamycin kinase)	ymdC LL1211 L33782
P0A3Y5	KKA3_ENTFL	Aminoglycoside 3'-phosphotransferase (EC 2.7.1.95) (APH(3')III) (Kanamycin kinase, type III) (Neomycin-kanamycin phosphotransferase type III)	aphA
P00555	KKA5_STRFR	Aminoglycoside 3'-phosphotransferase (EC 2.7.1.95) (APH(3')V) (Kanamycin kinase, type V) (Neomycin-kanamycin phosphotransferase type V)	aph
P0A062	LPCA_STRAG	Chloramphenicol resistance leader peptide
Q2K2U9	LPXE_RHIEC	Lipid A 1-phosphatase (EC 3.1.-.-)	lpxE RHE_CH04094
Q9ZJ31	LPXF_HELPJ	Lipid A 4'-phosphatase (EC 3.1.-.-)	lpxF jhp_1487
P06107	LINA_STAHA	Lincosamide resistance protein	linA
P23130	LPRM_ENTFL	23S rRNA methylase leader peptide (Erythromycin resistance leader peptide)	ermC
P23053	LPTR_BACSU	Tetracycline resistance leader peptide	tetL BSU40780
Q8Y9K8	LMRB_LISMO	Lincomycin resistance protein LmrB	lmrB lmo0519
P16539	KAS2_STRGA	Tetracenomycin C polyketide putative beta-ketoacyl synthase 2 (EC 2.3.1.-)	tcmL
P09979	KHYB_STRHY	Hygromycin-B 7''-O-kinase (EC 2.7.1.119) (APH(7'')) (Hygromycin B phosphotransferase) (Hygromycin-B kinase)	hyg
P00552	KKA2_KLEPN	Aminoglycoside 3'-phosphotransferase (EC 2.7.1.95) (APH(3')-II) (APH(3')II) (Kanamycin kinase, type II) (Neomycin-kanamycin phosphotransferase type II)	neo kan nptII
P00553	KKA4_BACCI	Aminoglycoside 3'-phosphotransferase (EC 2.7.1.95) (APH(3')IV) (Butirosin resistance protein A) (Kanamycin kinase, type IV) (Neomycin-kanamycin phosphotransferase type IV)	aphA4 aph butA
P46104	LMRA_STRLN	Lincomycin resistance protein	lmrA
Q92EE1	LMRB_LISIN	Lincomycin resistance protein LmrB	lmrB lin0519
P9WK45	LPRG_MYCTU	Lipoarabinomannan carrier protein LprG (27 kDa lipoprotein) (Antigen P27) (Lipoprotein LprG) (Triacylated glycolipid carrier LprG) (Triacylglyceride transfer protein LprG)	lprG lpp-27 Rv1411c MTCY21B4.28c
P0A3N3	LPTR_STAHY	Tetracycline resistance leader peptide	tetL
Q1WDN2	LPXF_RHILE	Lipid A 4'-phosphatase (EC 3.1.-.-)	lpxF
P15557	PAC1_PSES3	Acylase ACY 1 proenzyme [Cleaved into: Acylase ACY 1 large subunit; Acylase ACY 1 small subunit] [Includes: Cephalosporin acylase (EC 3.5.1.93) (GL-7ACA acylase); Gamma-glutamyltranspeptidase (GGT) (EC 2.3.2.2) (Glutathione hydrolase) (EC 3.4.19.13)]	acyI
P06875	PAC_ECOLX	Penicillin G acylase (EC 3.5.1.11) (Penicillin G amidase) (Penicillin G amidohydrolase) [Cleaved into: Penicillin G acylase subunit alpha; Penicillin G acylase subunit beta]	pac
Q2FYS4	PARC_STAA8	DNA topoisomerase 4 subunit A (EC 5.99.1.3) (Topoisomerase IV subunit A)	parC grlA SAOUHSC_01352
P94281	PARE_BARBK	DNA topoisomerase 4 subunit B (EC 5.99.1.3) (Topoisomerase IV subunit B)	parE gyrB BARBAKC583_0899
P20083	PARE_ECOLI	DNA topoisomerase 4 subunit B (EC 5.99.1.3) (Topoisomerase IV subunit B)	parE nfxD b3030 JW2998
P16873	PBP2_NEIFL	Probable peptidoglycan D,D-transpeptidase PenA (EC 3.4.16.4) (Penicillin-binding protein 2) (PBP-2) (Fragment)	penA
P08149	PBP2_NEIGO	Probable peptidoglycan D,D-transpeptidase PenA (EC 3.4.16.4) (Penicillin-binding protein 2) (PBP-2)	penA
A7FY32	PBPA_CLOB1	Penicillin-binding protein 1A (PBP1a) [Includes: Penicillin-insensitive transglycosylase (EC 2.4.1.129) (Peptidoglycan TGase); Penicillin-sensitive transpeptidase (EC 3.4.16.4) (DD-transpeptidase)]	pbpA CLB_3112
P0A0U9	PBP2_NEIMB	Probable peptidoglycan D,D-transpeptidase PenA (EC 3.4.16.4) (Penicillin-binding protein 2) (PBP-2)	penA NMB0413
P0A3M6	PBP2_STRR6	Penicillin-binding protein 2B	penA pbp2b spr1517
A7GHV1	PBPA_CLOBL	Penicillin-binding protein 1A (PBP1a) [Includes: Penicillin-insensitive transglycosylase (EC 2.4.1.129) (Peptidoglycan TGase); Penicillin-sensitive transpeptidase (EC 3.4.16.4) (DD-transpeptidase)]	pbpA CLI_3142
O86088	PBPA_NEICI	Penicillin-binding protein 1A (PBP-1a) (PBP1a) [Includes: Penicillin-insensitive transglycosylase (EC 2.4.1.129) (Peptidoglycan TGase); Penicillin-sensitive transpeptidase (EC 3.4.16.4) (DD-transpeptidase)]	mrcA ponA
Q5FAC7	PBPA_NEIG1	Penicillin-binding protein 1A (PBP-1a) (PBP1a) [Includes: Penicillin-insensitive transglycosylase (EC 2.4.1.129) (Peptidoglycan TGase); Penicillin-sensitive transpeptidase (EC 3.4.16.4) (DD-transpeptidase)]	mrcA NGO0099
Q92G78	PBPA_RICCN	Penicillin-binding protein 1A (PBP-1a) (PBP1a) [Includes: Penicillin-insensitive transglycosylase (EC 2.4.1.129) (Peptidoglycan TGase); Penicillin-sensitive transpeptidase (EC 3.4.16.4) (DD-transpeptidase)]	mrcA ponA RC1245
Q07868	PBPB_BACSU	Penicillin-binding protein 2B (PBP-2B) (Penicillin-binding protein B)	pbpB BSU15160
P0A0U8	PBP2_NEIMA	Probable peptidoglycan D,D-transpeptidase PenA (EC 3.4.16.4) (Penicillin-binding protein 2) (PBP-2)	penA NMA2072
O66874	PBPA_AQUAE	Penicillin-binding protein 1A (PBP-1a) (PBP1a) [Includes: Penicillin-insensitive transglycosylase (EC 2.4.1.129) (Peptidoglycan TGase); Penicillin-sensitive transpeptidase (EC 3.4.16.4) (DD-transpeptidase)]	mrcA ponA aq_624
Q97GR5	PBPA_CLOAB	Penicillin-binding protein 1A (PBP1a) [Includes: Penicillin-insensitive transglycosylase (EC 2.4.1.129) (Peptidoglycan TGase); Penicillin-sensitive transpeptidase (EC 3.4.16.4) (DD-transpeptidase)]	pbpA CA_C2301
A0PZT1	PBPA_CLONN	Penicillin-binding protein 1A (PBP1a) [Includes: Penicillin-insensitive transglycosylase (EC 2.4.1.129) (Peptidoglycan TGase); Penicillin-sensitive transpeptidase (EC 3.4.16.4) (DD-transpeptidase)]	pbpA NT01CX_1810
Q0SRL7	PBPA_CLOPS	Penicillin-binding protein 1A (PBP1a) [Includes: Penicillin-insensitive transglycosylase (EC 2.4.1.129) (Peptidoglycan TGase); Penicillin-sensitive transpeptidase (EC 3.4.16.4) (DD-transpeptidase)]	pbpA CPR_1930
O87626	PBPA_NEIFL	Penicillin-binding protein 1A (PBP-1a) (PBP1a) [Includes: Penicillin-insensitive transglycosylase (EC 2.4.1.129) (Peptidoglycan TGase); Penicillin-sensitive transpeptidase (EC 3.4.16.4) (DD-transpeptidase)]	mrcA ponA
O87579	PBPA_NEILA	Penicillin-binding protein 1A (PBP-1a) (PBP1a) [Includes: Penicillin-insensitive transglycosylase (EC 2.4.1.129) (Peptidoglycan TGase); Penicillin-sensitive transpeptidase (EC 3.4.16.4) (DD-transpeptidase)]	mrcA ponA
P0A0Z6	PBPA_NEIMB	Penicillin-binding protein 1A (PBP-1a) (PBP1a) [Includes: Penicillin-insensitive transglycosylase (EC 2.4.1.129) (Peptidoglycan TGase); Penicillin-sensitive transpeptidase (EC 3.4.16.4) (DD-transpeptidase)]	mrcA ponA NMB1807
Q07806	PBPA_PSEAE	Penicillin-binding protein 1A (PBP-1a) (PBP1a) [Includes: Penicillin-insensitive transglycosylase (EC 2.4.1.129) (Peptidoglycan TGase); Penicillin-sensitive transpeptidase (EC 3.4.16.4) (DD-transpeptidase)]	mrcA ponA PA5045
Q9ZCE9	PBPA_RICPR	Penicillin-binding protein 1A (PBP-1a) (PBP1a) [Includes: Penicillin-insensitive transglycosylase (EC 2.4.1.129) (Peptidoglycan TGase); Penicillin-sensitive transpeptidase (EC 3.4.16.4) (DD-transpeptidase)]	mrcA ponA RP807
Q00573	PBPA_STROR	Penicillin-binding protein 1A (PBP-1A) [Includes: Penicillin-insensitive transglycosylase (EC 2.4.1.129) (Peptidoglycan TGase); Penicillin-sensitive transpeptidase (EC 3.4.16.4) (DD-transpeptidase)] (Fragment)	ponA
Q8DR59	PBPA_STRR6	Penicillin-binding protein 1A (PBP-1A) (Exported protein 2) [Includes: Penicillin-insensitive transglycosylase (EC 2.4.1.129) (Peptidoglycan TGase); Penicillin-sensitive transpeptidase (EC 3.4.16.4) (DD-transpeptidase)]	pbpA exp2 spr0329
Q9PGD4	PBPA_XYLFA	Penicillin-binding protein 1A (PBP-1a) (PBP1a) [Includes: Penicillin-insensitive transglycosylase (EC 2.4.1.129) (Peptidoglycan TGase); Penicillin-sensitive transpeptidase (EC 3.4.16.4) (DD-transpeptidase)]	mrcA ponA XF_0368
Q89AR2	PBPB_BUCBP	Penicillin-binding protein 1B (PBP-1b) (PBP1b) (Murein polymerase) [Includes: Penicillin-insensitive transglycosylase (EC 2.4.1.129) (Peptidoglycan TGase) (Peptidoglycan glycosyltransferase); Penicillin-sensitive transpeptidase (EC 3.4.16.4) (DD-transpeptidase)]	mrcB bbp_186
P02919	PBPB_ECOLI	Penicillin-binding protein 1B (PBP-1b) (PBP1b) (Murein polymerase) [Includes: Penicillin-insensitive transglycosylase (EC 2.4.1.129) (Peptidoglycan TGase) (Peptidoglycan glycosyltransferase); Penicillin-sensitive transpeptidase (EC 3.4.16.4) (DD-transpeptidase)]	mrcB pbpF ponB b0149 JW0145
Q796K8	PBPH_BACSU	Penicillin-binding protein H	pbpH ykuA BSU13980
P07944	PBP_STAAU	Beta-lactam-inducible penicillin-binding protein	pbp
Q02940	PENA_BURM1	Beta-lactamase (EC 3.5.2.6) (Penicillinase)	penA
P12256	PAC_LYSSH	Penicillin acylase (EC 3.5.1.11) (Penicillin V amidase) (PVA)
P00557	KHYB_ECOLX	Hygromycin-B 4-O-kinase (EC 2.7.1.163) (APH(4)) (Hygromycin B phosphotransferase) (Hygromycin-B kinase)	hph
Q2G2M2	MPRF_STAA8	Phosphatidylglycerol lysyltransferase (EC 2.3.2.3) (Lysylphosphatidylglycerol synthase) (LPG synthase) (Multiple peptide resistance factor)	mprF SAOUHSC_01359
P31668	PAT_ALCFA	Phosphinothricin N-acetyltransferase (PPT N-acetyltransferase) (EC 2.3.1.183) (Phosphinothricin-resistance protein)	pat
P16426	PAT_STRHY	Phosphinothricin N-acetyltransferase (PPT N-acetyltransferase) (EC 2.3.1.183) (Phosphinothricin-resistance protein)	bar
P15558	PAC2_PSES3	Penicillin acylase 2 proenzyme (EC 3.5.1.11) (Cephalosporin acylase II) (Penicillin acylase II) (Penicillin amidase II) [Cleaved into: Penicillin acylase 2 small subunit (Penicillin acylase II small subunit); Penicillin acylase 2 large subunit (Penicillin acylase II large subunit)]	acyII
P21861	PAT_STRCO	Phosphinothricin N-acetyltransferase (PPT N-acetyltransferase) (EC 2.3.1.183) (Phosphinothricin-resistance protein)	bar SCO3203 SCE22.20
Q60136	PAC_BACME	Penicillin G acylase (EC 3.5.1.11) (Penicillin G amidase) (Penicillin G amidohydrolase) [Cleaved into: Penicillin G acylase subunit alpha; Penicillin G acylase subunit beta]	pac pga
P07941	PAC_KLUCR	Penicillin G acylase (EC 3.5.1.11) (Penicillin G amidase) (Penicillin amidohydrolase) [Cleaved into: Penicillin G acylase subunit alpha; Penicillin G acylase subunit beta]	pac
Q57146	PAT_STRVT	Phosphinothricin N-acetyltransferase (PPT N-acetyltransferase) (EC 2.3.1.183) (Phosphinothricin-resistance protein)	pat
P0A3M5	PBP2_STRPN	Penicillin-binding protein 2B	penA pbp2b SP_1673
A5I6G4	PBPA_CLOBH	Penicillin-binding protein 1A (PBP1a) [Includes: Penicillin-insensitive transglycosylase (EC 2.4.1.129) (Peptidoglycan TGase); Penicillin-sensitive transpeptidase (EC 3.4.16.4) (DD-transpeptidase)]	pbpA CBO3083 CLC_2985
Q8XJ01	PBPA_CLOPE	Penicillin-binding protein 1A (PBP1) [Includes: Penicillin-insensitive transglycosylase (EC 2.4.1.129) (Peptidoglycan TGase); Penicillin-sensitive transpeptidase (EC 3.4.16.4) (DD-transpeptidase)]	pbpA CPE1962
P02918	PBPA_ECOLI	Penicillin-binding protein 1A (PBP-1a) (PBP1a) [Includes: Penicillin-insensitive transglycosylase (EC 2.4.1.129) (Peptidoglycan TGase); Penicillin-sensitive transpeptidase (EC 3.4.16.4) (DD-transpeptidase)]	mrcA ponA b3396 JW3359
Q4UK08	PBPA_RICFE	Penicillin-binding protein 1A (PBP-1a) (PBP1a) [Includes: Penicillin-insensitive transglycosylase (EC 2.4.1.129) (Peptidoglycan TGase); Penicillin-sensitive transpeptidase (EC 3.4.16.4) (DD-transpeptidase)]	mrcA ponA RF_1276
Q68VU2	PBPA_RICTY	Penicillin-binding protein 1A (PBP-1a) (PBP1a) [Includes: Penicillin-insensitive transglycosylase (EC 2.4.1.129) (Peptidoglycan TGase); Penicillin-sensitive transpeptidase (EC 3.4.16.4) (DD-transpeptidase)]	mrcA ponA RT0794
Q04707	PBPA_STRPN	Penicillin-binding protein 1A (PBP-1A) [Includes: Penicillin-insensitive transglycosylase (EC 2.4.1.129) (Peptidoglycan TGase); Penicillin-sensitive transpeptidase (EC 3.4.16.4) (DD-transpeptidase)]	ponA SP_0369
Q9KNU5	PBPA_VIBCH	Penicillin-binding protein 1A (PBP-1a) (PBP1a) [Includes: Penicillin-insensitive transglycosylase (EC 2.4.1.129) (Peptidoglycan TGase); Penicillin-sensitive transpeptidase (EC 3.4.16.4) (DD-transpeptidase)]	mrcA ponA VC_2635
P57296	PBPB_BUCAI	Penicillin-binding protein 1B (PBP-1b) (PBP1b) (Murein polymerase) [Includes: Penicillin-insensitive transglycosylase (EC 2.4.1.129) (Peptidoglycan TGase) (Peptidoglycan glycosyltransferase); Penicillin-sensitive transpeptidase (EC 3.4.16.4) (DD-transpeptidase)]	mrcB BU200
P45345	PBPB_HAEIN	Penicillin-binding protein 1B (PBP-1b) (PBP1b) (Murein polymerase) [Includes: Penicillin-insensitive transglycosylase (EC 2.4.1.129) (Peptidoglycan TGase) (Peptidoglycan glycosyltransferase); Penicillin-sensitive transpeptidase (EC 3.4.16.4) (DD-transpeptidase)]	mrcB ponB HI_1725
Q9KUC0	PBPB_VIBCH	Penicillin-binding protein 1B (PBP-1b) (PBP1b) (Murein polymerase) [Includes: Penicillin-insensitive transglycosylase (EC 2.4.1.129) (Peptidoglycan TGase) (Peptidoglycan glycosyltransferase); Penicillin-sensitive transpeptidase (EC 3.4.16.4) (DD-transpeptidase)]	mrcB ponB VC_0602
Q51397	OPRJ_PSEAE	Outer membrane protein OprJ	oprJ PA4597
Q55002	OTRA_STRRM	Oxytetracycline resistance protein	otrA
A5U8S6	PAND_MYCTA	Aspartate 1-decarboxylase (EC 4.1.1.11) (Aspartate alpha-decarboxylase) [Cleaved into: Aspartate 1-decarboxylase beta chain; Aspartate 1-decarboxylase alpha chain]	panD MRA_3640
Q05053	PAC1_PSESV	Acylase ACY 1 proenzyme [Cleaved into: Acylase ACY 1 large subunit; Acylase ACY 1 small subunit] [Includes: Cephalosporin acylase (EC 3.5.1.93) (GL-7ACA acylase); Gamma-glutamyltranspeptidase (GGT) (EC 2.3.2.2) (Glutathione hydrolase) (EC 3.4.19.13)]	acyI
P31956	PAC_ARTVI	Penicillin G acylase (EC 3.5.1.11) (Penicillin G amidase) (Penicillin G amidohydrolase) [Cleaved into: Penicillin G acylase subunit alpha; Penicillin G acylase subunit beta]	pac pa
P0C1U9	PARC_STAAU	DNA topoisomerase 4 subunit A (EC 5.99.1.3) (Topoisomerase IV subunit A)	parC grlA
P39793	PBPA_BACSU	Penicillin-binding protein 1A/1B (PBP1) [Includes: Penicillin-insensitive transglycosylase (EC 2.4.1.129) (Peptidoglycan TGase); Penicillin-sensitive transpeptidase (EC 3.4.16.4) (DD-transpeptidase)]	ponA BSU22320
Q0TNZ8	PBPA_CLOP1	Penicillin-binding protein 1A (PBP1a) [Includes: Penicillin-insensitive transglycosylase (EC 2.4.1.129) (Peptidoglycan TGase); Penicillin-sensitive transpeptidase (EC 3.4.16.4) (DD-transpeptidase)]	pbpA CPF_2218
Q891X1	PBPA_CLOTE	Penicillin-binding protein 1A (PBP1a) [Includes: Penicillin-insensitive transglycosylase (EC 2.4.1.129) (Peptidoglycan TGase); Penicillin-sensitive transpeptidase (EC 3.4.16.4) (DD-transpeptidase)]	pbpA CTC_02242
P31776	PBPA_HAEIN	Penicillin-binding protein 1A (PBP-1a) (PBP1a) (Penicillin-binding protein A) [Includes: Penicillin-insensitive transglycosylase (EC 2.4.1.129) (Peptidoglycan TGase); Penicillin-sensitive transpeptidase (EC 3.4.16.4) (DD-transpeptidase)]	mrcA ponA HI_0440
O05131	PBPA_NEIGO	Penicillin-binding protein 1A (PBP-1a) (PBP1a) [Includes: Penicillin-insensitive transglycosylase (EC 2.4.1.129) (Peptidoglycan TGase); Penicillin-sensitive transpeptidase (EC 3.4.16.4) (DD-transpeptidase)]	mrcA ponA
P0A0Z5	PBPA_NEIMA	Penicillin-binding protein 1A (PBP-1a) (PBP1a) [Includes: Penicillin-insensitive transglycosylase (EC 2.4.1.129) (Peptidoglycan TGase); Penicillin-sensitive transpeptidase (EC 3.4.16.4) (DD-transpeptidase)]	mrcA ponA NMA0655
Q1RKC5	PBPA_RICBR	Penicillin-binding protein 1A (PBP-1a) (PBP1a) [Includes: Penicillin-insensitive transglycosylase (EC 2.4.1.129) (Peptidoglycan TGase); Penicillin-sensitive transpeptidase (EC 3.4.16.4) (DD-transpeptidase)]	mrcA ponA RBE_0108
Q87AW7	PBPA_XYLFT	Penicillin-binding protein 1A (PBP-1a) (PBP1a) [Includes: Penicillin-insensitive transglycosylase (EC 2.4.1.129) (Peptidoglycan TGase); Penicillin-sensitive transpeptidase (EC 3.4.16.4) (DD-transpeptidase)]	mrcA ponA PD_1696
P14677	PBPX_STRPN	Penicillin-binding protein 2x (PBP-2x) (PBP2x)	pbpX SP_0336
P59676	PBPX_STRR6	Penicillin-binding protein 2X (PBP-2X) (PBP2X)	pbpX spr0304
Q00538	MMR_BACSU	Methylenomycin A resistance protein (MMR peptide)	mmr BSU37570
P9WGF1	MMR_MYCTU	Multidrug resistance protein Mmr	mmr Rv3065 MTCY22D7.17c
Q8ZQ06	NAGZ_SALTY	Beta-hexosaminidase (EC 3.2.1.52) (Beta-N-acetylhexosaminidase) (N-acetyl-beta-glucosaminidase)	nagZ STM1209
P69927	MMR_MYCBO	Multidrug resistance protein mmr	mmr BQ2027_MB3092
Q88M11	MUPP_PSEPK	N-acetylmuramic acid 6-phosphate phosphatase (MurNAc 6-phosphate phosphatase) (MurNAc-6P phosphatase) (EC 3.1.3.-)	mupP gph PP_1764
Q9D2V8	MFS10_MOUSE	Major facilitator superfamily domain-containing protein 10 (Tetracycline transporter-like protein)	Mfsd10 Tetran
C0H3X7	MPRF_BACSU	Phosphatidylglycerol lysyltransferase (EC 2.3.2.3) (Lysylphosphatidylglycerol synthase) (LPG synthase)	mprF yfiW yfiX BSU08425 BSU08420 BSU08430
Q5HG59	MPRF_STAAC	Phosphatidylglycerol lysyltransferase (EC 2.3.2.3) (Lysylphosphatidylglycerol synthase) (LPG synthase) (Multiple peptide resistance factor)	mprF SACOL1396
Q9HZ62	MUPP_PSEAE	N-acetylmuramic acid 6-phosphate phosphatase (MurNAc 6-phosphate phosphatase) (MurNAc-6P phosphatase) (EC 3.1.3.-)	mupP PA3172
Q9I5U0	MURU_PSEAE	N-acetylmuramate alpha-1-phosphate uridylyltransferase (MurNAc-1P uridylyltransferase) (MurNAc-alpha-1P uridylyltransferase) (EC 2.7.7.-)	murU PA0597
P23212	MSRA_STAEP	Erythromycin resistance ATP-binding protein MsrA	msrA
P05528	MCBE_ECOLX	Protein McbE	mcbE
Q8ZPP2	MDTK_SALTY	Multidrug resistance protein MdtK (Multidrug-efflux transporter)	mdtK norM STM1425
A7ZTR5	MDTL_ECO24	Multidrug resistance protein MdtL	mdtL EcE24377A_4219
B7UMH7	MDTL_ECO27	Multidrug resistance protein MdtL	mdtL E2348C_4021
B7MGD1	MDTL_ECO45	Multidrug resistance protein MdtL	mdtL ECS88_4133
Q8XB24	MDTL_ECO57	Multidrug resistance protein MdtL	mdtL Z5205 ECs4647
B7M562	MDTL_ECO8A	Multidrug resistance protein MdtL	mdtL ECIAI1_3890
C4ZYY8	MDTL_ECOBW	Multidrug resistance protein MdtL	mdtL BWG_3401
A1AHP3	MDTL_ECOK1	Multidrug resistance protein MdtL	mdtL Ecok1_36890 APECO1_2750
Q0TAZ8	MDTL_ECOL5	Multidrug resistance protein MdtL	mdtL ECP_3910
Q8FBV0	MDTL_ECOL6	Multidrug resistance protein MdtL	mdtL c4633
P31462	MDTL_ECOLI	Multidrug resistance protein MdtL	mdtL yidY b3710 JW3688
Q8XB84	MDTM_ECO57	Multidrug resistance protein MdtM	mdtM Z5939 ECs5300
P39386	MDTM_ECOLI	Multidrug resistance protein MdtM	mdtM yjiO b4337 JW4300
P32716	MDTN_ECOLI	Multidrug resistance protein MdtN	mdtN yjcR b4082 JW4043
Q83IQ8	MDTO_SHIFL	Multidrug resistance protein MdtO	mdtO SF4141 S2587
P32714	MDTP_ECOLI	Multidrug resistance outer membrane protein MdtP	mdtP yjcP b4080 JW4041
Q5XBB2	MEFA_STRP6	Macrolide efflux protein A	mefA M6_Spy1166
Q0P5M9	MFS10_BOVIN	Major facilitator superfamily domain-containing protein 10 (Tetracycline transporter-like protein)	MFSD10 TETRAN
A1KIJ9	MFS55_MYCBP	Probable triacylglyceride transporter BCG_1471c (MFS-type drug efflux transporter P55)	BCG_1471c
P68261	MECI_STAAN	Methicillin resistance regulatory protein MecI	mecI SA0040
Q5HK32	MECR1_STAEQ	Methicillin resistance mecR1 protein	mecR1 mecR SERP2520
P0A0A9	MECR_STAAM	Methicillin resistance mecR1 protein	mecR1 mecR SAV0042
P0A0B2	MECR_STAEP	Methicillin resistance mecR1 protein	mecR1 mecR
P86889	MEFA_ENTFL	Macrolide efflux protein A (Fragment)	mefA
Q2FJS9	MEPA_STAA3	Multidrug export protein MepA	mepA SAUSA300_0335
Q2G140	MEPA_STAA8	Multidrug export protein MepA (Staphylococcal virulence regulator protein A)	mepA svrA SAOUHSC_00315
Q7A7N0	MEPA_STAAN	Multidrug export protein MepA	mepA SA0323
Q6GCD7	MEPA_STAAS	Multidrug export protein MepA	mepA SAS0311
Q4L8N9	MEPA_STAHJ	Multidrug export protein MepA	mepA SH0676/SH0677
P9WGF0	MMR_MYCTO	Multidrug resistance protein Mmr	mmr MT3150.1
P11545	MMR_STRCO	Methylenomycin A resistance protein (MMR peptide)	mmr SCP1.237c
P0A061	LPCA_STAAU	Chloramphenicol resistance leader peptide
P45440	LPER_STRFR	Erythromycin resistance leader peptide (23S rRNA methylase leader peptide)
P21233	LPRM_STREE	23S rRNA methylase leader peptide (Erythromycin resistance leader peptide)	ermC
Q8A6M3	LPXF_BACTN	Lipid A 4'-phosphatase (EC 3.1.-.-)	lpxF BT_1854
Q0SAA3	LYSX_RHOJR	Lysylphosphatidylglycerol biosynthesis bifunctional protein LysX [Includes: Lysine--tRNA ligase (EC 6.1.1.6) (Lysyl-tRNA synthetase) (LysRS); Phosphatidylglycerol lysyltransferase (EC 2.3.2.3) (Lysylphosphatidylglycerol synthetase) (LPG synthetase)]	lysX RHA1_ro03733
P0A2S5	MARA_SALTI	Multiple antibiotic resistance protein MarA	marA STY1541 t1440
P0A2T5	MARR_SALTI	Multiple antibiotic resistance protein MarR	marR STY1540 t1441
P21232	LPRM_CORDP	23S rRNA methylase leader peptide (Erythromycin resistance leader peptide)
O24866	LPXE_HELPY	Lipid A 1-phosphatase (EC 3.1.-.-)	lpxE HP_0021 C694_00100
B2RI48	LPXF_PORG3	Lipid A 4'-phosphatase (EC 3.1.-.-)	lpxF PG1587 PGN_0524
A0QHC4	LYSX_MYCA1	Lysylphosphatidylglycerol biosynthesis bifunctional protein LysX [Includes: Lysine--tRNA ligase (EC 6.1.1.6) (Lysyl-tRNA synthetase) (LysRS); Phosphatidylglycerol lysyltransferase (EC 2.3.2.3) (Lysylphosphatidylglycerol synthetase) (LPG synthetase)]	lysX MAV_3128
A1KJ57	LYSX_MYCBP	Lysylphosphatidylglycerol biosynthesis bifunctional protein LysX [Includes: Lysine--tRNA ligase (EC 6.1.1.6) (Lysyl-tRNA synthetase) (LysRS); Phosphatidylglycerol lysyltransferase (EC 2.3.2.3) (Lysylphosphatidylglycerol synthetase) (LPG synthetase)]	lysX BCG_1679c
A4T9U2	LYSX_MYCGI	Lysylphosphatidylglycerol biosynthesis bifunctional protein LysX [Includes: Lysine--tRNA ligase (EC 6.1.1.6) (Lysyl-tRNA synthetase) (LysRS); Phosphatidylglycerol lysyltransferase (EC 2.3.2.3) (Lysylphosphatidylglycerol synthetase) (LPG synthetase)]	lysX Mflv_3544
B2HR11	LYSX_MYCMM	Lysylphosphatidylglycerol biosynthesis bifunctional protein LysX [Includes: Lysine--tRNA ligase (EC 6.1.1.6) (Lysyl-tRNA synthetase) (LysRS); Phosphatidylglycerol lysyltransferase (EC 2.3.2.3) (Lysylphosphatidylglycerol synthetase) (LPG synthetase)]	lysX MMAR_2447
A1UHB3	LYSX_MYCSK	Lysylphosphatidylglycerol biosynthesis bifunctional protein LysX [Includes: Lysine--tRNA ligase (EC 6.1.1.6) (Lysyl-tRNA synthetase) (LysRS); Phosphatidylglycerol lysyltransferase (EC 2.3.2.3) (Lysylphosphatidylglycerol synthetase) (LPG synthetase)]	lysX Mkms_3027
A5WMW1	LYSX_MYCTF	Lysylphosphatidylglycerol biosynthesis bifunctional protein LysX [Includes: Lysine--tRNA ligase (EC 6.1.1.6) (Lysyl-tRNA synthetase) (LysRS); Phosphatidylglycerol lysyltransferase (EC 2.3.2.3) (Lysylphosphatidylglycerol synthetase) (LPG synthetase)]	lysX TBFG_11657
P0A214	MARB_SALTY	Multiple antibiotic resistance protein MarB	marB STM1518
P27245	MARR_ECOLI	Multiple antibiotic resistance protein MarR	marR cfxB inaR soxQ b1530 JW5248
O53645	MDREP_MYCTU	Multidrug efflux ATP-binding/permease protein Rv0194 (EC 3.6.3.-)	Rv0194 RVBD_0194 P425_00203
P68263	MECI_STAEP	Methicillin resistance regulatory protein MecI	mecI
P95827	MEFA_STRPY	Macrolide efflux protein A	mefA
Q14728	MFS10_HUMAN	Major facilitator superfamily domain-containing protein 10 (Tetracycline transporter-like protein)	MFSD10 TETRAN
Q7U042	MFS55_MYCBO	Probable triacylglyceride transporter Mb1445c (MFS-type drug efflux transporter P55)	BQ2027_MB1445C
P9WJY3	MFS55_MYCTU	Probable triacylglyceride transporter Rv1410c (MFS-type drug efflux transporter P55)	Rv1410c
Q54387	MGT_STRLI	Macrolide glycosyltransferase (EC 2.4.1.-)	mgt UGT102A1
Q9ZN40	LPXE_HELPJ	Lipid A 1-phosphatase (EC 3.1.-.-)	lpxE jhp_0019
Q2KA78	LPXF_RHIEC	Lipid A 4'-phosphatase (EC 3.1.-.-)	lpxf RHE_CH01455
P64176	MACA_ECO57	Macrolide export protein MacA	macA Z1115 ECs0964
P75830	MACA_ECOLI	Macrolide export protein MacA	macA ybjY b0878 JW0862
A1B677	MACB1_PARDP	Macrolide export ATP-binding/permease protein MacB 1/2 (EC 3.6.3.-)	macB1 Pden_2937; macB2 Pden_3444
Q3KF57	MACB1_PSEPF	Macrolide export ATP-binding/permease protein MacB 1 (EC 3.6.3.-)	macB1 Pfl01_1856
Q1CA99	MACB1_YERPA	Macrolide export ATP-binding/permease protein MacB 1 (EC 3.6.3.-)	macB1 YPA_0655
Q1CJW8	MACB1_YERPN	Macrolide export ATP-binding/permease protein MacB 1 (EC 3.6.3.-)	macB1 YPN_1382 YP516_1524
Q3KE48	MACB2_PSEPF	Macrolide export ATP-binding/permease protein MacB 2 (EC 3.6.3.-)	macB2 Pfl01_2215
Q7CJG3	MACB2_YERPE	Macrolide export ATP-binding/permease protein MacB 2 (EC 3.6.3.-)	macB2 YPO3000 y1480 YP_2625
Q2T4B3	MACB_BURTA	Macrolide export ATP-binding/permease protein MacB (EC 3.6.3.-)	macB BTH_II1792
Q5HVG3	MACB_CAMJR	Macrolide export ATP-binding/permease protein MacB (EC 3.6.3.-)	macB CJE0710
A1BE50	MACB_CHLPD	Macrolide export ATP-binding/permease protein MacB (EC 3.6.3.-)	macB Cpha266_0622
Q7NUJ3	MACB_CHRVO	Macrolide export ATP-binding/permease protein MacB (EC 3.6.3.-)	macB CV_2704
Q1RE44	MACB_ECOUT	Macrolide export ATP-binding/permease protein MacB (EC 3.6.3.-)	macB UTI89_C0884
Q0C1N8	MACB_HYPNA	Macrolide export ATP-binding/permease protein MacB (EC 3.6.3.-)	macB HNE_1647
A1U0A9	MACB_MARHV	Macrolide export ATP-binding/permease protein MacB (EC 3.6.3.-)	macB Maqu_1340
Q9JVR5	MACB_NEIMA	Macrolide export ATP-binding/permease protein MacB (EC 3.6.3.-)	macB NMA0729
Q3SQZ1	MACB_NITWN	Macrolide export ATP-binding/permease protein MacB (EC 3.6.3.-)	macB Nwi_2041
Q7N6F9	MACB_PHOLL	Macrolide export ATP-binding/permease protein MacB (EC 3.6.3.-)	macB plu1591
Q02MI4	MACB_PSEAB	Macrolide export ATP-binding/permease protein MacB (EC 3.6.3.-)	macB PA14_33760
Q88F88	MACB_PSEPK	Macrolide export ATP-binding/permease protein MacB (EC 3.6.3.-)	macB PP_4210
Q2IXX0	MACB_RHOP2	Macrolide export ATP-binding/permease protein MacB (EC 3.6.3.-)	macB RPB_2235
Q2RPB4	MACB_RHORT	Macrolide export ATP-binding/permease protein MacB (EC 3.6.3.-)	macB Rru_A3236
Q3Z3Q4	MACB_SHISS	Macrolide export ATP-binding/permease protein MacB (EC 3.6.3.-)	macB SSON_0866
Q7M8U0	MACB_WOLSU	Macrolide export ATP-binding/permease protein MacB (EC 3.6.3.-)	macB WS1418
P0A2S6	MARA_SALEN	Multiple antibiotic resistance protein MarA	marA
P0A2S4	MARA_SALTY	Multiple antibiotic resistance protein MarA	marA STM1519
A0A0R6L508	MCR1_ECOLX	Probable phosphatidylethanolamine transferase Mcr-1 (EC 2.7.-.-) (Polymyxin resistance protein MCR-1)	mcr1 mcr-1 APZ14_31440
P43486	MCRB_STRLA	Mitomycin resistance protein McrB	mcrB
Q06034	MDR1_LEIEN	Multidrug resistance protein 1 (EC 3.6.3.44) (P-glycoprotein 1)	MDR1
A1KF14	MDREP_MYCBP	Multidrug efflux ATP-binding/permease protein BCG_0231 (EC 3.6.3.-)	BCG_0231
P21441	MDR_LEITA	Multidrug resistance protein (EC 3.6.3.44) (P-glycoprotein)	PGPA
B5YXB4	MDTL_ECO5E	Multidrug resistance protein MdtL	mdtL ECH74115_5141
B7N2F5	MDTL_ECO81	Multidrug resistance protein MdtL	mdtL ECED1_4401
B1X9T9	MDTL_ECODH	Multidrug resistance protein MdtL	mdtL ECDH10B_3897
A8A6H2	MDTL_ECOHS	Multidrug resistance protein MdtL	mdtL EcHS_A3924
B1IX28	MDTL_ECOLC	Multidrug resistance protein MdtL	mdtL EcolC_4284
B7NF27	MDTL_ECOLU	Multidrug resistance protein MdtL	mdtL ECUMN_4241
Q8X5R2	MDTN_ECO57	Multidrug resistance protein MdtN	mdtN Z5682 ECs5064
Q8X5R8	MDTO_ECO57	Multidrug resistance protein MdtO	mdtO Z5681 ECs5063
P32715	MDTO_ECOLI	Multidrug resistance protein MdtO	mdtO yjcQ b4081 JW4042
Q8CVH8	MDTP_ECOL6	Multidrug resistance outer membrane protein MdtP	mdtP c5085
Q8X659	MDTQ_ECO57	Multidrug resistance outer membrane protein MdtQ	mdtQ Z3387 ECs3025
Q83KF5	MDTQ_SHIFL	Putative multidrug resistance outer membrane protein MdtQ	mdtQ SF2223/SF2224 S2352/S2353
P68262	MECI_STAAU	Methicillin resistance regulatory protein MecI	mecI
P37636	MDTE_ECOLI	Multidrug resistance protein MdtE	mdtE yhiU b3513 JW3481
Q8FCI8	MDTF_ECOL6	Multidrug resistance protein MdtF	mdtF c4325
P37637	MDTF_ECOLI	Multidrug resistance protein MdtF	mdtF yhiV b3514 JW3482
B7MTI5	MDTG_ECO81	Multidrug resistance protein MdtG	mdtG ECED1_1198
C4ZRZ3	MDTG_ECOBW	Multidrug resistance protein MdtG	mdtG BWG_0901
A7ZZ10	MDTG_ECOHS	Multidrug resistance protein MdtG	mdtG EcHS_A1175
Q0TJ20	MDTG_ECOL5	Multidrug resistance protein MdtG	mdtG ECP_1046
B1IV49	MDTG_ECOLC	Multidrug resistance protein MdtG	mdtG EcolC_2547
B7NAS9	MDTG_ECOLU	Multidrug resistance protein MdtG	mdtG ECUMN_1228
Q1RDA5	MDTG_ECOUT	Multidrug resistance protein MdtG	mdtG UTI89_C1177
B7LFZ9	MDTH_ECO55	Multidrug resistance protein MdtH	mdtH EC55989_1178
B5YVT5	MDTH_ECO5E	Multidrug resistance protein MdtH	mdtH ECH74115_1444
B7MTJ6	MDTH_ECO81	Multidrug resistance protein MdtH	mdtH ECED1_1209
C4ZS05	MDTH_ECOBW	Multidrug resistance protein MdtH	mdtH BWG_0913
B1X9H8	MDTH_ECODH	Multidrug resistance protein MdtH	mdtH ECDH10B_1136
A7ZZ23	MDTH_ECOHS	Multidrug resistance protein MdtH	mdtH EcHS_A1188
A1A9W0	MDTH_ECOK1	Multidrug resistance protein MdtH	mdtH Ecok1_09560 APECO1_147
Q0TJ09	MDTH_ECOL5	Multidrug resistance protein MdtH	mdtH ECP_1057
P69368	MDTH_ECOL6	Multidrug resistance protein MdtH	mdtH c1332
B7NAU0	MDTH_ECOLU	Multidrug resistance protein MdtH	mdtH ECUMN_1239
Q8X4L0	MDTE_ECO57	Multidrug resistance protein MdtE	mdtE Z4926 ECs4393
B7UP67	MDTG_ECO27	Multidrug resistance protein MdtG	mdtG E2348C_1143
B7LFG4	MDTG_ECO55	Multidrug resistance protein MdtG	mdtG EC55989_1167
B7NL82	MDTG_ECO7I	Multidrug resistance protein MdtG	mdtG ECIAI39_2111
Q8FIR9	MDTG_ECOL6	Multidrug resistance protein MdtG	mdtG c1319
P25744	MDTG_ECOLI	Multidrug resistance protein MdtG	mdtG yceE b1053 JW1040
B1LIV8	MDTG_ECOSM	Multidrug resistance protein MdtG	mdtG EcSMS35_2077
B7MIK6	MDTH_ECO45	Multidrug resistance protein MdtH	mdtH ECS88_1079
Q7AFA1	MDTH_ECO57	Multidrug resistance protein MdtH	mdtH Z1702 ECs1443
B7NL69	MDTH_ECO7I	Multidrug resistance protein MdtH	mdtH ECIAI39_2098
B7M940	MDTH_ECO8A	Multidrug resistance protein MdtH	mdtH ECIAI1_1100
B1IV37	MDTH_ECOLC	Multidrug resistance protein MdtH	mdtH EcolC_2535
P69367	MDTH_ECOLI	Multidrug resistance protein MdtH	mdtH yceL b1065 JW1052
Q1RD92	MDTH_ECOUT	Multidrug resistance protein MdtH	mdtH UTI89_C1190
Q7WTR3	MDTK_ERWAM	Multidrug resistance protein MdtK (Multidrug-efflux transporter)	mdtK norM
Q8ZDZ8	MDTK_YERPE	Multidrug resistance protein MdtK (Multidrug-efflux transporter)	mdtK norM YPO2392 y1945 YP_2179
B7L855	MDTL_ECO55	Multidrug resistance protein MdtL	mdtL EC55989_4180
B7NR12	MDTL_ECO7I	Multidrug resistance protein MdtL	mdtL ECIAI39_4314
B6I3U3	MDTL_ECOSE	Multidrug resistance protein MdtL	mdtL ECSE_3996
B1LL36	MDTL_ECOSM	Multidrug resistance protein MdtL	mdtL EcSMS35_4077
Q1R4M4	MDTL_ECOUT	Multidrug resistance protein MdtL	mdtL UTI89_C4263
B7LK52	MDTL_ESCF3	Multidrug resistance protein MdtL	mdtL EFER_4006
Q8FAX1	MDTN_ECOL6	Multidrug resistance protein MdtN	mdtN c5087
Q83P86	MDTN_SHIFL	Multidrug resistance protein MdtN	mdtN SF4142 S3608
Q8FAX2	MDTO_ECOL6	Multidrug resistance protein MdtO	mdtO c5086
Q8X5R9	MDTP_ECO57	Multidrug resistance outer membrane protein MdtP	mdtP Z5680 ECs5062
Q83P87	MDTP_SHIFL	Multidrug resistance outer membrane protein MdtP	mdtP SF4140 S3607
P33369	MDTQ_ECOLI	Putative multidrug resistance outer membrane protein MdtQ	mdtQ yohG yohH b2139 JW5838/JW5358 b2138
Q932L5	MECI_STAAM	Methicillin resistance regulatory protein MecI	mecI SAV0043
O54281	MECI_STASR	Methicillin resistance regulatory protein MecI	mecI
P52477	MEXA_PSEAE	Multidrug resistance protein MexA	mexA PA0425
P52002	MEXB_PSEAE	Multidrug resistance protein MexB (Multidrug-efflux transporter MexB)	mexB PA0426
A0QSY0	MFPA_MYCS2	Pentapeptide repeat protein MfpA (Mycobacterial fluoroquinone resistance pentapeptide) (Orf3)	mfpA MSMEG_1641 MSMEI_1602
P05530	MCBG_ECOLX	Protein McbG (Pentapeptide repeat protein McbG)	mcbG
Q8FFV6	MDTQ_ECOL6	Multidrug resistance outer membrane protein MdtQ	mdtQ c2671
A7X2C6	NORB_STAA1	Quinolone resistance protein NorB	norB SAHV_1424
A6U1Q6	NORB_STAA2	Quinolone resistance protein NorB	norB SaurJH1_1525
Q2FYJ5	NORB_STAA8	Quinolone resistance protein NorB	norB SAOUHSC_01448
Q2YY45	NORB_STAAB	Quinolone resistance protein NorB	norB SAB1301c
Q99U52	NORB_STAAM	Quinolone resistance protein NorB	norB SAV1436
Q6GGX2	NORB_STAAR	Quinolone resistance protein NorB	norB SAR1448
A8Z415	NORB_STAAT	Quinolone resistance protein NorB	norB USA300HOU_1373
O31855	NORM_BACSU	Probable multidrug resistance protein NorM (Multidrug-efflux transporter)	norM yojI BSU19440
Q9F5N7	NORM_BURVI	Multidrug resistance protein NorM (Multidrug-efflux transporter)	norM
Q8EES3	NORM_SHEON	Probable multidrug resistance protein NorM (Multidrug-efflux transporter)	norM SO_2295
O82855	NORM_VIBPA	Multidrug resistance protein NorM (Multidrug-efflux transporter) (Na(+)/drug antiporter)	norM VP1479
P9WJI5	NAT_MYCTU	Arylamine N-acetyltransferase (NAT) (EC 2.3.1.5) (TBNAT)	nat nhoA tbnat Rv3566c MTCY06G11.13c
P52392	NHSR_STRAS	Putative nosiheptide resistance regulatory protein (ORF699)
F4ZCI3	NNHA_MYCS0	2-nitroimidazole nitrohydrolase (2NI nitrohydrolase) (EC 3.5.99.9)	nnhA
P14501	NEOR_STRCY	Neomycin resistance protein
P76242	NIMT_ECOLI	2-nitroimidazole transporter	nimT yeaN b1791 JW1780
A8C927	NPMA_ECOLX	16S rRNA (adenine(1408)-N(1))-methyltransferase (EC 2.1.1.180) (16S rRNA m1A1408 methyltransferase)	npmA
Q81G28	NORM_BACCR	Probable multidrug resistance protein NorM (Multidrug-efflux transporter)	norM BC_1383
Q8Y654	NORM_LISMO	Probable multidrug resistance protein NorM (Multidrug-efflux transporter)	norM lmo1846
A0Q4N6	LPXF_FRATN	Lipid A 4'-phosphatase (EC 3.1.-.-)	lpxF FTN_0295 AW25_1746
B1MAX9	LYSX_MYCA9	Lysylphosphatidylglycerol biosynthesis bifunctional protein LysX [Includes: Lysine--tRNA ligase (EC 6.1.1.6) (Lysyl-tRNA synthetase) (LysRS); Phosphatidylglycerol lysyltransferase (EC 2.3.2.3) (Lysylphosphatidylglycerol synthetase) (LPG synthetase)]	lysX MAB_2319c
C1ANR3	LYSX_MYCBT	Lysylphosphatidylglycerol biosynthesis bifunctional protein LysX [Includes: Lysine--tRNA ligase (EC 6.1.1.6) (Lysyl-tRNA synthetase) (LysRS); Phosphatidylglycerol lysyltransferase (EC 2.3.2.3) (Lysylphosphatidylglycerol synthetase) (LPG synthetase)]	lysX lysS JTY_1654
Q9CC23	LYSX_MYCLE	Lysylphosphatidylglycerol biosynthesis bifunctional protein LysX [Includes: Lysine--tRNA ligase (EC 6.1.1.6) (Lysyl-tRNA synthetase) (LysRS); Phosphatidylglycerol lysyltransferase (EC 2.3.2.3) (Lysylphosphatidylglycerol synthetase) (LPG synthetase)]	lysX ML1393
Q740J9	LYSX_MYCPA	Lysylphosphatidylglycerol biosynthesis bifunctional protein LysX [Includes: Lysine--tRNA ligase (EC 6.1.1.6) (Lysyl-tRNA synthetase) (LysRS); Phosphatidylglycerol lysyltransferase (EC 2.3.2.3) (Lysylphosphatidylglycerol synthetase) (LPG synthetase)]	lysX MAP_1351c
Q1B7P4	LYSX_MYCSS	Lysylphosphatidylglycerol biosynthesis bifunctional protein LysX [Includes: Lysine--tRNA ligase (EC 6.1.1.6) (Lysyl-tRNA synthetase) (LysRS); Phosphatidylglycerol lysyltransferase (EC 2.3.2.3) (Lysylphosphatidylglycerol synthetase) (LPG synthetase)]	lysX Mmcs_2983
P9WFU6	LYSX_MYCTO	Lysylphosphatidylglycerol biosynthesis bifunctional protein LysX [Includes: Lysine--tRNA ligase (EC 6.1.1.6) (Lysyl-tRNA synthetase) (LysRS); Phosphatidylglycerol lysyltransferase (EC 2.3.2.3) (Lysylphosphatidylglycerol synthetase) (LPG synthetase)]	lysX lysS2 lysU mprF MT1678
Q5Z3P6	LYSX_NOCFA	Lysylphosphatidylglycerol biosynthesis bifunctional protein LysX [Includes: Lysine--tRNA ligase (EC 6.1.1.6) (Lysyl-tRNA synthetase) (LysRS); Phosphatidylglycerol lysyltransferase (EC 2.3.2.3) (Lysylphosphatidylglycerol synthetase) (LPG synthetase)]	lysX lysS2 NFA_1030
C1B7Z5	LYSX_RHOOB	Lysylphosphatidylglycerol biosynthesis bifunctional protein LysX [Includes: Lysine--tRNA ligase (EC 6.1.1.6) (Lysyl-tRNA synthetase) (LysRS); Phosphatidylglycerol lysyltransferase (EC 2.3.2.3) (Lysylphosphatidylglycerol synthetase) (LPG synthetase)]	lysX ROP_35510
P97046	LMRA_LACLM	Multidrug resistance ABC transporter ATP-binding and permease protein (EC 3.6.3.44)	lmrA llmg_1856
O35018	LMRB_BACSU	Lincomycin resistance protein LmrB	lmrB yccA BSU02670
P62187	LPER_BACAN	Erythromycin resistance leader peptide (23S rRNA methylase leader peptide)
D0LB45	LYSX_GORB4	Lysylphosphatidylglycerol biosynthesis bifunctional protein LysX [Includes: Lysine--tRNA ligase (EC 6.1.1.6) (Lysyl-tRNA synthetase) (LysRS); Phosphatidylglycerol lysyltransferase (EC 2.3.2.3) (Lysylphosphatidylglycerol synthetase) (LPG synthetase)]	lysX Gbro_0127
Q7VEV7	LYSX_MYCBO	Lysylphosphatidylglycerol biosynthesis bifunctional protein LysX [Includes: Lysine--tRNA ligase (EC 6.1.1.6) (Lysyl-tRNA synthetase) (LysRS); Phosphatidylglycerol lysyltransferase (EC 2.3.2.3) (Lysylphosphatidylglycerol synthetase) (LPG synthetase)]	lysX lysS2 BQ2027_MB1667C
B8ZRJ4	LYSX_MYCLB	Lysylphosphatidylglycerol biosynthesis bifunctional protein LysX [Includes: Lysine--tRNA ligase (EC 6.1.1.6) (Lysyl-tRNA synthetase) (LysRS); Phosphatidylglycerol lysyltransferase (EC 2.3.2.3) (Lysylphosphatidylglycerol synthetase) (LPG synthetase)]	lysX MLBr01393
A0QYV1	LYSX_MYCS2	Lysylphosphatidylglycerol biosynthesis bifunctional protein LysX [Includes: Lysine--tRNA ligase (EC 6.1.1.6) (Lysyl-tRNA synthetase) (LysRS); Phosphatidylglycerol lysyltransferase (EC 2.3.2.3) (Lysylphosphatidylglycerol synthetase) (LPG synthetase)]	lysX lysS2 MSMEG_3796 MSMEI_3707
A5U2Z7	LYSX_MYCTA	Lysylphosphatidylglycerol biosynthesis bifunctional protein LysX [Includes: Lysine--tRNA ligase (EC 6.1.1.6) (Lysyl-tRNA synthetase) (LysRS); Phosphatidylglycerol lysyltransferase (EC 2.3.2.3) (Lysylphosphatidylglycerol synthetase) (LPG synthetase)]	lysX MRA_1651
C6DS31	LYSX_MYCTK	Lysylphosphatidylglycerol biosynthesis bifunctional protein LysX [Includes: Lysine--tRNA ligase (EC 6.1.1.6) (Lysyl-tRNA synthetase) (LysRS); Phosphatidylglycerol lysyltransferase (EC 2.3.2.3) (Lysylphosphatidylglycerol synthetase) (LPG synthetase)]	lysX TBMG_02353
A0PP57	LYSX_MYCUA	Lysylphosphatidylglycerol biosynthesis bifunctional protein LysX [Includes: Lysine--tRNA ligase (EC 6.1.1.6) (Lysyl-tRNA synthetase) (LysRS); Phosphatidylglycerol lysyltransferase (EC 2.3.2.3) (Lysylphosphatidylglycerol synthetase) (LPG synthetase)]	lysX MUL_1626
P05529	MCBF_ECOLX	Protein McbF	mcbF
P9WFU7	LYSX_MYCTU	Lysylphosphatidylglycerol biosynthesis bifunctional protein LysX [Includes: Lysine--tRNA ligase (EC 6.1.1.6) (Lysyl-tRNA synthetase) (LysRS); Phosphatidylglycerol lysyltransferase (EC 2.3.2.3) (Lysylphosphatidylglycerol synthetase) (LPG synthetase)]	lysX lysS2 lysU mprF Rv1640c MTCY06H11.04c
A1A9B7	MACB1_ECOK1	Macrolide export ATP-binding/permease protein MacB 1 (EC 3.6.3.-)	macB1 Ecok1_07630 APECO1_1215
Q4KES7	MACB1_PSEF5	Macrolide export ATP-binding/permease protein MacB 1 (EC 3.6.3.-)	macB1 PFL_2149
Q4ZV10	MACB1_PSEU2	Macrolide export ATP-binding/permease protein MacB 1 (EC 3.6.3.-)	macB1 Psyr_1969
Q66CL2	MACB1_YERPS	Macrolide export ATP-binding/permease protein MacB 1 (EC 3.6.3.-)	macB1 YPTB1391
P0C2H3	MACB2_ECOK1	Macrolide export ATP-binding/permease protein MacB 2 (EC 3.6.3.-)	macB2 etsB Ecok1_ColBM_46970 O1_ColBM_198
Q4K9A4	MACB2_PSEF5	Macrolide export ATP-binding/permease protein MacB 2 (EC 3.6.3.-)	macB2 PFL_4082
Q1C5W7	MACB2_YERPA	Macrolide export ATP-binding/permease protein MacB 2 (EC 3.6.3.-)	macB2 YPA_2190
Q1CGD7	MACB2_YERPN	Macrolide export ATP-binding/permease protein MacB 2 (EC 3.6.3.-)	macB2 YPN_2615 YP516_2949
Q6F813	MACB_ACIAD	Macrolide export ATP-binding/permease protein MacB (EC 3.6.3.-)	macB ACIAD3110
Q8UKE4	MACB_AGRFC	Macrolide export ATP-binding/permease protein MacB (EC 3.6.3.-)	macB Atu5178 AGR_pAT_247
A1K323	MACB_AZOSB	Macrolide export ATP-binding/permease protein MacB (EC 3.6.3.-)	macB azo0611
Q6FYL0	MACB_BARQU	Macrolide export ATP-binding/permease protein MacB (EC 3.6.3.-)	macB BQ12380
Q2KVS6	MACB_BORA1	Macrolide export ATP-binding/permease protein MacB (EC 3.6.3.-)	macB BAV2813
Q8YIT2	MACB_BRUME	Macrolide export ATP-binding/permease protein MacB (EC 3.6.3.-)	macB BMEI0360/BMEI0361
Q63MM6	MACB_BURPS	Macrolide export ATP-binding/permease protein MacB (EC 3.6.3.-)	macB BPSS0624
Q0PAR0	MACB_CAMJE	Macrolide export ATP-binding/permease protein MacB (EC 3.6.3.-)	macB Cj0607
Q3B5J7	MACB_CHLL7	Macrolide export ATP-binding/permease protein MacB (EC 3.6.3.-)	macB Plut_0496
Q8KFE9	MACB_CHLTE	Macrolide export ATP-binding/permease protein MacB (EC 3.6.3.-)	macB CT0378
Q0TJH0	MACB_ECOL5	Macrolide export ATP-binding/permease protein MacB (EC 3.6.3.-)	macB ECP_0894
P75831	MACB_ECOLI	Macrolide export ATP-binding/permease protein MacB (EC 3.6.3.-)	macB ybjZ b0879 JW0863
Q1QDA8	MACB_PSYCK	Macrolide export ATP-binding/permease protein MacB (EC 3.6.3.-)	macB Pcryo_0562
Q7ULB5	MACB_RHOBA	Macrolide export ATP-binding/permease protein MacB (EC 3.6.3.-)	macB RB9611
Q57R58	MACB_SALCH	Macrolide export ATP-binding/permease protein MacB (EC 3.6.3.-)	macB SCH_0897
Q8Z824	MACB_SALTI	Macrolide export ATP-binding/permease protein MacB (EC 3.6.3.-)	macB STY0938 t1991
Q8EIL8	MACB_SHEON	Macrolide export ATP-binding/permease protein MacB (EC 3.6.3.-)	macB SO_0821
A1RG29	MACB_SHESW	Macrolide export ATP-binding/permease protein MacB (EC 3.6.3.-)	macB Sputw3181_0773
Q32DZ9	MACB_SHIDS	Macrolide export ATP-binding/permease protein MacB (EC 3.6.3.-)	macB SDY_2382
Q2NSZ1	MACB_SODGM	Macrolide export ATP-binding/permease protein MacB (EC 3.6.3.-)	macB SG1459
Q87JM4	MACB_VIBPA	Macrolide export ATP-binding/permease protein MacB (EC 3.6.3.-)	macB VPA0224
P0A215	MARB_SALTI	Multiple antibiotic resistance protein MarB	marB STY1542 t1439
Q2J7L5	KRM_FRACC	16S rRNA (guanine(1405)-N(7))-methyltransferase (EC 2.1.1.179) (16S rRNA m7G1405 methyltransferase)	Krm Francci3_3372
P0A1X4	LPXD_SALTY	UDP-3-O-(3-hydroxymyristoyl)glucosamine N-acyltransferase (UDP-3-O-(3-OHC14)-GlcN N-acyltransferase) (EC 2.3.1.191) (UDP-3-O-(3-hydroxytetradecanoyl)glucosamine N-acyltransferase)	lpxD firA ssc STM0226
A3Q0V0	LYSX_MYCSJ	Lysylphosphatidylglycerol biosynthesis bifunctional protein LysX [Includes: Lysine--tRNA ligase (EC 6.1.1.6) (Lysyl-tRNA synthetase) (LysRS); Phosphatidylglycerol lysyltransferase (EC 2.3.2.3) (Lysylphosphatidylglycerol synthetase) (LPG synthetase)]	lysX Mjls_2998
A1TAC7	LYSX_MYCVP	Lysylphosphatidylglycerol biosynthesis bifunctional protein LysX [Includes: Lysine--tRNA ligase (EC 6.1.1.6) (Lysyl-tRNA synthetase) (LysRS); Phosphatidylglycerol lysyltransferase (EC 2.3.2.3) (Lysylphosphatidylglycerol synthetase) (LPG synthetase)]	lysX Mvan_3330
C0ZL89	LYSX_RHOE4	Lysylphosphatidylglycerol biosynthesis bifunctional protein LysX [Includes: Lysine--tRNA ligase (EC 6.1.1.6) (Lysyl-tRNA synthetase) (LysRS); Phosphatidylglycerol lysyltransferase (EC 2.3.2.3) (Lysylphosphatidylglycerol synthetase) (LPG synthetase)]	lysX RER_00710
P26840	MATA_LYSSH	Probable macrolide acetyltransferase (EC 2.3.1.-) (Fragment)
P64177	MACA_SHIFL	Macrolide export protein MacA	macA SF0838 S0878
A0KGB3	MACB1_AERHH	Macrolide export ATP-binding/permease protein MacB 1 (EC 3.6.3.-)	macB1 AHA_0761
Q1I966	MACB1_PSEE4	Macrolide export ATP-binding/permease protein MacB 1 (EC 3.6.3.-)	macB1 PSEEN3042
Q7CHI2	MACB1_YERPE	Macrolide export ATP-binding/permease protein MacB 1 (EC 3.6.3.-)	macB1 YPO1365 y2813 YP_1229
A0KMJ3	MACB2_AERHH	Macrolide export ATP-binding/permease protein MacB 2 (EC 3.6.3.-)	macB2 AHA_2990
Q1I7I9	MACB2_PSEE4	Macrolide export ATP-binding/permease protein MacB 2 (EC 3.6.3.-)	macB2 PSEEN3665
Q881Q1	MACB2_PSESM	Macrolide export ATP-binding/permease protein MacB 2 (EC 3.6.3.-)	macB2 PSPTO_2832
A1BCE9	MACB3_PARDP	Macrolide export ATP-binding/permease protein MacB 3 (EC 3.6.3.-)	macB3 Pden_5133
Q2EHL8	MACB_AGGAC	Macrolide export ATP-binding/permease protein MacB (EC 3.6.3.-)	macB
Q5P6D5	MACB_AROAE	Macrolide export ATP-binding/permease protein MacB (EC 3.6.3.-)	macB AZOSEA10010 ebA1848
Q6MPX9	MACB_BDEBA	Macrolide export ATP-binding/permease protein MacB (EC 3.6.3.-)	macB Bd0709
Q2YRG7	MACB_BRUA2	Macrolide export ATP-binding/permease protein MacB (EC 3.6.3.-)	macB BAB1_1683/BAB1_1684
Q1BPZ6	MACB_BURCA	Macrolide export ATP-binding/permease protein MacB (EC 3.6.3.-)	macB Bcen_3413/Bcen_3414
Q399M3	MACB_BURL3	Macrolide export ATP-binding/permease protein MacB (EC 3.6.3.-)	macB Bcep18194_B0724
A0RP01	MACB_CAMFF	Macrolide export ATP-binding/permease protein MacB (EC 3.6.3.-)	macB CFF8240_0759
A1VYW8	MACB_CAMJJ	Macrolide export ATP-binding/permease protein MacB (EC 3.6.3.-)	macB CJJ81176_0636
Q3ATR5	MACB_CHLCH	Macrolide export ATP-binding/permease protein MacB (EC 3.6.3.-)	macB Cag_0337
Q8XED0	MACB_ECO57	Macrolide export ATP-binding/permease protein MacB (EC 3.6.3.-)	macB Z1116 ECs0965
P0C2H2	MACB_ECOLX	Macrolide export ATP-binding/permease protein MacB (EC 3.6.3.-)	macB etsB O2ColV34
Q2SMN9	MACB_HAHCH	Macrolide export ATP-binding/permease protein MacB (EC 3.6.3.-)	macB HCH_01212
Q5F6V6	MACB_NEIG1	Macrolide export ATP-binding/permease protein MacB (EC 3.6.3.-)	macB NGO1439
Q9K0N7	MACB_NEIMB	Macrolide export ATP-binding/permease protein MacB (EC 3.6.3.-)	macB NMB0549
Q6D8T5	MACB_PECAS	Macrolide export ATP-binding/permease protein MacB (EC 3.6.3.-)	macB ECA0887
Q4FU75	MACB_PSYA2	Macrolide export ATP-binding/permease protein MacB (EC 3.6.3.-)	macB Psyc_0572
Q92NU9	MACB_RHIME	Macrolide export ATP-binding/permease protein MacB (EC 3.6.3.-)	macB R02071 SMc04351
Q217L2	MACB_RHOPB	Macrolide export ATP-binding/permease protein MacB (EC 3.6.3.-)	macB RPC_1867
Q5PGK9	MACB_SALPA	Macrolide export ATP-binding/permease protein MacB (EC 3.6.3.-)	macB SPA1857
Q8ZQE4	MACB_SALTY	Macrolide export ATP-binding/permease protein MacB (EC 3.6.3.-)	macB STM0942
A0L0V9	MACB_SHESA	Macrolide export ATP-binding/permease protein MacB (EC 3.6.3.-)	macB Shewana3_3455
Q323M3	MACB_SHIBS	Macrolide export ATP-binding/permease protein MacB (EC 3.6.3.-)	macB SBO_0812
Q83LR7	MACB_SHIFL	Macrolide export ATP-binding/permease protein MacB (EC 3.6.3.-)	macB SF0839 S0879
A0LM36	MACB_SYNFM	Macrolide export ATP-binding/permease protein MacB (EC 3.6.3.-)	macB Sfum_2810
P0A2T4	MARR_SALTY	Multiple antibiotic resistance protein MarR	marR STM1520
P00551	KKA1_ECOLX	Aminoglycoside 3'-phosphotransferase (EC 2.7.1.95) (APH(3')-I) (APH(3')I) (Kanamycin kinase, type I) (Neomycin-kanamycin phosphotransferase type I)	aphA1 nptI
P09885	KKA6_ACIBA	Aminoglycoside 3'-phosphotransferase (EC 2.7.1.95) (APH(3')VI) (Kanamycin kinase, type VI) (Neomycin-kanamycin phosphotransferase type VI)	aphA-6
P13250	KKA9_STRRI	Aminoglycoside 3'-phosphotransferase (EC 2.7.1.95) (APH(3')) (Kanamycin kinase) (Ribostamycin phosphotransferase)	rph
P23648	NSR_LACLL	Nisin-resistance protein	nsr
Q53685	OLED_STRAT	Oleandomycin glycosyltransferase (EC 2.4.1.-)	oleD UGT102A2
P52391	NSHR_STRAS	23S rRNA (adenosine(1067)-2'-O)-methyltransferase (EC 2.1.1.230) (Nosiheptide-resistance methyltransferase) (NHR) (NSR)	nshR
Q51487	OPRM_PSEAE	Outer membrane protein OprM	oprM oprK PA0427
P0ACH6	MARA_ECO57	Multiple antibiotic resistance protein MarA	marA Z2170 ECs2138
P0ACH7	MARA_SHIFL	Multiple antibiotic resistance protein MarA	marA SF1563 S1690
P43485	MCRA_STRLA	Mitomycin radical oxidase (EC 1.5.3.-)	mcrA
P0AEY9	MDFA_ECOL6	Multidrug transporter MdfA (Chloramphenicol resistance pump Cmr)	mdfA cmr c0927
A9R4E0	MDFA_YERPG	Multidrug transporter MdfA	mdfA YpAngola_A3760
Q8CVL1	MDTE_ECOL6	Multidrug resistance protein MdtE	mdtE c4324
Q8X3J5	MDTF_ECO57	Multidrug resistance protein MdtF	mdtF Z4927 ECs4394
A7ZKF6	MDTG_ECO24	Multidrug resistance protein MdtG	mdtG EcE24377A_1174
B7MIJ4	MDTG_ECO45	Multidrug resistance protein MdtG	mdtG ECS88_1067
Q8X9I3	MDTG_ECO57	Multidrug resistance protein MdtG	mdtG Z1688 ECs1431
B7M928	MDTG_ECO8A	Multidrug resistance protein MdtG	mdtG ECIAI1_1088
B1X9G6	MDTG_ECODH	Multidrug resistance protein MdtG	mdtG ECDH10B_1124
A1A9U9	MDTG_ECOK1	Multidrug resistance protein MdtG	mdtG Ecok1_09450 APECO1_136
B6I9D0	MDTG_ECOSE	Multidrug resistance protein MdtG	mdtG ECSE_1116
B7LT82	MDTG_ESCF3	Multidrug resistance protein MdtG	mdtG EFER_1875
A7ZKH0	MDTH_ECO24	Multidrug resistance protein MdtH	mdtH EcE24377A_1188
B7UP79	MDTH_ECO27	Multidrug resistance protein MdtH	mdtH E2348C_1155
B6I9E2	MDTH_ECOSE	Multidrug resistance protein MdtH	mdtH ECSE_1128
B1LIU5	MDTH_ECOSM	Multidrug resistance protein MdtH	mdtH EcSMS35_2064
P0A0B0	MECR_STAAN	Methicillin resistance mecR1 protein	mecR1 mecR SA0039
P0C069	MEPA_PSEPU	Multidrug/solvent efflux pump periplasmic linker protein MepA	mepA
Q2YVH4	MEPA_STAAB	Multidrug export protein MepA	mepA SAB0284
Q5HIW0	MEPA_STAAC	Multidrug export protein MepA	mepA SACOL0405
Q99WP2	MEPA_STAAM	Multidrug export protein MepA	mepA SAV0334
Q6GJY2	MEPA_STAAR	Multidrug export protein MepA	mepA SAR0331
Q8NYB0	MEPA_STAAW	Multidrug export protein MepA	mepA MW0311
Q49VC5	MEPA_STAS1	Multidrug export protein MepA	mepA SSP2140
P0C070	MEPB_PSEPU	Multidrug/solvent efflux pump membrane transporter MepB	mepB
P0C071	MEPC_PSEPU	Multidrug/solvent efflux pump outer membrane protein MepC	mepC
Q7A5R9	MPRF_STAAN	Phosphatidylglycerol lysyltransferase (EC 2.3.2.3) (Lysylphosphatidylglycerol synthase) (LPG synthase) (Multiple peptide resistance factor)	mprF SA1193
Q6G9J9	MPRF_STAAS	Phosphatidylglycerol lysyltransferase (EC 2.3.2.3) (Lysylphosphatidylglycerol synthase) (LPG synthase) (Multiple peptide resistance factor)	mprF SAS1300
Q9AIV3	MPRF_STAAU	Phosphatidylglycerol lysyltransferase (EC 2.3.2.3) (Lysylphosphatidylglycerol synthase) (LPG synthase) (Multiple peptide resistance factor)	mprF fmtC
Q5HPI1	MPRF_STAEQ	Phosphatidylglycerol lysyltransferase (EC 2.3.2.3) (Lysylphosphatidylglycerol synthase) (LPG synthase) (Multiple peptide resistance factor)	mprF SERP0930
Q93QY7	MPRF_STAXY	Phosphatidylglycerol lysyltransferase (EC 2.3.2.3) (Lysylphosphatidylglycerol synthase) (LPG synthase) (Multiple peptide resistance factor)	mprF
P0ACR9	MPRA_ECOLI	Transcriptional repressor MprA (Protein EmrR)	mprA emrR b2684 JW2659
Q99UB9	MPRF_STAAM	Phosphatidylglycerol lysyltransferase (EC 2.3.2.3) (Lysylphosphatidylglycerol synthase) (LPG synthase) (Multiple peptide resistance factor)	mprF SAV1360
Q6GH45	MPRF_STAAR	Phosphatidylglycerol lysyltransferase (EC 2.3.2.3) (Lysylphosphatidylglycerol synthase) (LPG synthase) (Multiple peptide resistance factor)	mprF SAR1372
Q8NWU7	MPRF_STAAW	Phosphatidylglycerol lysyltransferase (EC 2.3.2.3) (Lysylphosphatidylglycerol synthase) (LPG synthase) (Multiple peptide resistance factor)	mprF MW1247
Q8CPC0	MPRF_STAES	Phosphatidylglycerol lysyltransferase (EC 2.3.2.3) (Lysylphosphatidylglycerol synthase) (LPG synthase) (Multiple peptide resistance factor)	mprF SE_1041
Q4L667	MPRF_STAHJ	Phosphatidylglycerol lysyltransferase (EC 2.3.2.3) (Lysylphosphatidylglycerol synthase) (LPG synthase) (Multiple peptide resistance factor)	mprF fmtC SH1549
P58411	MACA_YERPE	Macrolide export protein MacA	macA YPO1364 y2814 YP_1230
Q884D4	MACB1_PSESM	Macrolide export ATP-binding/permease protein MacB 1 (EC 3.6.3.-)	macB1 PSPTO_2159
Q4ZT65	MACB2_PSEU2	Macrolide export ATP-binding/permease protein MacB 2 (EC 3.6.3.-)	macB2 Psyr_2618
Q668L6	MACB2_YERPS	Macrolide export ATP-binding/permease protein MacB 2 (EC 3.6.3.-)	macB2 YPTB2721
Q0VT01	MACB_ALCBS	Macrolide export ATP-binding/permease protein MacB (EC 3.6.3.-)	macB ABO_0249
Q6G1V5	MACB_BARHE	Macrolide export ATP-binding/permease protein MacB (EC 3.6.3.-)	macB BH15460
Q89NX6	MACB_BRADU	Macrolide export ATP-binding/permease protein MacB (EC 3.6.3.-)	macB bll3707
A0B212	MACB_BURCH	Macrolide export ATP-binding/permease protein MacB (EC 3.6.3.-)	macB Bcen2424_4954
Q3JGG7	MACB_BURP1	Macrolide export ATP-binding/permease protein MacB (EC 3.6.3.-)	macB BURPS1710b_A2185
Q7VMF9	MACB_HAEDU	Macrolide export ATP-binding/permease protein MacB (EC 3.6.3.-)	macB HD_1019
Q65TH4	MACB_MANSM	Macrolide export ATP-binding/permease protein MacB (EC 3.6.3.-)	macB MS1129
Q5MK06	MACB_NEIGO	Macrolide export ATP-binding/permease protein MacB (EC 3.6.3.-)	macB
Q82VK1	MACB_NITEU	Macrolide export ATP-binding/permease protein MacB (EC 3.6.3.-)	macB NE1081
Q9CM47	MACB_PASMU	Macrolide export ATP-binding/permease protein MacB (EC 3.6.3.-)	macB PM0996
Q48KB2	MACB_PSE14	Macrolide export ATP-binding/permease protein MacB (EC 3.6.3.-)	macB PSPPH_1935
Q9I190	MACB_PSEAE	Macrolide export ATP-binding/permease protein MacB (EC 3.6.3.-)	macB PA2390
P31121	MARB_ECOLI	Multiple antibiotic resistance protein MarB	marB b1532 JW1525
P0AEZ0	MDFA_ECO57	Multidrug transporter MdfA (Chloramphenicol resistance pump Cmr)	mdfA cmr Z1069 ECs0922
C5BC70	MDFA_EDWI9	Multidrug transporter MdfA	mdfA NT01EI_3857
D0ZHC6	MDFA_EDWTE	Multidrug transporter MdfA	mdfA ETAE_3488
E0T2N0	MDFA_EDWTF	Multidrug transporter MdfA	mdfA ETAF_3150
Q323U7	MDFA_SHIBS	Multidrug transporter MdfA	mdfA cmr SBO_0738
D0JUX5	MDFA_YERP1	Multidrug transporter MdfA	mdfA YPD8_3569
D0JKF6	MDFA_YERPD	Multidrug transporter MdfA	mdfA YPD4_3562
D5B5U5	MDFA_YERPZ	Multidrug transporter MdfA	mdfA YPZ3_3471
P0A0B1	MECR_STAAU	Methicillin resistance mecR1 protein	mecR1 mecR
Q8L0X4	MEGL_FUSNP	L-methionine gamma-lyase (MGL) (EC 4.4.1.11) (Homocysteine desulfhydrase) (EC 4.4.1.2) (L-methionine-alpha-deamino-gamma-mercaptomethane-lyase) (METase)	mgl
Q9CBP1	MMR_MYCLE	Multidrug resistance protein mmr	mmr ML1756
C8VQG9	LAEA_EMENI	Secondary metabolism regulator laeA (Methyltransferase laeA) (EC 2.1.1.-) (Velvet complex subunit laeA)	laeA ANIA_00807
P0A0J8	QACA_STAAM	Antiseptic resistance protein	qacA SAVP032
P0A0J9	QACA_STAAU	Antiseptic resistance protein	qacA
Q2PT27	QNRB4_ECOLX	Pentapeptide repeat protein QnrB4 (Plasmid-mediated quinolone resistance determinant)	qnrB4
O25608	RDXA_HELPY	Oxygen-insensitive NADPH nitroreductase (EC 1.-.-.-)	rdxA HP_0954
A4SQW9	ARNA_AERS4	Bifunctional polymyxin resistance protein ArnA [Includes: UDP-4-amino-4-deoxy-L-arabinose formyltransferase (EC 2.1.2.13) (ArnAFT) (UDP-L-Ara4N formyltransferase); UDP-glucuronic acid oxidase, UDP-4-keto-hexauronic acid decarboxylating (EC 1.1.1.305) (ArnADH) (UDP-GlcUA decarboxylase) (UDP-glucuronic acid dehydrogenase)]	arnA ASA_3309
B7UFR7	ARNA_ECO27	Bifunctional polymyxin resistance protein ArnA [Includes: UDP-4-amino-4-deoxy-L-arabinose formyltransferase (EC 2.1.2.13) (ArnAFT) (UDP-L-Ara4N formyltransferase); UDP-glucuronic acid oxidase, UDP-4-keto-hexauronic acid decarboxylating (EC 1.1.1.305) (ArnADH) (UDP-GlcUA decarboxylase) (UDP-glucuronic acid dehydrogenase)]	arnA E2348C_2399
Q8XDZ3	ARNA_ECO57	Bifunctional polymyxin resistance protein ArnA [Includes: UDP-4-amino-4-deoxy-L-arabinose formyltransferase (EC 2.1.2.13) (ArnAFT) (UDP-L-Ara4N formyltransferase); UDP-glucuronic acid oxidase, UDP-4-keto-hexauronic acid decarboxylating (EC 1.1.1.305) (ArnADH) (UDP-GlcUA decarboxylase) (UDP-glucuronic acid dehydrogenase)]	arnA Z3513 ECs3143
B7M5T7	ARNA_ECO8A	Bifunctional polymyxin resistance protein ArnA [Includes: UDP-4-amino-4-deoxy-L-arabinose formyltransferase (EC 2.1.2.13) (ArnAFT) (UDP-L-Ara4N formyltransferase); UDP-glucuronic acid oxidase, UDP-4-keto-hexauronic acid decarboxylating (EC 1.1.1.305) (ArnADH) (UDP-GlcUA decarboxylase) (UDP-glucuronic acid dehydrogenase)]	arnA ECIAI1_2331
A8A2C2	ARNA_ECOHS	Bifunctional polymyxin resistance protein ArnA [Includes: UDP-4-amino-4-deoxy-L-arabinose formyltransferase (EC 2.1.2.13) (ArnAFT) (UDP-L-Ara4N formyltransferase); UDP-glucuronic acid oxidase, UDP-4-keto-hexauronic acid decarboxylating (EC 1.1.1.305) (ArnADH) (UDP-GlcUA decarboxylase) (UDP-glucuronic acid dehydrogenase)]	arnA EcHS_A2400
Q8FFM1	ARNA_ECOL6	Bifunctional polymyxin resistance protein ArnA [Includes: UDP-4-amino-4-deoxy-L-arabinose formyltransferase (EC 2.1.2.13) (ArnAFT) (UDP-L-Ara4N formyltransferase); UDP-glucuronic acid oxidase, UDP-4-keto-hexauronic acid decarboxylating (EC 1.1.1.305) (ArnADH) (UDP-GlcUA decarboxylase) (UDP-glucuronic acid dehydrogenase)]	arnA c2797
B7N5M0	ARNA_ECOLU	Bifunctional polymyxin resistance protein ArnA [Includes: UDP-4-amino-4-deoxy-L-arabinose formyltransferase (EC 2.1.2.13) (ArnAFT) (UDP-L-Ara4N formyltransferase); UDP-glucuronic acid oxidase, UDP-4-keto-hexauronic acid decarboxylating (EC 1.1.1.305) (ArnADH) (UDP-GlcUA decarboxylase) (UDP-glucuronic acid dehydrogenase)]	arnA ECUMN_2596
B2VBI9	ARNA_ERWT9	Bifunctional polymyxin resistance protein ArnA [Includes: UDP-4-amino-4-deoxy-L-arabinose formyltransferase (EC 2.1.2.13) (ArnAFT) (UDP-L-Ara4N formyltransferase); UDP-glucuronic acid oxidase, UDP-4-keto-hexauronic acid decarboxylating (EC 1.1.1.305) (ArnADH) (UDP-GlcUA decarboxylase) (UDP-glucuronic acid dehydrogenase)]	arnA ETA_23810
B5XTK9	ARNA_KLEP3	Bifunctional polymyxin resistance protein ArnA [Includes: UDP-4-amino-4-deoxy-L-arabinose formyltransferase (EC 2.1.2.13) (ArnAFT) (UDP-L-Ara4N formyltransferase); UDP-glucuronic acid oxidase, UDP-4-keto-hexauronic acid decarboxylating (EC 1.1.1.305) (ArnADH) (UDP-GlcUA decarboxylase) (UDP-glucuronic acid dehydrogenase)]	arnA KPK_0268
B5EZH8	ARNA_SALA4	Bifunctional polymyxin resistance protein ArnA [Includes: UDP-4-amino-4-deoxy-L-arabinose formyltransferase (EC 2.1.2.13) (ArnAFT) (UDP-L-Ara4N formyltransferase); UDP-glucuronic acid oxidase, UDP-4-keto-hexauronic acid decarboxylating (EC 1.1.1.305) (ArnADH) (UDP-GlcUA decarboxylase) (UDP-glucuronic acid dehydrogenase)]	arnA SeAg_B2435
B5FNT9	ARNA_SALDC	Bifunctional polymyxin resistance protein ArnA [Includes: UDP-4-amino-4-deoxy-L-arabinose formyltransferase (EC 2.1.2.13) (ArnAFT) (UDP-L-Ara4N formyltransferase); UDP-glucuronic acid oxidase, UDP-4-keto-hexauronic acid decarboxylating (EC 1.1.1.305) (ArnADH) (UDP-GlcUA decarboxylase) (UDP-glucuronic acid dehydrogenase)]	arnA SeD_A2643
B4TBG6	ARNA_SALHS	Bifunctional polymyxin resistance protein ArnA [Includes: UDP-4-amino-4-deoxy-L-arabinose formyltransferase (EC 2.1.2.13) (ArnAFT) (UDP-L-Ara4N formyltransferase); UDP-glucuronic acid oxidase, UDP-4-keto-hexauronic acid decarboxylating (EC 1.1.1.305) (ArnADH) (UDP-GlcUA decarboxylase) (UDP-glucuronic acid dehydrogenase)]	arnA SeHA_C2539
B5BCP6	ARNA_SALPK	Bifunctional polymyxin resistance protein ArnA [Includes: UDP-4-amino-4-deoxy-L-arabinose formyltransferase (EC 2.1.2.13) (ArnAFT) (UDP-L-Ara4N formyltransferase); UDP-glucuronic acid oxidase, UDP-4-keto-hexauronic acid decarboxylating (EC 1.1.1.305) (ArnADH) (UDP-GlcUA decarboxylase) (UDP-glucuronic acid dehydrogenase)]	arnA SSPA0528
Q8Z540	ARNA_SALTI	Bifunctional polymyxin resistance protein ArnA [Includes: UDP-4-amino-4-deoxy-L-arabinose formyltransferase (EC 2.1.2.13) (ArnAFT) (UDP-L-Ara4N formyltransferase); UDP-glucuronic acid oxidase, UDP-4-keto-hexauronic acid decarboxylating (EC 1.1.1.305) (ArnADH) (UDP-GlcUA decarboxylase) (UDP-glucuronic acid dehydrogenase)]	arnA STY2529 t0564
A8FRR2	ARNA_SHESH	Bifunctional polymyxin resistance protein ArnA [Includes: UDP-4-amino-4-deoxy-L-arabinose formyltransferase (EC 2.1.2.13) (ArnAFT) (UDP-L-Ara4N formyltransferase); UDP-glucuronic acid oxidase, UDP-4-keto-hexauronic acid decarboxylating (EC 1.1.1.305) (ArnADH) (UDP-GlcUA decarboxylase) (UDP-glucuronic acid dehydrogenase)]	arnA Ssed_0924
Q0T2M8	ARNA_SHIF8	Bifunctional polymyxin resistance protein ArnA [Includes: UDP-4-amino-4-deoxy-L-arabinose formyltransferase (EC 2.1.2.13) (ArnAFT) (UDP-L-Ara4N formyltransferase); UDP-glucuronic acid oxidase, UDP-4-keto-hexauronic acid decarboxylating (EC 1.1.1.305) (ArnADH) (UDP-GlcUA decarboxylase) (UDP-glucuronic acid dehydrogenase)]	arnA SFV_2325
Q3YZV1	ARNA_SHISS	Bifunctional polymyxin resistance protein ArnA [Includes: UDP-4-amino-4-deoxy-L-arabinose formyltransferase (EC 2.1.2.13) (ArnAFT) (UDP-L-Ara4N formyltransferase); UDP-glucuronic acid oxidase, UDP-4-keto-hexauronic acid decarboxylating (EC 1.1.1.305) (ArnADH) (UDP-GlcUA decarboxylase) (UDP-glucuronic acid dehydrogenase)]	arnA SSON_2316
Q8D341	ARNA_WIGBR	Bifunctional polymyxin resistance protein ArnA [Includes: UDP-4-amino-4-deoxy-L-arabinose formyltransferase (EC 2.1.2.13) (ArnAFT) (UDP-L-Ara4N formyltransferase); UDP-glucuronic acid oxidase, UDP-4-keto-hexauronic acid decarboxylating (EC 1.1.1.305) (ArnADH) (UDP-GlcUA decarboxylase) (UDP-glucuronic acid dehydrogenase)]	arnA WIGBR1600
A7FHH4	ARNA_YERP3	Bifunctional polymyxin resistance protein ArnA [Includes: UDP-4-amino-4-deoxy-L-arabinose formyltransferase (EC 2.1.2.13) (ArnAFT) (UDP-L-Ara4N formyltransferase); UDP-glucuronic acid oxidase, UDP-4-keto-hexauronic acid decarboxylating (EC 1.1.1.305) (ArnADH) (UDP-GlcUA decarboxylase) (UDP-glucuronic acid dehydrogenase)]	arnA YpsIP31758_1727
Q8ZDX8	ARNA_YERPE	Bifunctional polymyxin resistance protein ArnA [Includes: UDP-4-amino-4-deoxy-L-arabinose formyltransferase (EC 2.1.2.13) (ArnAFT) (UDP-L-Ara4N formyltransferase); UDP-glucuronic acid oxidase, UDP-4-keto-hexauronic acid decarboxylating (EC 1.1.1.305) (ArnADH) (UDP-GlcUA decarboxylase) (UDP-glucuronic acid dehydrogenase)]	arnA YPO2420 y1919 YP_2207
Q93PD8	ARNA_YERPS	Bifunctional polymyxin resistance protein ArnA [Includes: UDP-4-amino-4-deoxy-L-arabinose formyltransferase (EC 2.1.2.13) (ArnAFT) (UDP-L-Ara4N formyltransferase); UDP-glucuronic acid oxidase, UDP-4-keto-hexauronic acid decarboxylating (EC 1.1.1.305) (ArnADH) (UDP-GlcUA decarboxylase) (UDP-glucuronic acid dehydrogenase)]	arnA YPTB2328
A7ZP71	ARNB_ECO24	UDP-4-amino-4-deoxy-L-arabinose--oxoglutarate aminotransferase (EC 2.6.1.87) (UDP-(beta-L-threo-pentapyranosyl-4''-ulose diphosphate) aminotransferase) (UDP-Ara4O aminotransferase) (UDP-4-amino-4-deoxy-L-arabinose aminotransferase)	arnB EcE24377A_2548
Q7AC24	ARNB_ECO57	UDP-4-amino-4-deoxy-L-arabinose--oxoglutarate aminotransferase (EC 2.6.1.87) (UDP-(beta-L-threo-pentapyranosyl-4''-ulose diphosphate) aminotransferase) (UDP-Ara4O aminotransferase) (UDP-4-amino-4-deoxy-L-arabinose aminotransferase)	arnB Z3511 ECs3141
B7MXT4	ARNB_ECO81	UDP-4-amino-4-deoxy-L-arabinose--oxoglutarate aminotransferase (EC 2.6.1.87) (UDP-(beta-L-threo-pentapyranosyl-4''-ulose diphosphate) aminotransferase) (UDP-Ara4O aminotransferase) (UDP-4-amino-4-deoxy-L-arabinose aminotransferase)	arnB ECED1_2719
A1ADA5	ARNB_ECOK1	UDP-4-amino-4-deoxy-L-arabinose--oxoglutarate aminotransferase (EC 2.6.1.87) (UDP-(beta-L-threo-pentapyranosyl-4''-ulose diphosphate) aminotransferase) (UDP-Ara4O aminotransferase) (UDP-4-amino-4-deoxy-L-arabinose aminotransferase)	arnB Ecok1_21510 APECO1_4308
Q57M57	ARNB_SALCH	UDP-4-amino-4-deoxy-L-arabinose--oxoglutarate aminotransferase (EC 2.6.1.87) (UDP-(beta-L-threo-pentapyranosyl-4''-ulose diphosphate) aminotransferase) (UDP-Ara4O aminotransferase) (UDP-4-amino-4-deoxy-L-arabinose aminotransferase)	arnB SCH_2299
B4SYW9	ARNB_SALNS	UDP-4-amino-4-deoxy-L-arabinose--oxoglutarate aminotransferase (EC 2.6.1.87) (UDP-(beta-L-threo-pentapyranosyl-4''-ulose diphosphate) aminotransferase) (UDP-Ara4O aminotransferase) (UDP-4-amino-4-deoxy-L-arabinose aminotransferase)	arnB SNSL254_A2482
B5YX45	ARNC_ECO5E	Undecaprenyl-phosphate 4-deoxy-4-formamido-L-arabinose transferase (EC 2.4.2.53) (Undecaprenyl-phosphate Ara4FN transferase) (Ara4FN transferase)	arnC ECH74115_3395
C4ZU96	ARNC_ECOBW	Undecaprenyl-phosphate 4-deoxy-4-formamido-L-arabinose transferase (EC 2.4.2.53) (Undecaprenyl-phosphate Ara4FN transferase) (Ara4FN transferase)	arnC BWG_2027
A1ADA6	ARNC_ECOK1	Undecaprenyl-phosphate 4-deoxy-4-formamido-L-arabinose transferase (EC 2.4.2.53) (Undecaprenyl-phosphate Ara4FN transferase) (Ara4FN transferase)	arnC Ecok1_21520 APECO1_4307
B1LLK8	ARNC_ECOSM	Undecaprenyl-phosphate 4-deoxy-4-formamido-L-arabinose transferase (EC 2.4.2.53) (Undecaprenyl-phosphate Ara4FN transferase) (Ara4FN transferase)	arnC EcSMS35_2408
B2VBJ0	ARNC_ERWT9	Undecaprenyl-phosphate 4-deoxy-4-formamido-L-arabinose transferase (EC 2.4.2.53) (Undecaprenyl-phosphate Ara4FN transferase) (Ara4FN transferase)	arnC ETA_23820
Q6D2F0	ARNC_PECAS	Undecaprenyl-phosphate 4-deoxy-4-formamido-L-arabinose transferase (EC 2.4.2.53) (Undecaprenyl-phosphate Ara4FN transferase) (Ara4FN transferase)	arnC ECA3145
Q4KC83	ARNC_PSEF5	Undecaprenyl-phosphate 4-deoxy-4-formamido-L-arabinose transferase (EC 2.4.2.53) (Undecaprenyl-phosphate Ara4FN transferase) (Ara4FN transferase)	arnC PFL_3044
Q4ZSZ3	ARNC_PSEU2	Undecaprenyl-phosphate 4-deoxy-4-formamido-L-arabinose transferase (EC 2.4.2.53) (Undecaprenyl-phosphate Ara4FN transferase) (Ara4FN transferase)	arnC Psyr_2690
B5RCC3	ARNC_SALG2	Undecaprenyl-phosphate 4-deoxy-4-formamido-L-arabinose transferase (EC 2.4.2.53) (Undecaprenyl-phosphate Ara4FN transferase) (Ara4FN transferase)	arnC SG2327
Q3YZV2	ARNC_SHISS	Undecaprenyl-phosphate 4-deoxy-4-formamido-L-arabinose transferase (EC 2.4.2.53) (Undecaprenyl-phosphate Ara4FN transferase) (Ara4FN transferase)	arnC SSON_2315
Q8D342	ARNC_WIGBR	Undecaprenyl-phosphate 4-deoxy-4-formamido-L-arabinose transferase (EC 2.4.2.53) (Undecaprenyl-phosphate Ara4FN transferase) (Ara4FN transferase)	arnC WIGBR1590
Q1C741	ARNC_YERPA	Undecaprenyl-phosphate 4-deoxy-4-formamido-L-arabinose transferase (EC 2.4.2.53) (Undecaprenyl-phosphate Ara4FN transferase) (Ara4FN transferase)	arnC YPA_1765
A9R094	ARNC_YERPG	Undecaprenyl-phosphate 4-deoxy-4-formamido-L-arabinose transferase (EC 2.4.2.53) (Undecaprenyl-phosphate Ara4FN transferase) (Ara4FN transferase)	arnC YpAngola_A2611
A7ZP74	ARND_ECO24	Probable 4-deoxy-4-formamido-L-arabinose-phosphoundecaprenol deformylase ArnD (EC 3.5.1.n3)	arnD EcE24377A_2551
B7LAS1	ARND_ECO55	Probable 4-deoxy-4-formamido-L-arabinose-phosphoundecaprenol deformylase ArnD (EC 3.5.1.n3)	arnD EC55989_2502
B7MXT7	ARND_ECO81	Probable 4-deoxy-4-formamido-L-arabinose-phosphoundecaprenol deformylase ArnD (EC 3.5.1.n3)	arnD ECED1_2722
A1ADA8	ARND_ECOK1	Probable 4-deoxy-4-formamido-L-arabinose-phosphoundecaprenol deformylase ArnD (EC 3.5.1.n3)	arnD Ecok1_21540 APECO1_4305
P76472	ARND_ECOLI	Probable 4-deoxy-4-formamido-L-arabinose-phosphoundecaprenol deformylase ArnD (EC 3.5.1.n3)	arnD pmrJ yfbH b2256 JW2250
B4SYX2	ARND_SALNS	Probable 4-deoxy-4-formamido-L-arabinose-phosphoundecaprenol deformylase ArnD (EC 3.5.1.n3)	arnD SNSL254_A2485
C0Q068	ARND_SALPC	Probable 4-deoxy-4-formamido-L-arabinose-phosphoundecaprenol deformylase ArnD (EC 3.5.1.n3)	arnD SPC_1411
O52326	ARND_SALTY	Probable 4-deoxy-4-formamido-L-arabinose-phosphoundecaprenol deformylase ArnD (EC 3.5.1.n3)	arnD pbgP4 pmrJ STM2300
B2TW39	ARND_SHIB3	Probable 4-deoxy-4-formamido-L-arabinose-phosphoundecaprenol deformylase ArnD (EC 3.5.1.n3)	arnD SbBS512_E2632
Q2NRV8	ARND_SODGM	Probable 4-deoxy-4-formamido-L-arabinose-phosphoundecaprenol deformylase ArnD (EC 3.5.1.n3)	arnD SG1842
Q1C743	ARND_YERPA	Probable 4-deoxy-4-formamido-L-arabinose-phosphoundecaprenol deformylase ArnD (EC 3.5.1.n3)	arnD YPA_1763
P0A2Y8	ATP6_STRPN	ATP synthase subunit a (ATP synthase F0 sector subunit a) (F-ATPase subunit 6)	atpB atpA uncB SP_1513
Q49157	AAC2_MYCFO	Aminoglycoside 2'-N-acetyltransferase (EC 2.3.1.-) (AAC(2')-Ib)	aac
P94968	AAC2_MYCS2	Aminoglycoside 2'-N-acetyltransferase (EC 2.3.1.-) (AAC(2')-Id)	aac MSMEG_0434 MSMEI_0423
P9WQG9	AAC2_MYCTU	Aminoglycoside 2'-N-acetyltransferase (EC 2.3.1.-) (AAC(2')-Ic)	aac Rv0262c MTCY06A4.06c
Q43899	AAC6_ACIBA	Aminoglycoside N(6')-acetyltransferase type 1 (EC 2.3.1.82) (AAC(6')-Ih) (Aminoglycoside resistance protein)
P10051	AAC6_CITKO	Aminoglycoside N(6')-acetyltransferase type 1 (EC 2.3.1.82) (AAC(6')-I) (Aminoglycoside resistance protein)	aacA1
P20092	AAC6_SERMA	Aminoglycoside N(6')-acetyltransferase type 1 (EC 2.3.1.82) (AAC(6')-I) (Aminoglycoside resistance protein)	aacA4
Q7ATH9	AACA_STASC	Bifunctional AAC/APH [Includes: 6'-aminoglycoside N-acetyltransferase (EC 2.3.1.-) (AAC(6')); Aminoglycoside 2''-phosphotransferase (2''-aminoglycoside phosphotransferase) (EC 2.7.1.190) (APH(2''))]	aacA-aphD
Q7ATH7	AACA_STAWA	Bifunctional AAC/APH [Includes: 6'-aminoglycoside N-acetyltransferase (EC 2.3.1.-) (AAC(6')); Aminoglycoside 2''-phosphotransferase (2''-aminoglycoside phosphotransferase) (EC 2.7.1.190) (APH(2''))]	aacA-aphD
Q9M3D6	AB19G_ARATH	ABC transporter G family member 19 (ABC transporter ABCG.19) (AtABCG19) (White-brown complex homolog protein 19) (AtWBC19)	ABCG19 WBC19 At3g55130 T26I12.10
P0AAX0	ACRZ_ECOL6	Multidrug efflux pump accessory protein AcrZ (AcrAB-TolC multidrug efflux pump accessory protein AcrZ) (Acridine resistance protein Z)	acrZ ybhT c0838
B7UFR5	ARNB_ECO27	UDP-4-amino-4-deoxy-L-arabinose--oxoglutarate aminotransferase (EC 2.6.1.87) (UDP-(beta-L-threo-pentapyranosyl-4''-ulose diphosphate) aminotransferase) (UDP-Ara4O aminotransferase) (UDP-4-amino-4-deoxy-L-arabinose aminotransferase)	arnB E2348C_2397
C4ZU95	ARNB_ECOBW	UDP-4-amino-4-deoxy-L-arabinose--oxoglutarate aminotransferase (EC 2.6.1.87) (UDP-(beta-L-threo-pentapyranosyl-4''-ulose diphosphate) aminotransferase) (UDP-Ara4O aminotransferase) (UDP-4-amino-4-deoxy-L-arabinose aminotransferase)	arnB BWG_2026
Q8FFM3	ARNB_ECOL6	UDP-4-amino-4-deoxy-L-arabinose--oxoglutarate aminotransferase (EC 2.6.1.87) (UDP-(beta-L-threo-pentapyranosyl-4''-ulose diphosphate) aminotransferase) (UDP-Ara4O aminotransferase) (UDP-4-amino-4-deoxy-L-arabinose aminotransferase)	arnB c2795
Q4KC84	ARNB_PSEF5	UDP-4-amino-4-deoxy-L-arabinose--oxoglutarate aminotransferase (EC 2.6.1.87) (UDP-(beta-L-threo-pentapyranosyl-4''-ulose diphosphate) aminotransferase) (UDP-Ara4O aminotransferase) (UDP-4-amino-4-deoxy-L-arabinose aminotransferase)	arnB PFL_3043
B5BCP8	ARNB_SALPK	UDP-4-amino-4-deoxy-L-arabinose--oxoglutarate aminotransferase (EC 2.6.1.87) (UDP-(beta-L-threo-pentapyranosyl-4''-ulose diphosphate) aminotransferase) (UDP-Ara4O aminotransferase) (UDP-4-amino-4-deoxy-L-arabinose aminotransferase)	arnB SSPA0530
A8FRR4	ARNB_SHESH	UDP-4-amino-4-deoxy-L-arabinose--oxoglutarate aminotransferase (EC 2.6.1.87) (UDP-(beta-L-threo-pentapyranosyl-4''-ulose diphosphate) aminotransferase) (UDP-Ara4O aminotransferase) (UDP-4-amino-4-deoxy-L-arabinose aminotransferase)	arnB Ssed_0926
Q3YZV3	ARNB_SHISS	UDP-4-amino-4-deoxy-L-arabinose--oxoglutarate aminotransferase (EC 2.6.1.87) (UDP-(beta-L-threo-pentapyranosyl-4''-ulose diphosphate) aminotransferase) (UDP-Ara4O aminotransferase) (UDP-4-amino-4-deoxy-L-arabinose aminotransferase)	arnB SSON_2314
B2K5L5	ARNB_YERPB	UDP-4-amino-4-deoxy-L-arabinose--oxoglutarate aminotransferase (EC 2.6.1.87) (UDP-(beta-L-threo-pentapyranosyl-4''-ulose diphosphate) aminotransferase) (UDP-Ara4O aminotransferase) (UDP-4-amino-4-deoxy-L-arabinose aminotransferase)	arnB YPTS_2405
A4TIM2	ARNB_YERPP	UDP-4-amino-4-deoxy-L-arabinose--oxoglutarate aminotransferase (EC 2.6.1.87) (UDP-(beta-L-threo-pentapyranosyl-4''-ulose diphosphate) aminotransferase) (UDP-Ara4O aminotransferase) (UDP-4-amino-4-deoxy-L-arabinose aminotransferase)	arnB YPDSF_0728
A7ZP72	ARNC_ECO24	Undecaprenyl-phosphate 4-deoxy-4-formamido-L-arabinose transferase (EC 2.4.2.53) (Undecaprenyl-phosphate Ara4FN transferase) (Ara4FN transferase)	arnC EcE24377A_2549
B7NNT3	ARNC_ECO7I	Undecaprenyl-phosphate 4-deoxy-4-formamido-L-arabinose transferase (EC 2.4.2.53) (Undecaprenyl-phosphate Ara4FN transferase) (Ara4FN transferase)	arnC ECIAI39_2401
B1X8W7	ARNC_ECODH	Undecaprenyl-phosphate 4-deoxy-4-formamido-L-arabinose transferase (EC 2.4.2.53) (Undecaprenyl-phosphate Ara4FN transferase) (Ara4FN transferase)	arnC ECDH10B_2414
Q0TFI8	ARNC_ECOL5	Undecaprenyl-phosphate 4-deoxy-4-formamido-L-arabinose transferase (EC 2.4.2.53) (Undecaprenyl-phosphate Ara4FN transferase) (Ara4FN transferase)	arnC ECP_2297
P77757	ARNC_ECOLI	Undecaprenyl-phosphate 4-deoxy-4-formamido-L-arabinose transferase (EC 2.4.2.53) (Polymyxin resistance protein PmrF) (Undecaprenyl-phosphate Ara4FN transferase) (Ara4FN transferase)	arnC pmrF yfbF b2254 JW2248
B7N5M1	ARND_ECOLU	Probable 4-deoxy-4-formamido-L-arabinose-phosphoundecaprenol deformylase ArnD (EC 3.5.1.n3)	arnD ECUMN_2597
B5FNU0	ARND_SALDC	Probable 4-deoxy-4-formamido-L-arabinose-phosphoundecaprenol deformylase ArnD (EC 3.5.1.n3)	arnD SeD_A2644
B1JJ31	ARND_YERPY	Probable 4-deoxy-4-formamido-L-arabinose-phosphoundecaprenol deformylase ArnD (EC 3.5.1.n3)	arnD YPK_1834
B1X8W6	ARNB_ECODH	UDP-4-amino-4-deoxy-L-arabinose--oxoglutarate aminotransferase (EC 2.6.1.87) (UDP-(beta-L-threo-pentapyranosyl-4''-ulose diphosphate) aminotransferase) (UDP-Ara4O aminotransferase) (UDP-4-amino-4-deoxy-L-arabinose aminotransferase)	arnB ECDH10B_2413
B7N5L8	ARNB_ECOLU	UDP-4-amino-4-deoxy-L-arabinose--oxoglutarate aminotransferase (EC 2.6.1.87) (UDP-(beta-L-threo-pentapyranosyl-4''-ulose diphosphate) aminotransferase) (UDP-Ara4O aminotransferase) (UDP-4-amino-4-deoxy-L-arabinose aminotransferase)	arnB ECUMN_2594
Q1R9G2	ARNB_ECOUT	UDP-4-amino-4-deoxy-L-arabinose--oxoglutarate aminotransferase (EC 2.6.1.87) (UDP-(beta-L-threo-pentapyranosyl-4''-ulose diphosphate) aminotransferase) (UDP-Ara4O aminotransferase) (UDP-4-amino-4-deoxy-L-arabinose aminotransferase)	arnB UTI89_C2535
Q6D2E9	ARNB_PECAS	UDP-4-amino-4-deoxy-L-arabinose--oxoglutarate aminotransferase (EC 2.6.1.87) (UDP-(beta-L-threo-pentapyranosyl-4''-ulose diphosphate) aminotransferase) (UDP-Ara4O aminotransferase) (UDP-4-amino-4-deoxy-L-arabinose aminotransferase)	arnB ECA3146
B7VBN4	ARNB_PSEA8	UDP-4-amino-4-deoxy-L-arabinose--oxoglutarate aminotransferase (EC 2.6.1.87) (UDP-(beta-L-threo-pentapyranosyl-4''-ulose diphosphate) aminotransferase) (UDP-Ara4O aminotransferase) (UDP-4-amino-4-deoxy-L-arabinose aminotransferase)	arnB PLES_14811
Q4ZSZ4	ARNB_PSEU2	UDP-4-amino-4-deoxy-L-arabinose--oxoglutarate aminotransferase (EC 2.6.1.87) (Polymyxin resistance protein PmrH) (UDP-(beta-L-threo-pentapyranosyl-4''-ulose diphosphate) aminotransferase) (UDP-Ara4O aminotransferase) (UDP-4-amino-4-deoxy-L-arabinose aminotransferase)	arnB Psyr_2689
Q5PNA4	ARNB_SALPA	UDP-4-amino-4-deoxy-L-arabinose--oxoglutarate aminotransferase (EC 2.6.1.87) (UDP-(beta-L-threo-pentapyranosyl-4''-ulose diphosphate) aminotransferase) (UDP-Ara4O aminotransferase) (UDP-4-amino-4-deoxy-L-arabinose aminotransferase)	arnB SPA0566
B4TPI0	ARNB_SALSV	UDP-4-amino-4-deoxy-L-arabinose--oxoglutarate aminotransferase (EC 2.6.1.87) (UDP-(beta-L-threo-pentapyranosyl-4''-ulose diphosphate) aminotransferase) (UDP-Ara4O aminotransferase) (UDP-4-amino-4-deoxy-L-arabinose aminotransferase)	arnB SeSA_A2525
Q2NRV5	ARNB_SODGM	UDP-4-amino-4-deoxy-L-arabinose--oxoglutarate aminotransferase (EC 2.6.1.87) (UDP-(beta-L-threo-pentapyranosyl-4''-ulose diphosphate) aminotransferase) (UDP-Ara4O aminotransferase) (UDP-4-amino-4-deoxy-L-arabinose aminotransferase)	arnB SG1845
B7LAR9	ARNC_ECO55	Undecaprenyl-phosphate 4-deoxy-4-formamido-L-arabinose transferase (EC 2.4.2.53) (Undecaprenyl-phosphate Ara4FN transferase) (Ara4FN transferase)	arnC EC55989_2500
B7M5T6	ARNC_ECO8A	Undecaprenyl-phosphate 4-deoxy-4-formamido-L-arabinose transferase (EC 2.4.2.53) (Undecaprenyl-phosphate Ara4FN transferase) (Ara4FN transferase)	arnC ECIAI1_2330
B1IXT3	ARNC_ECOLC	Undecaprenyl-phosphate 4-deoxy-4-formamido-L-arabinose transferase (EC 2.4.2.53) (Undecaprenyl-phosphate Ara4FN transferase) (Ara4FN transferase)	arnC EcolC_1395
B7N5L9	ARNC_ECOLU	Undecaprenyl-phosphate 4-deoxy-4-formamido-L-arabinose transferase (EC 2.4.2.53) (Undecaprenyl-phosphate Ara4FN transferase) (Ara4FN transferase)	arnC ECUMN_2595
A4WAM4	ARNC_ENT38	Undecaprenyl-phosphate 4-deoxy-4-formamido-L-arabinose transferase (EC 2.4.2.53) (Undecaprenyl-phosphate Ara4FN transferase) (Ara4FN transferase)	arnC Ent638_2078
A6TF99	ARNC_KLEP7	Undecaprenyl-phosphate 4-deoxy-4-formamido-L-arabinose transferase (EC 2.4.2.53) (Undecaprenyl-phosphate Ara4FN transferase) (Ara4FN transferase)	arnC KPN78578_38090 KPN_03846
B4ETL6	ARNC_PROMH	Undecaprenyl-phosphate 4-deoxy-4-formamido-L-arabinose transferase (EC 2.4.2.53) (Undecaprenyl-phosphate Ara4FN transferase) (Ara4FN transferase)	arnC PMI1044
B7VBN3	ARNC_PSEA8	Undecaprenyl-phosphate 4-deoxy-4-formamido-L-arabinose transferase (EC 2.4.2.53) (Undecaprenyl-phosphate Ara4FN transferase) (Ara4FN transferase)	arnC PLES_14801
Q57M56	ARNC_SALCH	Undecaprenyl-phosphate 4-deoxy-4-formamido-L-arabinose transferase (EC 2.4.2.53) (Undecaprenyl-phosphate Ara4FN transferase) (Ara4FN transferase)	arnC SCH_2300
B5R271	ARNC_SALEP	Undecaprenyl-phosphate 4-deoxy-4-formamido-L-arabinose transferase (EC 2.4.2.53) (Undecaprenyl-phosphate Ara4FN transferase) (Ara4FN transferase)	arnC SEN2280
B4SYX0	ARNC_SALNS	Undecaprenyl-phosphate 4-deoxy-4-formamido-L-arabinose transferase (EC 2.4.2.53) (Undecaprenyl-phosphate Ara4FN transferase) (Ara4FN transferase)	arnC SNSL254_A2483
C0Q070	ARNC_SALPC	Undecaprenyl-phosphate 4-deoxy-4-formamido-L-arabinose transferase (EC 2.4.2.53) (Undecaprenyl-phosphate Ara4FN transferase) (Ara4FN transferase)	arnC SPC_1413
Q32DT4	ARNC_SHIDS	Undecaprenyl-phosphate 4-deoxy-4-formamido-L-arabinose transferase (EC 2.4.2.53) (Undecaprenyl-phosphate Ara4FN transferase) (Ara4FN transferase)	arnC SDY_2450
Q1CIH6	ARNC_YERPN	Undecaprenyl-phosphate 4-deoxy-4-formamido-L-arabinose transferase (EC 2.4.2.53) (Undecaprenyl-phosphate Ara4FN transferase) (Ara4FN transferase)	arnC YPN_1875 YP516_2086
A0KGY5	ARND_AERHH	Probable 4-deoxy-4-formamido-L-arabinose-phosphoundecaprenol deformylase ArnD (EC 3.5.1.n3)	arnD AHA_0989
B7NNT5	ARND_ECO7I	Probable 4-deoxy-4-formamido-L-arabinose-phosphoundecaprenol deformylase ArnD (EC 3.5.1.n3)	arnD ECIAI39_2403
B1X8W9	ARND_ECODH	Probable 4-deoxy-4-formamido-L-arabinose-phosphoundecaprenol deformylase ArnD (EC 3.5.1.n3)	arnD ECDH10B_2416
Q8FFM0	ARND_ECOL6	Probable 4-deoxy-4-formamido-L-arabinose-phosphoundecaprenol deformylase ArnD (EC 3.5.1.n3)	arnD c2798
B1LLL0	ARND_ECOSM	Probable 4-deoxy-4-formamido-L-arabinose-phosphoundecaprenol deformylase ArnD (EC 3.5.1.n3)	arnD EcSMS35_2410
B5R273	ARND_SALEP	Probable 4-deoxy-4-formamido-L-arabinose-phosphoundecaprenol deformylase ArnD (EC 3.5.1.n3)	arnD SEN2282
Q0T2M7	ARND_SHIF8	Probable 4-deoxy-4-formamido-L-arabinose-phosphoundecaprenol deformylase ArnD (EC 3.5.1.n3)	arnD SFV_2326
A1JPN1	ARND_YERE8	Probable 4-deoxy-4-formamido-L-arabinose-phosphoundecaprenol deformylase ArnD (EC 3.5.1.n3)	arnD YE2189
Q1CIH8	ARND_YERPN	Probable 4-deoxy-4-formamido-L-arabinose-phosphoundecaprenol deformylase ArnD (EC 3.5.1.n3)	arnD YPN_1873 YP516_2084
Q9I5Q5	ANMK_PSEAE	Anhydro-N-acetylmuramic acid kinase (EC 2.7.1.170) (AnhMurNAc kinase)	anmK PA0666
B7LAS0	ARNA_ECO55	Bifunctional polymyxin resistance protein ArnA [Includes: UDP-4-amino-4-deoxy-L-arabinose formyltransferase (EC 2.1.2.13) (ArnAFT) (UDP-L-Ara4N formyltransferase); UDP-glucuronic acid oxidase, UDP-4-keto-hexauronic acid decarboxylating (EC 1.1.1.305) (ArnADH) (UDP-GlcUA decarboxylase) (UDP-glucuronic acid dehydrogenase)]	arnA EC55989_2501
B5YXP8	ARNA_ECO5E	Bifunctional polymyxin resistance protein ArnA [Includes: UDP-4-amino-4-deoxy-L-arabinose formyltransferase (EC 2.1.2.13) (ArnAFT) (UDP-L-Ara4N formyltransferase); UDP-glucuronic acid oxidase, UDP-4-keto-hexauronic acid decarboxylating (EC 1.1.1.305) (ArnADH) (UDP-GlcUA decarboxylase) (UDP-glucuronic acid dehydrogenase)]	arnA ECH74115_3396
B7MXT6	ARNA_ECO81	Bifunctional polymyxin resistance protein ArnA [Includes: UDP-4-amino-4-deoxy-L-arabinose formyltransferase (EC 2.1.2.13) (ArnAFT) (UDP-L-Ara4N formyltransferase); UDP-glucuronic acid oxidase, UDP-4-keto-hexauronic acid decarboxylating (EC 1.1.1.305) (ArnADH) (UDP-GlcUA decarboxylase) (UDP-glucuronic acid dehydrogenase)]	arnA ECED1_2721
B1X8W8	ARNA_ECODH	Bifunctional polymyxin resistance protein ArnA [Includes: UDP-4-amino-4-deoxy-L-arabinose formyltransferase (EC 2.1.2.13) (ArnAFT) (UDP-L-Ara4N formyltransferase); UDP-glucuronic acid oxidase, UDP-4-keto-hexauronic acid decarboxylating (EC 1.1.1.305) (ArnADH) (UDP-GlcUA decarboxylase) (UDP-glucuronic acid dehydrogenase)]	arnA ECDH10B_2415
A1ADA7	ARNA_ECOK1	Bifunctional polymyxin resistance protein ArnA [Includes: UDP-4-amino-4-deoxy-L-arabinose formyltransferase (EC 2.1.2.13) (ArnAFT) (UDP-L-Ara4N formyltransferase); UDP-glucuronic acid oxidase, UDP-4-keto-hexauronic acid decarboxylating (EC 1.1.1.305) (ArnADH) (UDP-GlcUA decarboxylase) (UDP-glucuronic acid dehydrogenase)]	arnA Ecok1_21530 APECO1_4306
B1IXT2	ARNA_ECOLC	Bifunctional polymyxin resistance protein ArnA [Includes: UDP-4-amino-4-deoxy-L-arabinose formyltransferase (EC 2.1.2.13) (ArnAFT) (UDP-L-Ara4N formyltransferase); UDP-glucuronic acid oxidase, UDP-4-keto-hexauronic acid decarboxylating (EC 1.1.1.305) (ArnADH) (UDP-GlcUA decarboxylase) (UDP-glucuronic acid dehydrogenase)]	arnA EcolC_1394
B7LM76	ARNA_ESCF3	Bifunctional polymyxin resistance protein ArnA [Includes: UDP-4-amino-4-deoxy-L-arabinose formyltransferase (EC 2.1.2.13) (ArnAFT) (UDP-L-Ara4N formyltransferase); UDP-glucuronic acid oxidase, UDP-4-keto-hexauronic acid decarboxylating (EC 1.1.1.305) (ArnADH) (UDP-GlcUA decarboxylase) (UDP-glucuronic acid dehydrogenase)]	arnA EFER_0914
C6DAW5	ARNA_PECCP	Bifunctional polymyxin resistance protein ArnA [Includes: UDP-4-amino-4-deoxy-L-arabinose formyltransferase (EC 2.1.2.13) (ArnAFT) (UDP-L-Ara4N formyltransferase); UDP-glucuronic acid oxidase, UDP-4-keto-hexauronic acid decarboxylating (EC 1.1.1.305) (ArnADH) (UDP-GlcUA decarboxylase) (UDP-glucuronic acid dehydrogenase)]	arnA PC1_2926
B4ETL7	ARNA_PROMH	Bifunctional polymyxin resistance protein ArnA [Includes: UDP-4-amino-4-deoxy-L-arabinose formyltransferase (EC 2.1.2.13) (ArnAFT) (UDP-L-Ara4N formyltransferase); UDP-glucuronic acid oxidase, UDP-4-keto-hexauronic acid decarboxylating (EC 1.1.1.305) (ArnADH) (UDP-GlcUA decarboxylase) (UDP-glucuronic acid dehydrogenase)]	arnA PMI1045
B7VBN2	ARNA_PSEA8	Bifunctional polymyxin resistance protein ArnA [Includes: UDP-4-amino-4-deoxy-L-arabinose formyltransferase (EC 2.1.2.13) (ArnAFT) (UDP-L-Ara4N formyltransferase); UDP-glucuronic acid oxidase, UDP-4-keto-hexauronic acid decarboxylating (EC 1.1.1.305) (ArnADH) (UDP-GlcUA decarboxylase) (UDP-glucuronic acid dehydrogenase)]	arnA PLES_14791
Q9HY63	ARNA_PSEAE	Bifunctional polymyxin resistance protein ArnA [Includes: UDP-4-amino-4-deoxy-L-arabinose formyltransferase (EC 2.1.2.13) (ArnAFT) (UDP-L-Ara4N formyltransferase); UDP-glucuronic acid oxidase, UDP-4-keto-hexauronic acid decarboxylating (EC 1.1.1.305) (ArnADH) (UDP-GlcUA decarboxylase) (UDP-glucuronic acid dehydrogenase)]	arnA PA3554
Q4ZSZ2	ARNA_PSEU2	Bifunctional polymyxin resistance protein ArnA [Includes: UDP-4-amino-4-deoxy-L-arabinose formyltransferase (EC 2.1.2.13) (ArnAFT) (UDP-L-Ara4N formyltransferase); UDP-glucuronic acid oxidase, UDP-4-keto-hexauronic acid decarboxylating (EC 1.1.1.305) (ArnADH) (UDP-GlcUA decarboxylase) (UDP-glucuronic acid dehydrogenase)]	arnA Psyr_2691
B2TW38	ARNA_SHIB3	Putative bifunctional polymyxin resistance protein ArnA [Includes: UDP-4-amino-4-deoxy-L-arabinose formyltransferase (EC 2.1.2.13) (ArnAFT) (UDP-L-Ara4N formyltransferase); UDP-glucuronic acid oxidase, UDP-4-keto-hexauronic acid decarboxylating (EC 1.1.1.305) (ArnADH) (UDP-GlcUA decarboxylase) (UDP-glucuronic acid dehydrogenase)]	arnA SbBS512_E2631
Q32DT3	ARNA_SHIDS	Bifunctional polymyxin resistance protein ArnA [Includes: UDP-4-amino-4-deoxy-L-arabinose formyltransferase (EC 2.1.2.13) (ArnAFT) (UDP-L-Ara4N formyltransferase); UDP-glucuronic acid oxidase, UDP-4-keto-hexauronic acid decarboxylating (EC 1.1.1.305) (ArnADH) (UDP-GlcUA decarboxylase) (UDP-glucuronic acid dehydrogenase)]	arnA SDY_2451
Q2NRV7	ARNA_SODGM	Bifunctional polymyxin resistance protein ArnA [Includes: UDP-4-amino-4-deoxy-L-arabinose formyltransferase (EC 2.1.2.13) (ArnAFT) (UDP-L-Ara4N formyltransferase); UDP-glucuronic acid oxidase, UDP-4-keto-hexauronic acid decarboxylating (EC 1.1.1.305) (ArnADH) (UDP-GlcUA decarboxylase) (UDP-glucuronic acid dehydrogenase)]	arnA SG1843
A1JPN5	ARNA_YERE8	Bifunctional polymyxin resistance protein ArnA [Includes: UDP-4-amino-4-deoxy-L-arabinose formyltransferase (EC 2.1.2.13) (ArnAFT) (UDP-L-Ara4N formyltransferase); UDP-glucuronic acid oxidase, UDP-4-keto-hexauronic acid decarboxylating (EC 1.1.1.305) (ArnADH) (UDP-GlcUA decarboxylase) (UDP-glucuronic acid dehydrogenase)]	arnA YE2190
Q1C742	ARNA_YERPA	Bifunctional polymyxin resistance protein ArnA [Includes: UDP-4-amino-4-deoxy-L-arabinose formyltransferase (EC 2.1.2.13) (ArnAFT) (UDP-L-Ara4N formyltransferase); UDP-glucuronic acid oxidase, UDP-4-keto-hexauronic acid decarboxylating (EC 1.1.1.305) (ArnADH) (UDP-GlcUA decarboxylase) (UDP-glucuronic acid dehydrogenase)]	arnA YPA_1764
A9R093	ARNA_YERPG	Bifunctional polymyxin resistance protein ArnA [Includes: UDP-4-amino-4-deoxy-L-arabinose formyltransferase (EC 2.1.2.13) (ArnAFT) (UDP-L-Ara4N formyltransferase); UDP-glucuronic acid oxidase, UDP-4-keto-hexauronic acid decarboxylating (EC 1.1.1.305) (ArnADH) (UDP-GlcUA decarboxylase) (UDP-glucuronic acid dehydrogenase)]	arnA YpAngola_A2610
A4SQW7	ARNB_AERS4	UDP-4-amino-4-deoxy-L-arabinose--oxoglutarate aminotransferase (EC 2.6.1.87) (UDP-(beta-L-threo-pentapyranosyl-4''-ulose diphosphate) aminotransferase) (UDP-Ara4O aminotransferase) (UDP-4-amino-4-deoxy-L-arabinose aminotransferase)	arnB ASA_3307
A8A2C0	ARNB_ECOHS	UDP-4-amino-4-deoxy-L-arabinose--oxoglutarate aminotransferase (EC 2.6.1.87) (UDP-(beta-L-threo-pentapyranosyl-4''-ulose diphosphate) aminotransferase) (UDP-Ara4O aminotransferase) (UDP-4-amino-4-deoxy-L-arabinose aminotransferase)	arnB EcHS_A2398
P77690	ARNB_ECOLI	UDP-4-amino-4-deoxy-L-arabinose--oxoglutarate aminotransferase (EC 2.6.1.87) (Polymyxin resistance protein PmrH) (UDP-(beta-L-threo-pentapyranosyl-4''-ulose diphosphate) aminotransferase) (UDP-Ara4O aminotransferase) (UDP-4-amino-4-deoxy-L-arabinose aminotransferase)	arnB pmrH yfbE b2253 JW5372
C5BDQ4	ARNB_EDWI9	UDP-4-amino-4-deoxy-L-arabinose--oxoglutarate aminotransferase (EC 2.6.1.87) (UDP-(beta-L-threo-pentapyranosyl-4''-ulose diphosphate) aminotransferase) (UDP-Ara4O aminotransferase) (UDP-4-amino-4-deoxy-L-arabinose aminotransferase)	arnB NT01EI_1413
B7LM78	ARNB_ESCF3	UDP-4-amino-4-deoxy-L-arabinose--oxoglutarate aminotransferase (EC 2.6.1.87) (UDP-(beta-L-threo-pentapyranosyl-4''-ulose diphosphate) aminotransferase) (UDP-Ara4O aminotransferase) (UDP-4-amino-4-deoxy-L-arabinose aminotransferase)	arnB EFER_0916
Q7N3Q5	ARNB_PHOLL	UDP-4-amino-4-deoxy-L-arabinose--oxoglutarate aminotransferase (EC 2.6.1.87) (UDP-(beta-L-threo-pentapyranosyl-4''-ulose diphosphate) aminotransferase) (UDP-Ara4O aminotransferase) (UDP-4-amino-4-deoxy-L-arabinose aminotransferase)	arnB plu2660
Q02R23	ARNB_PSEAB	UDP-4-amino-4-deoxy-L-arabinose--oxoglutarate aminotransferase (EC 2.6.1.87) (UDP-(beta-L-threo-pentapyranosyl-4''-ulose diphosphate) aminotransferase) (UDP-Ara4O aminotransferase) (UDP-4-amino-4-deoxy-L-arabinose aminotransferase)	arnB PA14_18370
Q1R9F9	ARND_ECOUT	Probable 4-deoxy-4-formamido-L-arabinose-phosphoundecaprenol deformylase ArnD (EC 3.5.1.n3)	arnD UTI89_C2538
B5XTL0	ARND_KLEP3	Probable 4-deoxy-4-formamido-L-arabinose-phosphoundecaprenol deformylase ArnD (EC 3.5.1.n3)	arnD KPK_0269
Q7N3Q8	ARND_PHOLL	Probable 4-deoxy-4-formamido-L-arabinose-phosphoundecaprenol deformylase ArnD (EC 3.5.1.n3)	arnD plu2657
B7VBN1	ARND_PSEA8	Probable 4-deoxy-4-formamido-L-arabinose-phosphoundecaprenol deformylase ArnD (EC 3.5.1.n3)	arnD PLES_14781
Q4KC81	ARND_PSEF5	Probable 4-deoxy-4-formamido-L-arabinose-phosphoundecaprenol deformylase ArnD (EC 3.5.1.n3)	arnD PFL_3046
Q57M55	ARND_SALCH	Probable 4-deoxy-4-formamido-L-arabinose-phosphoundecaprenol deformylase ArnD (EC 3.5.1.n3)	arnD SCH_2301
Q3YZV0	ARND_SHISS	Probable 4-deoxy-4-formamido-L-arabinose-phosphoundecaprenol deformylase ArnD (EC 3.5.1.n3)	arnD SSON_2317
B2K5L2	ARND_YERPB	Probable 4-deoxy-4-formamido-L-arabinose-phosphoundecaprenol deformylase ArnD (EC 3.5.1.n3)	arnD YPTS_2402
Q7BF86	ARND_YERPS	Probable 4-deoxy-4-formamido-L-arabinose-phosphoundecaprenol deformylase ArnD (EC 3.5.1.n3)	arnD YPTB2327
P0A255	AAC32_SALSP	Aminoglycoside N(3)-acetyltransferase III (EC 2.3.1.81) (ACC(3)-III) (Aminocyclitol 3-N-acetyltransferase type III) (Gentamicin-(3)-N-acetyl-transferase)	aacC3 aac3-VA aacC2
Q54441	AAC6C_SERMA	Aminoglycoside N(6')-acetyltransferase type 1 (EC 2.3.1.82) (AAC(6')-Ic) (Aminoglycoside resistance protein)
P50858	AAC6_KLEAE	Aminoglycoside N(6')-acetyltransferase type 1 (EC 2.3.1.82) (AAC(6')-Il) (Aminoglycoside resistance protein)	aacA7
Q15BH7	AAC6_MORMO	Aminoglycoside N(6')-acetyltransferase type 1 (EC 2.3.1.82) (AAC(6')-I) (Aminoglycoside resistance protein)	aacA7
Q9R381	AAC6_SALEN	Aminoglycoside N(6')-acetyltransferase type 1 (EC 2.3.1.82) (AAC(6')-Iy) (Aminoglycoside resistance protein)
P0A0C0	AACA_STAAM	Bifunctional AAC/APH [Includes: 6'-aminoglycoside N-acetyltransferase (EC 2.3.1.-) (AAC(6')); Aminoglycoside 2''-phosphotransferase (2''-aminoglycoside phosphotransferase) (EC 2.7.1.190) (APH(2''))]	aacA-aphD SAVP026
P0A0C1	AACA_STAAU	Bifunctional AAC/APH [Includes: 6'-aminoglycoside N-acetyltransferase (EC 2.3.1.-) (AAC(6')); Aminoglycoside 2''-phosphotransferase (2''-aminoglycoside phosphotransferase) (EC 2.7.1.190) (APH(2''))]	aacA-aphD R015 VRA0030
P29807	AACC2_ACIBA	Aminoglycoside N(3)-acetyltransferase III (EC 2.3.1.81) (AAC(3)II) (Gentamicin-(3)-N-acetyl-transferase)	aacC2
P0AE05	AADB1_KLEPN	2''-aminoglycoside nucleotidyltransferase (EC 2.7.7.46) (AAD(2'')) (Gentamicin 2''-nucleotidyltransferase) (Gentamicin resistance protein)	aadB
Q8DPV9	AGGDS_STRR6	Alpha-galactosylglucosyldiacylglycerol synthase (EC 2.4.1.-)	cpoA spr0981
A0KGY6	ARNA_AERHH	Bifunctional polymyxin resistance protein ArnA [Includes: UDP-4-amino-4-deoxy-L-arabinose formyltransferase (EC 2.1.2.13) (ArnAFT) (UDP-L-Ara4N formyltransferase); UDP-glucuronic acid oxidase, UDP-4-keto-hexauronic acid decarboxylating (EC 1.1.1.305) (ArnADH) (UDP-GlcUA decarboxylase) (UDP-glucuronic acid dehydrogenase)]	arnA AHA_0990
B1LLK9	ARNA_ECOSM	Bifunctional polymyxin resistance protein ArnA [Includes: UDP-4-amino-4-deoxy-L-arabinose formyltransferase (EC 2.1.2.13) (ArnAFT) (UDP-L-Ara4N formyltransferase); UDP-glucuronic acid oxidase, UDP-4-keto-hexauronic acid decarboxylating (EC 1.1.1.305) (ArnADH) (UDP-GlcUA decarboxylase) (UDP-glucuronic acid dehydrogenase)]	arnA EcSMS35_2409
A4WAM3	ARNA_ENT38	Bifunctional polymyxin resistance protein ArnA [Includes: UDP-4-amino-4-deoxy-L-arabinose formyltransferase (EC 2.1.2.13) (ArnAFT) (UDP-L-Ara4N formyltransferase); UDP-glucuronic acid oxidase, UDP-4-keto-hexauronic acid decarboxylating (EC 1.1.1.305) (ArnADH) (UDP-GlcUA decarboxylase) (UDP-glucuronic acid dehydrogenase)]	arnA Ent638_2077
A6TF98	ARNA_KLEP7	Bifunctional polymyxin resistance protein ArnA [Includes: UDP-4-amino-4-deoxy-L-arabinose formyltransferase (EC 2.1.2.13) (ArnAFT) (UDP-L-Ara4N formyltransferase); UDP-glucuronic acid oxidase, UDP-4-keto-hexauronic acid decarboxylating (EC 1.1.1.305) (ArnADH) (UDP-GlcUA decarboxylase) (UDP-glucuronic acid dehydrogenase)]	arnA KPN78578_38080 KPN_03845
Q7N3Q7	ARNA_PHOLL	Bifunctional polymyxin resistance protein ArnA [Includes: UDP-4-amino-4-deoxy-L-arabinose formyltransferase (EC 2.1.2.13) (ArnAFT) (UDP-L-Ara4N formyltransferase); UDP-glucuronic acid oxidase, UDP-4-keto-hexauronic acid decarboxylating (EC 1.1.1.305) (ArnADH) (UDP-GlcUA decarboxylase) (UDP-glucuronic acid dehydrogenase)]	arnA plu2658
A6V1P0	ARNA_PSEA7	Bifunctional polymyxin resistance protein ArnA [Includes: UDP-4-amino-4-deoxy-L-arabinose formyltransferase (EC 2.1.2.13) (ArnAFT) (UDP-L-Ara4N formyltransferase); UDP-glucuronic acid oxidase, UDP-4-keto-hexauronic acid decarboxylating (EC 1.1.1.305) (ArnADH) (UDP-GlcUA decarboxylase) (UDP-glucuronic acid dehydrogenase)]	arnA PSPA7_1591
Q02R25	ARNA_PSEAB	Bifunctional polymyxin resistance protein ArnA [Includes: UDP-4-amino-4-deoxy-L-arabinose formyltransferase (EC 2.1.2.13) (ArnAFT) (UDP-L-Ara4N formyltransferase); UDP-glucuronic acid oxidase, UDP-4-keto-hexauronic acid decarboxylating (EC 1.1.1.305) (ArnADH) (UDP-GlcUA decarboxylase) (UDP-glucuronic acid dehydrogenase)]	arnA PA14_18350
Q4KC82	ARNA_PSEF5	Bifunctional polymyxin resistance protein ArnA [Includes: UDP-4-amino-4-deoxy-L-arabinose formyltransferase (EC 2.1.2.13) (ArnAFT) (UDP-L-Ara4N formyltransferase); UDP-glucuronic acid oxidase, UDP-4-keto-hexauronic acid decarboxylating (EC 1.1.1.305) (ArnADH) (UDP-GlcUA decarboxylase) (UDP-glucuronic acid dehydrogenase)]	arnA PFL_3045
Q3KCC1	ARNA_PSEPF	Bifunctional polymyxin resistance protein ArnA [Includes: UDP-4-amino-4-deoxy-L-arabinose formyltransferase (EC 2.1.2.13) (ArnAFT) (UDP-L-Ara4N formyltransferase); UDP-glucuronic acid oxidase, UDP-4-keto-hexauronic acid decarboxylating (EC 1.1.1.305) (ArnADH) (UDP-GlcUA decarboxylase) (UDP-glucuronic acid dehydrogenase)]	arnA Pfl01_2843
P0C0R6	ARNA_SALCH	Bifunctional polymyxin resistance protein ArnA [Includes: UDP-4-amino-4-deoxy-L-arabinose formyltransferase (EC 2.1.2.13) (ArnAFT) (UDP-L-Ara4N formyltransferase); UDP-glucuronic acid oxidase, UDP-4-keto-hexauronic acid decarboxylating (EC 1.1.1.305) (ArnADH) (UDP-GlcUA decarboxylase) (UDP-glucuronic acid dehydrogenase)]	arnA SCH_2300.1
B5R272	ARNA_SALEP	Bifunctional polymyxin resistance protein ArnA [Includes: UDP-4-amino-4-deoxy-L-arabinose formyltransferase (EC 2.1.2.13) (ArnAFT) (UDP-L-Ara4N formyltransferase); UDP-glucuronic acid oxidase, UDP-4-keto-hexauronic acid decarboxylating (EC 1.1.1.305) (ArnADH) (UDP-GlcUA decarboxylase) (UDP-glucuronic acid dehydrogenase)]	arnA SEN2281
B4SYX1	ARNA_SALNS	Bifunctional polymyxin resistance protein ArnA [Includes: UDP-4-amino-4-deoxy-L-arabinose formyltransferase (EC 2.1.2.13) (ArnAFT) (UDP-L-Ara4N formyltransferase); UDP-glucuronic acid oxidase, UDP-4-keto-hexauronic acid decarboxylating (EC 1.1.1.305) (ArnADH) (UDP-GlcUA decarboxylase) (UDP-glucuronic acid dehydrogenase)]	arnA SNSL254_A2484
A9N5B2	ARNA_SALPB	Bifunctional polymyxin resistance protein ArnA [Includes: UDP-4-amino-4-deoxy-L-arabinose formyltransferase (EC 2.1.2.13) (ArnAFT) (UDP-L-Ara4N formyltransferase); UDP-glucuronic acid oxidase, UDP-4-keto-hexauronic acid decarboxylating (EC 1.1.1.305) (ArnADH) (UDP-GlcUA decarboxylase) (UDP-glucuronic acid dehydrogenase)]	arnA SPAB_00682
B4TPI2	ARNA_SALSV	Bifunctional polymyxin resistance protein ArnA [Includes: UDP-4-amino-4-deoxy-L-arabinose formyltransferase (EC 2.1.2.13) (ArnAFT) (UDP-L-Ara4N formyltransferase); UDP-glucuronic acid oxidase, UDP-4-keto-hexauronic acid decarboxylating (EC 1.1.1.305) (ArnADH) (UDP-GlcUA decarboxylase) (UDP-glucuronic acid dehydrogenase)]	arnA SeSA_A2527
O52325	ARNA_SALTY	Bifunctional polymyxin resistance protein ArnA [Includes: UDP-4-amino-4-deoxy-L-arabinose formyltransferase (EC 2.1.2.13) (ArnAFT) (UDP-L-Ara4N formyltransferase); UDP-glucuronic acid oxidase, UDP-4-keto-hexauronic acid decarboxylating (EC 1.1.1.305) (ArnADH) (UDP-GlcUA decarboxylase) (UDP-glucuronic acid dehydrogenase)]	arnA pbgP3 pmrI STM2299
A4TIM4	ARNA_YERPP	Bifunctional polymyxin resistance protein ArnA [Includes: UDP-4-amino-4-deoxy-L-arabinose formyltransferase (EC 2.1.2.13) (ArnAFT) (UDP-L-Ara4N formyltransferase); UDP-glucuronic acid oxidase, UDP-4-keto-hexauronic acid decarboxylating (EC 1.1.1.305) (ArnADH) (UDP-GlcUA decarboxylase) (UDP-glucuronic acid dehydrogenase)]	arnA YPDSF_0730
B1JJ30	ARNA_YERPY	Bifunctional polymyxin resistance protein ArnA [Includes: UDP-4-amino-4-deoxy-L-arabinose formyltransferase (EC 2.1.2.13) (ArnAFT) (UDP-L-Ara4N formyltransferase); UDP-glucuronic acid oxidase, UDP-4-keto-hexauronic acid decarboxylating (EC 1.1.1.305) (ArnADH) (UDP-GlcUA decarboxylase) (UDP-glucuronic acid dehydrogenase)]	arnA YPK_1833
B7MG20	ARNB_ECO45	UDP-4-amino-4-deoxy-L-arabinose--oxoglutarate aminotransferase (EC 2.6.1.87) (UDP-(beta-L-threo-pentapyranosyl-4''-ulose diphosphate) aminotransferase) (UDP-Ara4O aminotransferase) (UDP-4-amino-4-deoxy-L-arabinose aminotransferase)	arnB ECS88_2402
B5YX44	ARNB_ECO5E	UDP-4-amino-4-deoxy-L-arabinose--oxoglutarate aminotransferase (EC 2.6.1.87) (UDP-(beta-L-threo-pentapyranosyl-4''-ulose diphosphate) aminotransferase) (UDP-Ara4O aminotransferase) (UDP-4-amino-4-deoxy-L-arabinose aminotransferase)	arnB ECH74115_3394
B7M5T5	ARNB_ECO8A	UDP-4-amino-4-deoxy-L-arabinose--oxoglutarate aminotransferase (EC 2.6.1.87) (UDP-(beta-L-threo-pentapyranosyl-4''-ulose diphosphate) aminotransferase) (UDP-Ara4O aminotransferase) (UDP-4-amino-4-deoxy-L-arabinose aminotransferase)	arnB ECIAI1_2329
B2VBJ1	ARNB_ERWT9	UDP-4-amino-4-deoxy-L-arabinose--oxoglutarate aminotransferase (EC 2.6.1.87) (UDP-(beta-L-threo-pentapyranosyl-4''-ulose diphosphate) aminotransferase) (UDP-Ara4O aminotransferase) (UDP-4-amino-4-deoxy-L-arabinose aminotransferase)	arnB ETA_23830
B5XTK7	ARNB_KLEP3	UDP-4-amino-4-deoxy-L-arabinose--oxoglutarate aminotransferase (EC 2.6.1.87) (UDP-(beta-L-threo-pentapyranosyl-4''-ulose diphosphate) aminotransferase) (UDP-Ara4O aminotransferase) (UDP-4-amino-4-deoxy-L-arabinose aminotransferase)	arnB KPK_0266
B4ETL5	ARNB_PROMH	UDP-4-amino-4-deoxy-L-arabinose--oxoglutarate aminotransferase (EC 2.6.1.87) (UDP-(beta-L-threo-pentapyranosyl-4''-ulose diphosphate) aminotransferase) (UDP-Ara4O aminotransferase) (UDP-4-amino-4-deoxy-L-arabinose aminotransferase)	arnB PMI1043
Q3KCC3	ARNB_PSEPF	UDP-4-amino-4-deoxy-L-arabinose--oxoglutarate aminotransferase (EC 2.6.1.87) (UDP-(beta-L-threo-pentapyranosyl-4''-ulose diphosphate) aminotransferase) (UDP-Ara4O aminotransferase) (UDP-4-amino-4-deoxy-L-arabinose aminotransferase)	arnB Pfl01_2841
B4TBG4	ARNB_SALHS	UDP-4-amino-4-deoxy-L-arabinose--oxoglutarate aminotransferase (EC 2.6.1.87) (UDP-(beta-L-threo-pentapyranosyl-4''-ulose diphosphate) aminotransferase) (UDP-Ara4O aminotransferase) (UDP-4-amino-4-deoxy-L-arabinose aminotransferase)	arnB SeHA_C2537
B5R270	ARNB_SALEP	UDP-4-amino-4-deoxy-L-arabinose--oxoglutarate aminotransferase (EC 2.6.1.87) (UDP-(beta-L-threo-pentapyranosyl-4''-ulose diphosphate) aminotransferase) (UDP-Ara4O aminotransferase) (UDP-4-amino-4-deoxy-L-arabinose aminotransferase)	arnB SEN2279
Q31YK4	ARNB_SHIBS	UDP-4-amino-4-deoxy-L-arabinose--oxoglutarate aminotransferase (EC 2.6.1.87) (UDP-(beta-L-threo-pentapyranosyl-4''-ulose diphosphate) aminotransferase) (UDP-Ara4O aminotransferase) (UDP-4-amino-4-deoxy-L-arabinose aminotransferase)	arnB SBO_2290
A7FHH2	ARNB_YERP3	UDP-4-amino-4-deoxy-L-arabinose--oxoglutarate aminotransferase (EC 2.6.1.87) (UDP-(beta-L-threo-pentapyranosyl-4''-ulose diphosphate) aminotransferase) (UDP-Ara4O aminotransferase) (UDP-4-amino-4-deoxy-L-arabinose aminotransferase)	arnB YpsIP31758_1723
Q93PE0	ARNB_YERPE	UDP-4-amino-4-deoxy-L-arabinose--oxoglutarate aminotransferase (EC 2.6.1.87) (UDP-(beta-L-threo-pentapyranosyl-4''-ulose diphosphate) aminotransferase) (UDP-Ara4O aminotransferase) (UDP-4-amino-4-deoxy-L-arabinose aminotransferase)	arnB YPO2422 y1917 YP_2209
B7UFR6	ARNC_ECO27	Undecaprenyl-phosphate 4-deoxy-4-formamido-L-arabinose transferase (EC 2.4.2.53) (Undecaprenyl-phosphate Ara4FN transferase) (Ara4FN transferase)	arnC E2348C_2398
B7MXT5	ARNC_ECO81	Undecaprenyl-phosphate 4-deoxy-4-formamido-L-arabinose transferase (EC 2.4.2.53) (Undecaprenyl-phosphate Ara4FN transferase) (Ara4FN transferase)	arnC ECED1_2720
A8A2C1	ARNC_ECOHS	Undecaprenyl-phosphate 4-deoxy-4-formamido-L-arabinose transferase (EC 2.4.2.53) (Undecaprenyl-phosphate Ara4FN transferase) (Ara4FN transferase)	arnC EcHS_A2399
Q8FFM2	ARNC_ECOL6	Undecaprenyl-phosphate 4-deoxy-4-formamido-L-arabinose transferase (EC 2.4.2.53) (Undecaprenyl-phosphate Ara4FN transferase) (Ara4FN transferase)	arnC c2796
B6I7J7	ARNC_ECOSE	Undecaprenyl-phosphate 4-deoxy-4-formamido-L-arabinose transferase (EC 2.4.2.53) (Undecaprenyl-phosphate Ara4FN transferase) (Ara4FN transferase)	arnC ECSE_2513
Q93PD9	ARNC_YERPS	Undecaprenyl-phosphate 4-deoxy-4-formamido-L-arabinose transferase (EC 2.4.2.53) (Polymyxin resistance protein PmrF) (Undecaprenyl-phosphate Ara4FN transferase) (Ara4FN transferase)	arnC pmrF YPTB2329
B7UFR8	ARND_ECO27	Probable 4-deoxy-4-formamido-L-arabinose-phosphoundecaprenol deformylase ArnD (EC 3.5.1.n3)	arnD E2348C_2400
Q8XDZ2	ARND_ECO57	Probable 4-deoxy-4-formamido-L-arabinose-phosphoundecaprenol deformylase ArnD (EC 3.5.1.n3)	arnD Z3514 ECs3144
B7M5T8	ARND_ECO8A	Probable 4-deoxy-4-formamido-L-arabinose-phosphoundecaprenol deformylase ArnD (EC 3.5.1.n3)	arnD ECIAI1_2332
Q0TFI6	ARND_ECOL5	Probable 4-deoxy-4-formamido-L-arabinose-phosphoundecaprenol deformylase ArnD (EC 3.5.1.n3)	arnD ECP_2299
B6I7J9	ARND_ECOSE	Probable 4-deoxy-4-formamido-L-arabinose-phosphoundecaprenol deformylase ArnD (EC 3.5.1.n3)	arnD ECSE_2515
B7LM75	ARND_ESCF3	Probable 4-deoxy-4-formamido-L-arabinose-phosphoundecaprenol deformylase ArnD (EC 3.5.1.n3)	arnD EFER_0913
A6V1N9	ARND_PSEA7	Probable 4-deoxy-4-formamido-L-arabinose-phosphoundecaprenol deformylase ArnD (EC 3.5.1.n3)	arnD PSPA7_1590
Q9HY62	ARND_PSEAE	Probable 4-deoxy-4-formamido-L-arabinose-phosphoundecaprenol deformylase ArnD (EC 3.5.1.n3)	arnD PA3555
B5EZH9	ARND_SALA4	Probable 4-deoxy-4-formamido-L-arabinose-phosphoundecaprenol deformylase ArnD (EC 3.5.1.n3)	arnD SeAg_B2436
Q5PNA7	ARND_SALPA	Probable 4-deoxy-4-formamido-L-arabinose-phosphoundecaprenol deformylase ArnD (EC 3.5.1.n3)	arnD SPA0563
B5BCP5	ARND_SALPK	Probable 4-deoxy-4-formamido-L-arabinose-phosphoundecaprenol deformylase ArnD (EC 3.5.1.n3)	arnD SSPA0527
B4TPI3	ARND_SALSV	Probable 4-deoxy-4-formamido-L-arabinose-phosphoundecaprenol deformylase ArnD (EC 3.5.1.n3)	arnD SeSA_A2528
A8GDR8	ARND_SERP5	Probable 4-deoxy-4-formamido-L-arabinose-phosphoundecaprenol deformylase ArnD (EC 3.5.1.n3)	arnD Spro_2157
A8FRR1	ARND_SHESH	Probable 4-deoxy-4-formamido-L-arabinose-phosphoundecaprenol deformylase ArnD (EC 3.5.1.n3)	arnD Ssed_0923
Q83KB7	ARND_SHIFL	Probable 4-deoxy-4-formamido-L-arabinose-phosphoundecaprenol deformylase ArnD (EC 3.5.1.n3)	arnD SF2335 S2468
A9R092	ARND_YERPG	Probable 4-deoxy-4-formamido-L-arabinose-phosphoundecaprenol deformylase ArnD (EC 3.5.1.n3)	arnD YpAngola_A2609
Q8KWT2	BACE2_BACIU	Putative bacilysin exporter BacE	bacE
Q8KWS7	BACE_BACAM	Putative bacilysin exporter BacE	bacE
P39642	BACE_BACSU	Putative bacilysin exporter BacE	bacE ywfF BSU37700 ipa-84d
P42333	BCRB_BACLI	Bacitracin transport permease protein BCRB	bcrB
Q8G2M6	BEPE_BRUSU	Efflux pump membrane transporter BepE	bepE BR0292 BS1330_I0293
P67920	BLA1_ACTPL	Beta-lactamase ROB-1 (EC 3.5.2.6)	rob1 bla
P10424	BLA1_BACCE	Beta-lactamase 1 (EC 3.5.2.6) (Beta-lactamase I) (Penicillinase)	penPC
P96465	BLA2_STEMA	Beta-lactamase L2 (EC 3.5.2.6) (Penicillinase)
Q93LM8	BLA34_ECOLX	Beta-lactamase SHV-34 (EC 3.5.2.6)	bla shv34
P30896	BLA3_KLEPN	Beta-lactamase SHV-3 (EC 3.5.2.6)	bla shv3
P0A3M1	BLA5_KLEPN	Beta-lactamase SHV-5 (EC 3.5.2.6)	bla shv5
O08337	BLA8_ECOLX	Beta-lactamase SHV-8 (EC 3.5.2.6)	bla shv8
Q9K303	BLAB3_ELIME	Metallo-beta-lactamase type 2 (EC 3.5.2.6) (B2 metallo-beta-lactamase) (Beta-lactamase type II) (Carbapenem-hydrolyzing beta-lactamase BlaB-3) (CHbetaL-3) (Class B carbapenemase BlaB-3) (Metallo-beta-lactamase type II)	blaB3 blaB
Q9KJA9	BLAB5_ELIME	Metallo-beta-lactamase type 2 (EC 3.5.2.6) (B2 metallo-beta-lactamase) (Beta-lactamase type II) (Carbapenem-hydrolyzing beta-lactamase BlaB-5) (CHbetaL-5) (Class B carbapenemase BlaB-5) (Metallo-beta-lactamase type II)	blaB5 blaB
Q06316	BLAC_AMYLA	Beta-lactamase (EC 3.5.2.6) (Penicillinase)	bla
P00809	BLAC_BACCE	Beta-lactamase 1 (EC 3.5.2.6) (Beta-lactamase I) (Penicillinase)	blaY
P00808	BLAC_BACLI	Beta-lactamase (EC 3.5.2.6) (Penicillinase) [Cleaved into: Large exopenicillinase; Small exopenicillinase]	penP blaP
P05192	BLAC_KLEPN	Beta-lactamase (EC 3.5.2.6) (Penicillinase)
A5U493	BLAC_MYCTA	Beta-lactamase (EC 3.5.2.6) (Ambler class A beta-lactamase)	blaC blaA MRA_2082
P9WKD3	BLAC_MYCTU	Beta-lactamase (EC 3.5.2.6) (Ambler class A beta-lactamase)	blaC blaA Rv2068c MTCY49.07c
P14559	BLAC_STRAL	Beta-lactamase (EC 3.5.2.6) (Penicillinase)
P81173	BLAC_STRGR	Beta-lactamase (EC 3.5.2.6) (Fragment)
P9WMJ5	BLAI_MYCTU	Transcriptional regulator BlaI	blaI Rv1846c
P52682	BLAN_SERMA	Carbapenem-hydrolyzing beta-lactamase Sme-1 (EC 3.5.2.6)	smeA bpl-1 bplA
P62594	BLAT_SALTI	Beta-lactamase TEM (EC 3.5.2.6) (Penicillinase)	bla HCM1.216
P37322	BLC3_PSEAI	Beta-lactamase CARB-3 (EC 3.5.2.6) (Carbenicillinase 3)	carB3
O65976	BLC6_SALTM	Beta-lactamase CTX-M-6 (EC 3.5.2.6) (Cefotaximase 6)	bla
P13081	BLE_KLEPN	Bleomycin resistance protein (BRP) (CL990 resistance protein)	ble
Q7A8D1	BLE_STAAN	Bleomycin resistance protein (BRP) (Bleomycin-binding protein)	ble bleO SA0032
Q01532	BLH1_YEAST	Cysteine proteinase 1, mitochondrial (EC 3.4.22.40) (Bleomycin hydrolase) (BLM hydrolase) (Homocysteine-thiolactonase) (HTLase) (Hcy-thiolactonase) (Leucine aminopeptidase 3) (Y3)	LAP3 BLH1 GAL6 YCP1 YNL239W N1118
Q848S6	BLKPC_KLEOX	Carbapenem-hydrolyzing beta-lactamase KPC (EC 3.5.2.6) (Carbapenem-hydrolyzing beta-lactamase KPC-2)	bla kpc kpc2
Q9F663	BLKPC_KLEPN	Carbapenem-hydrolyzing beta-lactamase KPC (EC 3.5.2.6) (Carbapenem-hydrolyzing beta-lactamase KPC-1)	bla kpc kpc1
Q00982	BLO5_PSEAI	Beta-lactamase OXA-5 (EC 3.5.2.6)	bla oxa5
P19997	BLS_STRMO	Blasticidin-S acetyltransferase (EC 2.3.1.-)	bls
Q47066	BLT1_ECOLX	Beta-lactamase Toho-1 (EC 3.5.2.6)	bla
Q08517	D13_SWPVK	Scaffold protein D13 ortholog (62 kDa protein) (Rifampicin resistance protein)
P16961	CRE_STRHY	Curromycin resistance protein	cre
P32071	CYHR_CANMA	Cycloheximide resistance protein	CYHR
Q04733	CMCT_AMYLA	Cephamycin export protein CmcT	cmcT
P46891	COF_ECOLI	HMP-PP phosphatase (EC 3.6.1.-)	cof b0446 JW0436
P12056	CML_ECOLX	Chloramphenicol resistance protein	cml
P32482	CMLA_PSEAI	Chloramphenicol resistance protein	cmlA
Q9HWC1	COAX_PSEAE	Type III pantothenate kinase (EC 2.7.1.33) (PanK-III) (Pantothenic acid kinase)	coaX coaA PA4279
P31141	CMLR_STRLI	Chloramphenicol resistance protein	cmlR
P41820	BFR1_SCHPO	Brefeldin A resistance protein	bfr1 hba2 SPCC18B5.01c SPCPJ732.04c
Q9K618	BCEB_BACHD	Bacitracin export permease protein BceB	bceB BH3914
P28246	BCR_ECOLI	Bicyclomycin resistance protein (Sulfonamide resistance protein)	bcr bicA bicR sur suxA b2182 JW5363
Q8G2M7	BEPD_BRUSU	Efflux pump periplasmic linker BepD	bepD BR0291 BS1330_I0292
P67918	BLA1_HAEIF	Beta-lactamase ROB-1 (EC 3.5.2.6)	rob1 bla
P0AD64	BLA1_KLEPN	Beta-lactamase SHV-1 (EC 3.5.2.6) (PIT-2)	bla shv1
P52700	BLA1_STEMA	Metallo-beta-lactamase L1 type 3 (EC 3.5.2.6) (B3 metallo-beta-lactamase) (Beta-lactamase type III) (Metallo-beta-lactamase L1 type III) (Penicillinase)
P0A9Z9	BLA2_KLEPO	Beta-lactamase SHV-2 (EC 3.5.2.6) (SHV-2A)	bla shv2
P06548	BLA3_BACCE	Beta-lactamase 3 (EC 3.5.2.6) (Beta-lactamase III)	blaZ
P37323	BLA4_KLEPN	Beta-lactamase SHV-4 (EC 3.5.2.6) (Ceftazidimase 5) (CAZ-5)	bla shv4
P96348	BLA6_KLEPN	Beta-lactamase SHV-6 (EC 3.5.2.6) (Fragment)	bla shv6
Q9RB01	BLAB2_ELIME	Metallo-beta-lactamase type 2 (EC 3.5.2.6) (B2 metallo-beta-lactamase) (Beta-lactamase type II) (Carbapenem-hydrolyzing beta-lactamase BlaB-2) (CHbetaL-2) (Class B carbapenemase BlaB-2) (Metallo-beta-lactamase type II)	blaB2 blaB
Q9XBN7	BLAB4_ELIME	Metallo-beta-lactamase type 2 (EC 3.5.2.6) (B2 metallo-beta-lactamase) (Beta-lactamase type II) (Carbapenem-hydrolyzing beta-lactamase BlaB-4) (CHbetaL-4) (Class B carbapenemase BlaB-4) (Metallo lactamase BlaB-3) (Metallo-beta-lactamase type II)	blaB4 blaB blaB3
Q9KJB0	BLAB6_ELIME	Metallo-beta-lactamase type 2 (EC 3.5.2.6) (B2 metallo-beta-lactamase) (Beta-lactamase type II) (Carbapenem-hydrolyzing beta-lactamase BlaB-6) (CHbetaL-6) (Class B carbapenemase BlaB-6) (Metallo-beta-lactamase type II)	blaB6 blaB
Q9KJA7	BLAB8_ELIME	Metallo-beta-lactamase type 2 (EC 3.5.2.6) (B2 metallo-beta-lactamase) (Beta-lactamase type II) (Carbapenem-hydrolyzing beta-lactamase BlaB-8) (CHbetaL-8) (Class B carbapenemase BlaB-8) (Metallo-beta-lactamase type II)	blaB8 blaB
P26918	BLAB_AERHY	Metallo-beta-lactamase type 2 (EC 3.5.2.6) (B2 metallo-beta-lactamase) (Beta-lactamase II) (Carbapenem-hydrolyzing metallo-beta-lactamase) (Metallo-beta-lactamase type II)	cphA
P52664	BLAB_PROVU	Beta-lactamase (EC 3.5.2.6) (Cefuroximase)	blaB cumA
P39824	BLAC_BACSU	Beta-lactamase (EC 3.5.2.6) (Penicillinase)	penP BSU18800
P0A5I7	BLAC_MYCBO	Beta-lactamase (EC 3.5.2.6) (Ambler class A beta-lactamase)	blaC blaA BQ2027_MB2094C
P30897	BLAC_PROMI	Beta-lactamase (EC 3.5.2.6) (Carbenicillinase)	blaP
Q06778	BLO11_PSEAI	Beta-lactamase OXA-11 (EC 3.5.2.6)	bla oxa11
P0C2P0	BSD_ASPTE	Blasticidin-S deaminase (EC 3.5.4.23)	bsd
P30843	BASR_ECOLI	Transcriptional regulatory protein BasR	basR pmrA b4113 JW4074
P42332	BCRA_BACLI	Bacitracin transport ATP-binding protein BcrA	bcrA
Q8G0Y6	BEPC_BRUSU	Outer membrane efflux protein BepC	bepC BR0945 BS1330_I0941
B3U538	BL133_ACIRA	Beta-lactamase OXA-133 (EC 3.5.2.6) (BlaOXA-23-like protein)	blaOXA-133
P22390	BLAC_CITKO	Beta-lactamase (EC 3.5.2.6) (Penicillinase)
P9WKD2	BLAC_MYCTO	Beta-lactamase (EC 3.5.2.6) (Ambler class A beta-lactamase)	blaC blaA MT2128
Q9EZQ7	BLAC_NOCAS	Beta-lactamase AST-1 (EC 3.5.2.6)	bla ast1
Q5YXD6	BLAC_NOCFA	Beta-lactamase FAR-1 (EC 3.5.2.6)	bla far1 NFA_23080
P62593	BLAT_ECOLX	Beta-lactamase TEM (EC 3.5.2.6) (IRT-4) (Penicillinase) (TEM-1) (TEM-16/CAZ-7) (TEM-2) (TEM-24/CAZ-6) (TEM-3) (TEM-4) (TEM-5) (TEM-6) (TEM-8/CAZ-2)	bla; blaT-3; blaT-4; blaT-5; blaT-6
Q44056	BLA1_AERHY	Beta-lactamase AER-1 (EC 3.5.2.6) (Penicillinase)	aer1
P28018	BLA1_BACMY	Beta-lactamase 1 (EC 3.5.2.6) (Beta-lactamase I) (Penicillinase)	blaCI
P18251	BLA1_ENTCL	Beta-lactamase Ohio-1 (EC 3.5.2.6)
Q59514	BLA1_MORCA	Beta-lactamase BRO-1 (EC 3.5.2.6) (Penicillinase)	bla
Q03680	BLA1_STRCI	Beta-lactamase 1 (EC 3.5.2.6) (Penicillinase)	blaL
P10425	BLA2_BAC17	Metallo-beta-lactamase type 2 (EC 3.5.2.6) (B2 metallo-beta-lactamase) (Beta-lactamase II) (Cephalosporinase) (Metallo-beta-lactamase type II) (Metallothioprotein beta-lactamase II) (Penicillinase) (Zinc-requiring beta-lactamase II)
P04190	BLA2_BACCE	Metallo-beta-lactamase type 2 (EC 3.5.2.6) (B2 metallo-beta-lactamase) (Beta-lactamase II) (Cephalosporinase) (Metallo-beta-lactamase type II) (Metallothioprotein beta-lactamase II) (Penicillinase) (Zinc-requiring beta-lactamase II)	blm
P30898	BLAC_BACUN	Beta-lactamase (EC 3.5.2.6)	cblA
P10509	BLAC_KITAU	Beta-lactamase (EC 3.5.2.6) (Penicillinase)	bla
P80298	BLAC_PROVU	Beta-lactamase (EC 3.5.2.6) (Penicillinase)
Q51355	BLC4_PSEAI	Beta-lactamase CARB-4 (EC 3.5.2.6) (Carbenicillinase 4)	carB4
O65975	BLC5_SALTM	Beta-lactamase CTX-M-5 (EC 3.5.2.6) (Cefotaximase 5)	bla
Q00983	BLL1_PSEAI	Beta-lactamase LCR-1 (EC 3.5.2.6)	lcr1
O06967	BMRA_BACSU	Multidrug resistance ABC transporter ATP-binding/permease protein BmrA (EC 3.6.3.-)	bmrA yvcC BSU34820
P00485	CAT1_STAAU	Chloramphenicol acetyltransferase (CAT) (EC 2.3.1.28)	cat
P22616	CAT2_HAEIF	Chloramphenicol acetyltransferase 2 (EC 2.3.1.28) (Chloramphenicol acetyltransferase II) (CAT-II)	cat-IIH
O34741	BCEB_BACSU	Bacitracin export permease protein BceB	bceB barD ytsD BSU30370
Q9XB61	CARA_PECCC	Carbapenam-3-carboxylate synthase (EC 6.3.3.6) (Carbapenam-3-carboxylate ligase)	carA
Q9S424	BLA13_KLEPN	Beta-lactamase SHV-13 (EC 3.5.2.6)	bla shv13
P0AD63	BLA1_ECOLX	Beta-lactamase SHV-1 (EC 3.5.2.6) (PIT-2)	bla shv1
Q9AHN9	BLA29_KLEPN	Beta-lactamase SHV-29 (EC 3.5.2.6)	bla shv29
P0A9Z7	BLA2_ECOLX	Beta-lactamase SHV-2 (EC 3.5.2.6) (SHV-2A)	bla shv2
P0AA00	BLA2_SALTM	Beta-lactamase SHV-2 (EC 3.5.2.6) (SHV-2A)	bla shv2
P14560	BLA2_STRCI	Beta-lactamase 2 (EC 3.5.2.6) (Penicillinase)	blaU
Q848S4	BLA46_KLEOX	Beta-lactamase SHV-46 (EC 3.5.2.6)	bla shv46
P0A3M2	BLA5_PSEAI	Beta-lactamase SHV-5 (EC 3.5.2.6)	bla shv5
O08498	BLAB1_ELIME	Metallo-beta-lactamase type 2 (EC 3.5.2.6) (B2 metallo-beta-lactamase) (Beta-lactamase type II) (Carbapenem-hydrolyzing beta-lactamase BlaB-1) (CHbetaL-1) (Class B carbapenemase BlaB-1) (Metallo-beta-lactamase type II)	blaB1 blaB
Q9KJA8	BLAB7_ELIME	Metallo-beta-lactamase type 2 (EC 3.5.2.6) (B2 metallo-beta-lactamase) (Beta-lactamase type II) (Carbapenem-hydrolyzing beta-lactamase BlaB-7) (CHbetaL-7) (Class B carbapenemase BlaB-7) (Metallo-beta-lactamase type II)	blaB7 blaB
P14488	BLAB_BACCE	Metallo-beta-lactamase type 2 (EC 3.5.2.6) (B2 metallo-beta-lactamase) (Beta-lactamase II) (Cephalosporinase) (Metallo-beta-lactamase type II) (Metallothioprotein beta-lactamase II) (Penicillinase) (Zinc-requiring beta-lactamase II)
P52699	BLAB_SERMA	Metallo-beta-lactamase type 2 (EC 3.5.2.6) (B2 metallo-beta-lactamase) (BLA-IMP) (IMP-1) (Beta-lactamase type II) (Metallo-beta-lactamase type II)
Q44674	BLAC_BACAM	Beta-lactamase (EC 3.5.2.6) (Penicillinase)	penP
P30899	BLAC_BACVU	Beta-lactamase (EC 3.5.2.6)	cfxA
P80545	BLAC_SERFO	Beta-lactamase (EC 3.5.2.6) (Penicillinase) [Cleaved into: Beta-lactamase form I; Beta-lactamase form II]
P00807	BLAC_STAAU	Beta-lactamase (EC 3.5.2.6) (Penicillinase)	blaZ
Q06650	BLAC_STRCE	Beta-lactamase (EC 3.5.2.6) (Penicillinase)	bla
P35393	BLAC_STRLA	Beta-lactamase (EC 3.5.2.6) (Penicillinase)
P9WMJ4	BLAI_MYCTO	Transcriptional regulator BlaI	blaI MT1894
P0A041	BLAI_STAES	Penicillinase repressor (Beta-lactamase repressor protein) (Regulatory protein BlaI)	blaI penI SE_p508
C7C422	BLAN1_KLEPN	Metallo-beta-lactamase type 2 (EC 3.5.2.6) (B2 metallo-beta-lactamase) (Beta-lactamase type II) (Metallo-beta-lactamase NDM-1) (Metallo-beta-lactamase type II) (New Delhi metallo-beta-lactamase-1) (NDM-1)	blaNDM-1
Q48406	BLAT_KLEOX	Beta-lactamase TEM-12 (EC 3.5.2.6)	blaT-12b
P28585	BLC1_ECOLX	Beta-lactamase CTX-M-1 (EC 3.5.2.6) (Beta-lactamase MEN-1) (Cefotaximase 1)	bla men1
P17493	BLE_STRHI	Bleomycin resistance protein (BRP) (Phleomycin resistance protein)	ble
Q51574	BLO15_PSEAI	Beta-lactamase OXA-15 (EC 3.5.2.6)	bla oxa15
Q9R976	BLO19_PSEAI	Beta-lactamase OXA-19 (EC 3.5.2.6) (Penicillinase)	bla oxa19
P67919	BLA1_MANHA	Beta-lactamase ROB-1 (EC 3.5.2.6)	rob1 bla
Q9S169	BLA24_ECOLX	Beta-lactamase SHV-24 (EC 3.5.2.6)	bla shv24
P0A9Z8	BLA2_KLEPN	Beta-lactamase SHV-2 (EC 3.5.2.6) (SHV-2A)	bla shv2
Q45726	BLAC_BACTU	Beta-lactamase (EC 3.5.2.6) (Penicillinase)	bla
P14171	BLAC_RHOCA	Beta-lactamase (EC 3.5.2.6) (Penicillinase)
P35391	BLAC_STRBA	Beta-lactamase (EC 3.5.2.6) (Penicillinase)
P35392	BLAC_STRFR	Beta-lactamase (EC 3.5.2.6) (Penicillinase)	blaF
Q01166	BLAC_YEREN	Beta-lactamase (EC 3.5.2.6) (Penicillinase)	blaA
Q59517	BLAF_MYCFO	Beta-lactamase (EC 3.5.2.6) (Penicillinase)	blaF
P06555	BLAI_BACLI	Penicillinase repressor (Beta-lactamase repressor protein) (Regulatory protein BlaI)	blaI penI
P0A042	BLAI_STAAU	Penicillinase repressor (Beta-lactamase repressor protein) (Regulatory protein BlaI)	blaI penI
P52663	BLAN_ENTCL	Imipenem-hydrolyzing beta-lactamase (EC 3.5.2.6) (Carbapenemase) (NMC-A)	nmcA
P74841	BLC2_SALTM	Beta-lactamase CTX-M-2 (EC 3.5.2.6) (Cefotaximase 2)	bla
O33807	BLC4_SALTM	Beta-lactamase CTX-M-4 (EC 3.5.2.6) (Cefotaximase 4)	bla
P81781	BLC6_VIBCL	Beta-lactamase CARB-6 (EC 3.5.2.6) (Carbenicillinase 6)	carB6
Q99XE5	BLE_STAAM	Bleomycin resistance protein (BRP) (Bleomycin-binding protein)	ble bleO SAV0034
Q7DJ53	BLE_STAAU	Bleomycin resistance protein (BRP) (Bleomycin-binding protein)	ble bleO blmS
P22391	BLO1_KLEOX	Beta-lactamase OXY-1 (EC 3.5.2.6) (Penicillinase)	bla
P23954	BLO2_KLEOX	Beta-lactamase OXY-2 (EC 3.5.2.6) (Penicillinase)	bla
Q51429	BLO3_PSEAI	Beta-lactamase OXA-3 (EC 3.5.2.6) (Penicillinase)	bla oxa3
P33967	BSR_BACCE	Blasticidin-S deaminase (EC 3.5.4.23)	bsr
O07293	BLO18_PSEAI	Beta-lactamase OXA-18 (EC 3.5.2.6) (Penicillinase)	bla oxa18
P13661	BLO1_ECOLX	Beta-lactamase OXA-1 (EC 3.5.2.6) (Penicillinase)	bla oxa1
O84955	BLO20_PSEAI	Beta-lactamase OXA-20 (EC 3.5.2.6) (Penicillinase)	bla oxa20
P35695	BLO7_ECOLX	Beta-lactamase OXA-7 (EC 3.5.2.6)	bla oxa7
P0A3M3	BLO9_KLEPN	Beta-lactamase OXA-9 (EC 3.5.2.6) (Oxacillinase) (Penicillinase)	bla oxa9
Q03170	BLP1_PSEAI	Beta-lactamase PSE-1 (EC 3.5.2.6) (Beta-lactamase CARB-2) (Carbenicillinase 2)	pse1 carB2
P16897	BLP4_PSEAI	Beta-lactamase PSE-4 (EC 3.5.2.6) (Beta-lactamase CARB-1) (Carbenicillinase 1)	pse4 carB1
P33449	BMR1_BACSU	Multidrug resistance protein 1 (Multidrug-efflux transporter 1)	bmr bmr1 BSU24010
P28873	BMRP_CANAX	Benomyl/methotrexate resistance protein	MDR1 BMR
P0C2P1	BSD_ASPTN	Blasticidin-S deaminase (EC 3.5.4.23)	bsd ATEG_07113
Q4H4E9	BTRH_BACCI	Ribostamycin:4-(gamma-L-glutamylamino)-(S)-2-hydroxybutanoyl-[BtrI acyl-carrier protein] 4-(gamma-L-glutamylamino)-(S)-2-hydroxybutanoate transferase (EC 2.3.2.19) (Acyl carrier protein:aminoglycoside acyltransferase) (Butirosin biosynthesis protein H)	btrH
P0A1V9	BLO2_ECOLX	Beta-lactamase OXA-2 (EC 3.5.2.6) (Penicillinase)	bla oxa2
P0A1V8	BLO2_SALTM	Beta-lactamase OXA-2 (EC 3.5.2.6) (Penicillinase)	bla oxa2
P0A3M4	BLO9_KLEAE	Beta-lactamase OXA-9 (EC 3.5.2.6) (Oxacillinase) (Penicillinase)	bla oxa9
O69395	BLT2_ECOLX	Beta-lactamase Toho-2 (EC 3.5.2.6)	bla
P39843	BMR2_BACSU	Multidrug resistance protein 2 (Multidrug-efflux transporter 2)	blt bmr2 bmt BSU26590
O72909	D13_FOWPN	Scaffold protein D13 ortholog (62 kDa protein) (Rifampicin resistance protein)	FPV050 fp9.050 FP-D13 FPD13
Q77TJ4	D13_VACCT	Scaffold protein D13 (62 kDa protein) (Rifampicin resistance protein)	TD15L
P33810	D13_VAR67	Scaffold protein D13 (62 kDa protein) (Rifampicin resistance protein)	D13L
P68441	D13_VACCC	Scaffold protein D13 (62 kDa protein) (Rifampicin resistance protein)	D13L
P45161	DACB_HAEIN	D-alanyl-D-alanine carboxypeptidase DacB (DD-carboxypeptidase) (DD-peptidase) (EC 3.4.16.4) (D-alanyl-D-alanine endopeptidase) (DD-endopeptidase) (EC 3.4.21.-) (Penicillin-binding protein 4) (PBP-4)	dacB HI_1330
P0AC11	DHP2_ECOLX	Dihydropteroate synthase type-2 (EC 2.5.1.15) (Dihydropteroate pyrophosphorylase type II) (Dihydropteroate synthase type II) (DHPS)	sulII
O05701	DHPS_STAAU	Dihydropteroate synthase (DHPS) (EC 2.5.1.15) (Dihydropteroate pyrophosphorylase)	folP dpsA
Q76ZR4	D13_VACCA	Scaffold protein D13 (62 kDa protein) (Rifampicin resistance protein)	MVA110L ACAM3000_MVA_110
P24228	DACB_ECOLI	D-alanyl-D-alanine carboxypeptidase DacB (DD-carboxypeptidase) (DD-peptidase) (EC 3.4.16.4) (D-alanyl-D-alanine endopeptidase) (DD-endopeptidase) (EC 3.4.21.-) (Penicillin-binding protein 4) (PBP-4)	dacB b3182 JW3149
P59655	DHPS_STRR6	Dihydropteroate synthase (DHPS) (EC 2.5.1.15) (Dihydropteroate pyrophosphorylase)	sulA spr0266
Q5HG20	DCDA_STAAC	Diaminopimelate decarboxylase (DAP decarboxylase) (DAPDC) (EC 4.1.1.20)	lysA SACOL1435
P39045	DAC_ACTSP	D-alanyl-D-alanine carboxypeptidase (DD-carboxypeptidase) (DD-peptidase) (EC 3.4.16.4) (Penicillin-binding protein) (PBP)	dac
P0C002	DHP1_ECOLX	Dihydropteroate synthase type-1 (EC 2.5.1.15) (Dihydropteroate pyrophosphorylase type I) (Dihydropteroate synthase type I) (DHPS)	sulI sul1
P9WG22	DRRB_MYCTO	Doxorubicin resistance ABC transporter permease protein DrrB	drrB MT3007
P32011	DRRB_STRPE	Daunorubicin/doxorubicin resistance ABC transporter permease protein DrrB	drrB
P9WG20	DRRC_MYCTO	Probable doxorubicin resistance ABC transporter permease protein DrrC	drrC MT3008
A0R607	DPRE1_MYCS2	Decaprenylphosphoryl-beta-D-ribose oxidase (EC 1.1.98.3) (Decaprenylphospho-beta-D-ribofuranose 2-dehydrogenase) (Decaprenylphosphoryl-beta-D-ribofuranose 2'-epimerase subunit DprE1) (Decaprenyl-phosphoribose 2'-epimerase subunit 1) (Decaprenylphosphoryl-beta-D-ribofuranose 2'-oxidase) (Decaprenylphosphoryl-beta-D-ribose 2-epimerase flavoprotein subunit) (FAD-dependent decaprenylphosphoryl-beta-D…	dprE1 MSMEG_6382 MSMEI_6214 LJ00_31545
P9WJF1	DPRE1_MYCTU	Decaprenylphosphoryl-beta-D-ribose oxidase (EC 1.1.98.3) (Decaprenylphospho-beta-D-ribofuranose 2-dehydrogenase) (Decaprenylphosphoryl-beta-D-ribofuranose 2'-epimerase subunit DprE1) (Decaprenyl-phosphoribose 2'-epimerase subunit 1) (Decaprenylphosphoryl-beta-D-ribofuranose 2'-oxidase) (Decaprenylphosphoryl-beta-D-ribose 2-epimerase flavoprotein subunit) (FAD-dependent decaprenylphosphoryl-beta-D…	dprE1 Rv3790
Q7A338	DRP35_STAAN	Lactonase drp35 (EC 3.1.1.-)	drp35 SA2480
Q9S0S3	DRP35_STAAU	Lactonase drp35 (EC 3.1.1.-)	drp35
P9WQL9	DRRA_MYCTU	Doxorubicin resistance ATP-binding protein DrrA (EC 3.6.3.-)	drrA Rv2936
Q8KLK5	DPGA_STRTO	3,5-dihydroxyphenylacetyl-CoA synthase (EC 2.3.1.246) (3,5-dihydroxyphenylacetyl-CoA synthase polyketide synthase type III)
P9WG21	DRRC_MYCTU	Probable doxorubicin resistance ABC transporter permease protein DrrC	drrC Rv2938
A0QND6	DPO3B_MYCS2	Beta sliding clamp (Beta clamp) (Sliding clamp) (Beta-clamp processivity factor) (DNA polymerase III beta sliding clamp subunit) (DNA polymerase III subunit beta)	dnaN MSMEG_0001 MSMEI_0003
P9WNU1	DPO3B_MYCTU	Beta sliding clamp (Beta clamp) (Sliding clamp) (Beta-clamp processivity factor) (DNA polymerase III beta sliding clamp subunit) (DNA polymerase III subunit beta) (Mtb beta-clamp)	dnaN Rv0002 MTCY10H4.0 MTV029.02
P9WQL8	DRRA_MYCTO	Doxorubicin resistance ATP-binding protein DrrA (EC 3.6.3.-)	drrA MT3006
P9WNT5	DNAE2_MYCTU	Error-prone DNA polymerase (EC 2.7.7.7)	dnaE2 Rv3370c
P13267	DPO3_BACSU	DNA polymerase III PolC-type (PolIII) (EC 2.7.7.7)	polC dnaF mutI BSU16580
Q8KLK7	DPGC_STRTO	(3,5-dihydroxyphenyl)acetyl-CoA 1,2-dioxygenase (EC 1.13.11.80)	BU52_01220
P9WG23	DRRB_MYCTU	Doxorubicin resistance ABC transporter permease protein DrrB	drrB Rv2937
P00384	DYR22_ECOLX	Dihydrofolate reductase type 2 (EC 1.5.1.3) (Dihydrofolate reductase type II)
P27422	DYR7_ECOLX	Dihydrofolate reductase type 7 (EC 1.5.1.3) (Dihydrofolate reductase type VII)	dhfrVII
P0ABQ4	DYR_ECOLI	Dihydrofolate reductase (EC 1.5.1.3)	folA tmrA b0048 JW0047
P00381	DYR_LACCA	Dihydrofolate reductase (EC 1.5.1.3)	folA dhfR
Q56148	CPT_STRVP	Chloramphenicol 3-O phosphotransferase (CPT) (EC 2.7.1.-)	SVEN_4064
P96712	BMR3_BACSU	Multidrug resistance protein 3 (Multidrug-efflux transporter 3)	bmr3 mdr BSU03070
P0CI02	BSD_COCIM	Blasticidin-S deaminase (EC 3.5.4.23)	CIMG_08654
P62579	CAT_ACIBA	Chloramphenicol acetyltransferase (CAT) (EC 2.3.1.28)	cat
B1IL14	CFR_CLOBK	Ribosomal RNA large subunit methyltransferase Cfr (EC 2.1.1.224) (23S rRNA (adenine(2503)-C(8))-methyltransferase) (23S rRNA m8A2503 methyltransferase)	cfr CLD_1710
Q9FBG4	CFR_STASC	Ribosomal RNA large subunit methyltransferase Cfr (EC 2.1.1.224) (23S rRNA (adenine(2503)-C(8))-methyltransferase) (23S rRNA m8A2503 methyltransferase)	cfr
A2AXI2	CFR_STAWA	Ribosomal RNA large subunit methyltransferase Cfr (EC 2.1.1.224) (23S rRNA (adenine(2503)-C(8))-methyltransferase) (23S rRNA m8A2503 methyltransferase)	cfr
B1KZ37	CFR_CLOBM	Ribosomal RNA large subunit methyltransferase Cfr (EC 2.1.1.224) (23S rRNA (adenine(2503)-C(8))-methyltransferase) (23S rRNA m8A2503 methyltransferase)	cfr CLK_2251
P46527	CDN1B_HUMAN	Cyclin-dependent kinase inhibitor 1B (Cyclin-dependent kinase inhibitor p27) (p27Kip1)	CDKN1B KIP1
Q5WJ42	CFR_BACSK	Ribosomal RNA large subunit methyltransferase Cfr (EC 2.1.1.224) (23S rRNA (adenine(2503)-C(8))-methyltransferase) (23S rRNA m8A2503 methyltransferase)	cfr ABC1074
A7FX96	CFR_CLOB1	Ribosomal RNA large subunit methyltransferase Cfr (EC 2.1.1.224) (23S rRNA (adenine(2503)-C(8))-methyltransferase) (23S rRNA m8A2503 methyltransferase)	cfr CLB_2801
A7GH77	CFR_CLOBL	Ribosomal RNA large subunit methyltransferase Cfr (EC 2.1.1.224) (23S rRNA (adenine(2503)-C(8))-methyltransferase) (23S rRNA m8A2503 methyltransferase)	cfr CLI_2911
A9KK15	CFR_LACP7	Ribosomal RNA large subunit methyltransferase Cfr (EC 2.1.1.224) (23S rRNA (adenine(2503)-C(8))-methyltransferase) (23S rRNA m8A2503 methyltransferase)	cfr Cphy_2221
P26825	CAT1_CLOPF	Chloramphenicol acetyltransferase (CAT) (EC 2.3.1.28)	catQ
P22615	CAT2_ECOLX	Chloramphenicol acetyltransferase 2 (EC 2.3.1.28) (Chloramphenicol acetyltransferase II) (CAT-II)	cmlA
P23364	CAT4_AGRFC	Chloramphenicol acetyltransferase (EC 2.3.1.28)	cat Atu4738 AGR_L_286
P36882	CAT4_STAAU	Chloramphenicol acetyltransferase (CAT) (EC 2.3.1.28)	cat
P22782	CAT_CAMCO	Chloramphenicol acetyltransferase (CAT) (EC 2.3.1.28)
P00486	CAT2_STAAU	Chloramphenicol acetyltransferase (CAT) (EC 2.3.1.28)	cat
P00484	CAT3_ECOLX	Chloramphenicol acetyltransferase 3 (EC 2.3.1.28) (Chloramphenicol acetyltransferase III) (CAT-III)	cat3
P06135	CAT3_STAAU	Chloramphenicol acetyltransferase (CAT) (EC 2.3.1.28)	cat
P50868	CAT4_KLEAE	Chloramphenicol acetyltransferase (EC 2.3.1.28)	catB4
P36883	CAT5_STAAU	Chloramphenicol acetyltransferase (CAT) (EC 2.3.1.28)
P62578	CAT_ACIAN	Chloramphenicol acetyltransferase (CAT) (EC 2.3.1.28)	cat
Q02736	CAT_CLOBU	Chloramphenicol acetyltransferase (CAT) (EC 2.3.1.28)	catB
P62577	CAT_ECOLX	Chloramphenicol acetyltransferase (CAT) (EC 2.3.1.28)	cat
Q03058	CAT_STRAG	Chloramphenicol acetyltransferase (CAT) (EC 2.3.1.28)	cat
P50869	CAT4_MORMO	Chloramphenicol acetyltransferase (EC 2.3.1.28)	cat
P26838	CAT4_ECOLX	Chloramphenicol acetyltransferase (EC 2.3.1.28)	catB2 cat
P26841	CAT4_PSEAE	Chloramphenicol acetyltransferase (EC 2.3.1.28) (Xenobiotic acetyltransferase) (XAT)	cat catB7 PA0706
P00487	CAT_BACPU	Chloramphenicol acetyltransferase (CAT) (EC 2.3.1.28) (Cat-86)	cat86
P49417	CAT_VIBAN	Chloramphenicol acetyltransferase (CAT) (EC 2.3.1.28)	cat
P20074	CAT_STRAC	Chloramphenicol acetyltransferase (CAT) (EC 2.3.1.28)	cat
Q9XB60	CARB_PECCC	Carboxymethylproline synthase (EC 2.3.1.226) (Carbapenem biosynthesis protein B)	carB
P13079	CARB_STRTH	rRNA methyltransferase (EC 2.1.1.-) (Carbomycin-resistance protein)	carB
Q9XB59	CARC_PECCC	(5R)-carbapenem-3-carboxylate synthase (EC 1.14.20.3) (Carbapenem synthase)	carC
Q9XB58	CARD_PECCC	Carbapenem antibiotics biosynthesis protein CarD	carD
P11504	CAT_CLODI	Chloramphenicol acetyltransferase (CAT) (EC 2.3.1.28)	catD
P58777	CAT_KLESP	Chloramphenicol acetyltransferase (CAT) (EC 2.3.1.28)	cat
P62580	CAT_SALTI	Chloramphenicol acetyltransferase (CAT) (EC 2.3.1.28)	cat HCM1.206
P26826	CAT2_CLOPF	Chloramphenicol acetyltransferase (CAT) (EC 2.3.1.28)	catP
P07641	CAT_PROMI	Chloramphenicol acetyltransferase (CAT) (EC 2.3.1.28)	cat
P25309	CAT_STAIN	Chloramphenicol acetyltransferase (CAT) (EC 2.3.1.28)	cat
E1ANH6	BLC97_ECOLX	Beta-lactamase CTX-M-97 (EC 3.5.2.6)	bla
P37321	BLE1_PSEAI	Extended-spectrum beta-lactamase PER-1 (EC 3.5.2.6)	per1
P67925	BLE_GEOSE	Bleomycin resistance protein (BRP)	bleO
Q6GKR3	BLE_STAAR	Bleomycin resistance protein (BRP) (Bleomycin-binding protein)	ble SAR0032
P14489	BLO10_PSEAI	Beta-lactamase OXA-10 (EC 3.5.2.6) (Beta-lactamase PSE-2)	bla oxa10 pse2
P56976	BLR_ECOLI	Divisome-associated membrane protein Blr (Beta-lactam resistance protein)	blr b4409 JW5963
P43071	CDR1_CANAX	Multidrug resistance protein CDR1	CDR1
A7Z1T2	CFR_BACVZ	Ribosomal RNA large subunit methyltransferase Cfr (EC 2.1.1.224) (23S rRNA (adenine(2503)-C(8))-methyltransferase) (23S rRNA m8A2503 methyltransferase)	cfr RBAM_005660
A5I5U3	CFR_CLOBH	Ribosomal RNA large subunit methyltransferase Cfr (EC 2.1.1.224) (23S rRNA (adenine(2503)-C(8))-methyltransferase) (23S rRNA m8A2503 methyltransferase)	cfr CBO2857 CLC_2734
A5HBL2	CFR_STAAU	Ribosomal RNA large subunit methyltransferase Cfr (EC 2.1.1.224) (23S rRNA (adenine(2503)-C(8))-methyltransferase) (23S rRNA m8A2503 methyltransferase)	cfr
P0A001	ACP_STAAM	Acyl carrier protein (ACP)	acpP hmrB SAV1232
P46105	ACT22_STRCO	Probable actinorhodin transporter	actII-2 SCO5083 SCBAC28G1.09
O34847	ACCA_BACSU	Acetyl-coenzyme A carboxylase carboxyl transferase subunit alpha (ACCase subunit alpha) (Acetyl-CoA carboxylase carboxyltransferase subunit alpha) (EC 6.4.1.2)	accA BSU29200
P08988	AACC4_SALSP	Aminoglycoside N(3)-acetyltransferase IV (EC 2.3.1.81) (ACC(3)-IV) (Aminocyclitol 3-N-acetyltransferase type IV)	aacC4
P29809	AACC8_STRFR	Aminoglycoside N(3)-acetyltransferase VIII (EC 2.3.1.81) (ACC(3)-VIII) (Aminocyclitol 3-N-acetyltransferase type VIII)	aacC8
P29806	AADB2_KLEPN	2''-aminoglycoside nucleotidyltransferase (EC 2.7.7.46) (AAD(2'')) (Gentamicin 2''-nucleotidyltransferase) (Gentamicin resistance protein)	aadB
P0AE07	ACRA_ECO57	Multidrug efflux pump subunit AcrA (AcrAB-TolC multidrug efflux pump subunit AcrA) (Acriflavine resistance protein A)	acrA Z0578 ECs0516
P24180	ACRE_ECOLI	Multidrug export protein AcrE (Acriflavine resistance protein E) (Protein EnvC)	acrE envC b3265 JW3233
P0AAX2	ACRZ_SHIFL	Multidrug efflux pump accessory protein AcrZ (AcrAB-TolC multidrug efflux pump accessory protein AcrZ) (Acridine resistance protein Z)	acrZ SF0542 S0550
P0A5N1	AAC2_MYCBO	Aminoglycoside 2'-N-acetyltransferase (EC 2.3.1.-) (AAC(2')-Ic)	aac BQ2027_MB0268C
P9WQG8	AAC2_MYCTO	Aminoglycoside 2'-N-acetyltransferase (EC 2.3.1.-) (AAC(2')-Ic)	aac MT0275
Q44245	AAC6_ACIG1	Aminoglycoside N(6')-acetyltransferase type 1 (EC 2.3.1.82) (AAC(6')-Ij) (Aminoglycoside resistance protein)
Q44057	AAC6_ACIHA	Aminoglycoside N(6')-acetyltransferase type 1 (EC 2.3.1.82) (AAC(6')-Ig) (Aminoglycoside resistance protein)
P19650	AAC6_KLEPN	Aminoglycoside N(6')-acetyltransferase type 1 (EC 2.3.1.82) (AAC(6')-I) (Aminoglycoside resistance protein)	aacA4
Q8ZPB6	AAC6_SALTY	Aminoglycoside N(6')-acetyltransferase type 1 (EC 2.3.1.82) (AAC(6')-I) (Aminoglycoside resistance protein)	STM1619
P0A0C2	AACA_ENTFA	Bifunctional AAC/APH [Includes: 6'-aminoglycoside N-acetyltransferase (EC 2.3.1.-) (AAC(6')); Aminoglycoside 2''-phosphotransferase (EC 2.7.1.190) (2''-aminoglycoside phosphotransferase) (APH(2''))]	aacA-aphD EF_A0061
Q5HMP3	AACA_STAEQ	Bifunctional AAC/APH [Includes: 6'-aminoglycoside N-acetyltransferase (EC 2.3.1.-) (AAC(6')); Aminoglycoside 2''-phosphotransferase (2''-aminoglycoside phosphotransferase) (EC 2.7.1.190) (APH(2''))]	aacA-aphD SERP1585
P0A256	AACC3_ENTCL	Aminoglycoside N(3)-acetyltransferase III (EC 2.3.1.81) (ACC(3)-III) (Aminocyclitol 3-N-acetyltransferase type III) (Gentamicin-(3)-N-acetyl-transferase)	aacC3 aac3-VA aacC2
Q52424	AAC2_PROST	Aminoglycoside 2'-N-acetyltransferase (EC 2.3.1.59) (AAC(2')-Ia)	aac
Q01515	AAC3_SERMA	Aminoglycoside N(3)-acetyltransferase III (EC 2.3.1.81) (ACC(3)-III) (Aminocyclitol 3-N-acetyltransferase type III) (Gentamicin-(3)-N-acetyl-transferase)	aac3-Vb
Q9RBW7	AAC6_STEMA	Aminoglycoside N(6')-acetyltransferase type 1 (EC 2.3.1.82) (AAC(6')-Iz) (Aminoglycoside resistance protein)
Q52S23	AACA_ENTFC	Bifunctional AAC/APH [Includes: 6'-aminoglycoside N-acetyltransferase (EC 2.3.1.-) (AAC(6')); Aminoglycoside 2''-phosphotransferase (2''-aminoglycoside phosphotransferase) (EC 2.7.1.190) (APH(2''))]	aacA-aphD
Q4L605	AACA_STAHJ	Bifunctional AAC/APH [Includes: 6'-aminoglycoside N-acetyltransferase (EC 2.3.1.-) (AAC(6')); Aminoglycoside 2''-phosphotransferase (2''-aminoglycoside phosphotransferase) (EC 2.7.1.190) (APH(2''))]	aacA-aphD SH1611
P23181	AACC1_PSEAI	Gentamicin 3-N-acetyltransferase (EC 2.3.1.60) (AAC(3)-I) (Aminoglycoside N(3)-acetyltransferase I) (Gentamicin acetyltransferase I)	aacC1
P30180	AACC7_STRRY	Aminoglycoside N(3)-acetyltransferase VII (EC 2.3.1.81) (ACC(3)-VII) (Aminocyclitol 3-N-acetyltransferase type VII)	aacC7
P29810	AACC9_MICCH	Aminoglycoside N(3)-acetyltransferase IX (EC 2.3.1.81) (ACC(3)-IX) (Aminocyclitol 3-N-acetyltransferase type IX)	aacC9
P13246	AAC31_SALSP	Aminoglycoside N(3)-acetyltransferase III (EC 2.3.1.81) (ACC(3)-III) (Aminocyclitol 3-N-acetyltransferase type III) (Gentamicin-(3)-N-acetyl-transferase)	aacC3
P29808	AACC3_PSEAI	Aminoglycoside N(3)-acetyltransferase III (EC 2.3.1.81) (ACC(3)-III) (Aminocyclitol 3-N-acetyltransferase type III) (Gentamicin-(3)-N-acetyl-transferase)	aacC3
P0AE04	AADB_ECOLX	2''-aminoglycoside nucleotidyltransferase (EC 2.7.7.46) (AAD(2'')) (Gentamicin 2''-nucleotidyltransferase) (Gentamicin resistance protein)	aadB
P0A002	ACP_STAAN	Acyl carrier protein (ACP)	acpP hmrB SA1075
P0A003	ACP_STAAW	Acyl carrier protein (ACP)	acpP hmrB MW1115
P94967	ALR_MYCSM	Alanine racemase (EC 5.1.1.1)	alr alrA
P18924	AC_BPT4	Uncharacterized protein 52.2	ac 52.2
P0AAX1	ACRZ_ECO57	Multidrug efflux pump accessory protein AcrZ (AcrAB-TolC multidrug efflux pump accessory protein AcrZ) (Acridine resistance protein Z)	acrZ Z0932 ECs0790
P05364	AMPC_ENTCL	Beta-lactamase (EC 3.5.2.6) (Cephalosporinase)	ampC
O69773	AMPC_PROST	Beta-lactamase (EC 3.5.2.6) (Cephalosporinase)	ampC
P24735	AMPC_PSEAE	Beta-lactamase (EC 3.5.2.6) (Cephalosporinase)	ampC PA4110
O05465	AMPC_PSYIM	Beta-lactamase (EC 3.5.2.6) (Cephalosporinase)	ampC bla
P05193	AMPC_CITFR	Beta-lactamase (EC 3.5.2.6) (Cephalosporinase)	ampC blaC
P00811	AMPC_ECOLI	Beta-lactamase (EC 3.5.2.6) (Cephalosporinase)	ampC ampA b4150 JW4111
P45460	AMPC_YEREN	Beta-lactamase (EC 3.5.2.6) (Cephalosporinase)	ampC
Q9I5U1	AMGK_PSEAE	N-acetylmuramate/N-acetylglucosamine kinase (MurNAc/GlcNAc kinase) (EC 2.7.1.-) (Anomeric sugar kinase)	amgK PA0596
P94958	AMPC_MORMO	Beta-lactamase (EC 3.5.2.6) (Cephalosporinase)	ampC
P85302	AMPC_PSEFL	Beta-lactamase (EC 3.5.2.6) (Cephalosporinase)	ampC
Q88QQ4	ANMK_PSEPK	Anhydro-N-acetylmuramic acid kinase (EC 2.7.1.170) (AnhMurNAc kinase)	anmK PP_0434
Q48743	AMPC_LYSLA	Beta-lactamase (EC 3.5.2.6) (Cephalosporinase)
P18539	AMPC_SERMA	Beta-lactamase (EC 3.5.2.6) (Cephalosporinase)	ampC
P10488	ALBR_KLEOX	Albicidin resistance protein
Q88QT3	AMGK_PSEPK	N-acetylmuramate/N-acetylglucosamine kinase (MurNAc/GlcNAc kinase) (EC 2.7.1.-) (Anomeric sugar kinase)	amgK PP_0405
Q49184	DHP1_MYCFO	Dihydropteroate synthase type-1 (EC 2.5.1.15) (Dihydropteroate pyrophosphorylase type I) (Dihydropteroate synthase type I) (DHPS)	sulI suf3
Q2FIY0	GRAR_STAA3	Response regulator protein GraR (Glycopeptide resistance-associated protein R)	graR SAUSA300_0645
A6QEW8	GRAR_STAAE	Response regulator protein GraR (Glycopeptide resistance-associated protein R)	graR NWMN_0628
A8Z181	GRAR_STAAT	Response regulator protein GraR (Glycopeptide resistance-associated protein R)	graR USA300HOU_0680
Q8CQ37	GRAR_STAES	Response regulator protein GraR (Glycopeptide resistance-associated protein R)	graR SE_0427
A6TZD7	GRAS_STAA2	Sensor histidine kinase GraS (EC 2.7.13.3) (Glycopeptide resistance-associated protein S)	graS SaurJH1_0698
Q2G0D9	GRAS_STAA8	Sensor histidine kinase GraS (EC 2.7.13.3) (Glycopeptide resistance-associated protein S)	graS SAOUHSC_00666
A8Z182	GRAS_STAAT	Sensor histidine kinase GraS (EC 2.7.13.3) (Glycopeptide resistance-associated protein S)	graS USA300HOU_0681
Q8CTL4	GRAS_STAES	Sensor histidine kinase GraS (EC 2.7.13.3) (Glycopeptide resistance-associated protein S)	graS SE_0428
Q7A5R3	FEMA_STAAN	Aminoacyltransferase FemA (EC 2.3.2.17) (Factor essential for expression of methicillin resistance A) (N-acetylmuramoyl-L-alanyl-D-glutamyl-L-lysyl-(N6-glycyl)-D-alanyl-D-alanine-diphosphoundecaprenyl-N-acetylglucosamine:glycine glycyltransferase)	femA SA1206
Q2FYR1	FEMB_STAA8	Aminoacyltransferase FemB (EC 2.3.2.18) (Factor essential for expression of methicillin resistance B) (N-acetylmuramoyl-L-alanyl-D-glutamyl-L-lysyl-(N6-triglycine)-D-alanyl-D-alanine-diphosphoundecaprenyl-N-acetylglucosamine:glycine glycyltransferase)	femB SAOUHSC_01374
Q6GH30	FEMB_STAAR	Aminoacyltransferase FemB (EC 2.3.2.18) (Factor essential for expression of methicillin resistance B) (N-acetylmuramoyl-L-alanyl-D-glutamyl-L-lysyl-(N6-triglycine)-D-alanyl-D-alanine-diphosphoundecaprenyl-N-acetylglucosamine:glycine glycyltransferase)	femB SAR1388
Q2FVZ4	FEMX_STAA8	Lipid II:glycine glycyltransferase (EC 2.3.2.16) (Factor essential for expression of methicillin resistance X)	femX fmhB SAOUHSC_02527
Q7A447	FEMX_STAAN	Lipid II:glycine glycyltransferase (EC 2.3.2.16) (Factor essential for expression of methicillin resistance X)	femX fmhB SA2057
A6TZD6	GRAR_STAA2	Response regulator protein GraR (Glycopeptide resistance-associated protein R)	graR SaurJH1_0697
Q6GJ11	GRAR_STAAR	Response regulator protein GraR (Glycopeptide resistance-associated protein R)	graR SAR0669
Q5HR81	GRAR_STAEQ	Response regulator protein GraR (Glycopeptide resistance-associated protein R)	graR SERP0312
Q2YSS1	GRAS_STAAB	Sensor histidine kinase GraS (EC 2.7.13.3) (Glycopeptide resistance-associated protein S)	graS SAB0609
P27303	EMRA_ECOLI	Multidrug export protein EmrA	emrA b2685 JW2660
P44927	EMRB_HAEIN	Multidrug export protein EmrB	emrB HI_0897
P05789	EREB_ECOLX	Erythromycin esterase type II (EC 3.1.1.-)	ereB
Q2YSS2	GRAR_STAAB	Response regulator protein GraR (Glycopeptide resistance-associated protein R)	graR SAB0608
Q2G2Q0	GYRA_STAA8	DNA gyrase subunit A (EC 5.99.1.3)	gyrA SAOUHSC_00006
Q6GD84	GYRA_STAAS	DNA gyrase subunit A (EC 5.99.1.3)	gyrA SAS0006
Q8NKW8	GYRA_STAAW	DNA gyrase subunit A (EC 5.99.1.3)	gyrA MW0006
O83051	GYRA_TREPA	DNA gyrase subunit A (EC 5.99.1.3)	gyrA TP_0005
P0A2I3	GYRB_SALTY	DNA gyrase subunit B (EC 5.99.1.3)	gyrB STM3835
P0A4L9	GYRB_STRPN	DNA gyrase subunit B (EC 5.99.1.3)	gyrB SP_0806
P48354	GYRA_MYCS2	DNA gyrase subunit A (EC 5.99.1.3)	gyrA MSMEG_0006 MSMEI_0008
P20831	GYRA_STAAU	DNA gyrase subunit A (EC 5.99.1.3)	gyrA
P50075	GYRBS_STRNV	DNA gyrase subunit B, novobiocin-sensitive (EC 5.99.1.3)	gyrBS
P13364	GYRB_PSEPU	DNA gyrase subunit B (EC 5.99.1.3)	gyrB
P0A0K8	GYRB_STAAU	DNA gyrase subunit B (EC 5.99.1.3)	gyrB
A7WZC3	GRAR_STAA1	Response regulator protein GraR (Glycopeptide resistance-associated protein R)	graR SAHV_0656
A5IQL2	GRAR_STAA9	Response regulator protein GraR (Glycopeptide resistance-associated protein R)	graR SaurJH9_0682
Q5HI09	GRAR_STAAC	Response regulator protein GraR (Glycopeptide resistance-associated protein R)	graR SACOL0716
P47235	GYRA_CAMFE	DNA gyrase subunit A (EC 5.99.1.3)	gyrA
P0AES5	GYRA_SHIFL	DNA gyrase subunit A (EC 5.99.1.3)	gyrA SF2311 S2444
Q5HJZ0	GYRA_STAAC	DNA gyrase subunit A (EC 5.99.1.3)	gyrA SACOL0006
Q6GKT9	GYRA_STAAR	DNA gyrase subunit A (EC 5.99.1.3)	gyrA SAR0006
P0C0Q9	GYRA_STAEP	DNA gyrase subunit A (EC 5.99.1.3) (Fragment)	gyrA
P0AES7	GYRB_ECO57	DNA gyrase subunit B (EC 5.99.1.3)	gyrB Z5190 ECs4634
P0AES6	GYRB_ECOLI	DNA gyrase subunit B (EC 5.99.1.3) (Type IIA topoisomerase subunit GyrB)	gyrB acrB cou himB hisU nalC parA pcbA b3699 JW5625
P0AES8	GYRB_SHIFL	DNA gyrase subunit B (EC 5.99.1.3)	gyrB SF3765 S4006
Q9ZMM1	HCPA_HELPJ	Beta-lactamase HcpA (EC 3.5.2.6) (Cysteine-rich 28 kDa protein)	hcpA jhp_0197
O25001	HCPA_HELPY	Beta-lactamase HcpA (EC 3.5.2.6) (Cysteine-rich 28 kDa protein)	hcpA HP_0211
O25728	HCPC_HELPY	Putative beta-lactamase HcpC (EC 3.5.2.6) (Cysteine-rich protein C)	hcpC HP_1098
A0A0G2Q9F8	GYRA_MYCBP	DNA gyrase subunit A (EC 5.99.1.3)	gyrA1 BCG_0006; gyrA2 BCG_0036
P9WG46	GYRA_MYCTO	DNA gyrase subunit A (EC 5.99.1.3)	gyrA MT0006
P9WG47	GYRA_MYCTU	DNA gyrase subunit A (EC 5.99.1.3) (Type IIA topoisomerase subunit GyrA)	gyrA Rv0006 MTCY10H4.04
P50074	GYRBR_STRNV	DNA gyrase subunit B, novobiocin-resistant (EC 5.99.1.3)	gyrBR
Q6GBH1	GRAR_STAAS	Response regulator protein GraR (Glycopeptide resistance-associated protein R)	graR SAS0624
Q4L481	GRAR_STAHJ	Response regulator protein GraR (Glycopeptide resistance-associated protein R)	graR SH2235
A7WZC5	GRAS_STAA1	Sensor histidine kinase GraS (EC 2.7.13.3) (Glycopeptide resistance-associated protein S)	graS SAHV_0657
A5IQL3	GRAS_STAA9	Sensor histidine kinase GraS (EC 2.7.13.3) (Glycopeptide resistance-associated protein S)	graS SaurJH9_0683
A6QEW9	GRAS_STAAE	Sensor histidine kinase GraS (EC 2.7.13.3) (Glycopeptide resistance-associated protein S)	graS NWMN_0629
Q7A6Z3	GRAS_STAAN	Sensor histidine kinase GraS (EC 2.7.13.3) (Glycopeptide resistance-associated protein S)	graS SA0615
Q8NXR5	GRAS_STAAW	Sensor histidine kinase GraS (EC 2.7.13.3) (Glycopeptide resistance-associated protein S)	graS MW0622
Q4L482	GRAS_STAHJ	Sensor histidine kinase GraS (EC 2.7.13.3) (Glycopeptide resistance-associated protein S)	graS SH2234
P24618	GRM_MICEC	16S rRNA (guanine(1405)-N(7))-methyltransferase (EC 2.1.1.179) (16S rRNA m7G1405 methyltransferase) (Gentamicin-resistance methyltransferase)	grm grmA
O51396	GYRA_BORBU	DNA gyrase subunit A (EC 5.99.1.3)	gyrA BB_0435
Q03470	GYRA_CAMJE	DNA gyrase subunit A (EC 5.99.1.3)	gyrA Cj1027c
P0AES4	GYRA_ECOLI	DNA gyrase subunit A (EC 5.99.1.3)	gyrA hisW nalA parD b2231 JW2225
P21558	GYRB_HALL2	DNA gyrase subunit B (EC 5.99.1.3)	gyrB C456_09163
P9WG45	GYRB_MYCTU	DNA gyrase subunit B (EC 5.99.1.3)	gyrB Rv0005 MTCY10H4.03
O25103	HCPB_HELPY	Beta-lactamase HcpB (EC 3.5.2.6) (Cysteine-rich protein B)	hcpB HP_0336
O24968	HCPD_HELPY	Putative beta-lactamase HcpD (EC 3.5.2.6) (Cysteine-rich protein D) (Penicillin-binding protein 4) (PBP 4)	hcpD HP_0160
A0A0E3URH8	GRIR_STRM4	Beta sliding clamp homolog GriR (Beta clamp GriR) (Sliding clamp GriR)	griR dnaN2
P24619	GRM_MICRO	16S rRNA (guanine(1405)-N(7))-methyltransferase (EC 2.1.1.179) (16S rRNA m7G1405 methyltransferase) (Gentamicin-resistance methyltransferase)	grm grmB
Q2FKQ0	GYRA_STAA3	DNA gyrase subunit A (EC 5.99.1.3)	gyrA SAUSA300_0006
Q932M0	GYRA_STAAM	DNA gyrase subunit A (EC 5.99.1.3)	gyrA SAV0006
Q99XG5	GYRA_STAAN	DNA gyrase subunit A (EC 5.99.1.3)	gyrA SA0006
Q2G0E0	GRAR_STAA8	Response regulator protein GraR (Glycopeptide resistance-associated protein R)	graR SAOUHSC_00665
Q99VW2	GRAR_STAAN	Response regulator protein GraR (Glycopeptide resistance-associated protein R)	graR SA0614
Q99VW1	GRAS_STAAM	Sensor histidine kinase GraS (EC 2.7.13.3) (Glycopeptide resistance-associated protein S)	graS SAV0660
Q6GBH0	GRAS_STAAS	Sensor histidine kinase GraS (EC 2.7.13.3) (Glycopeptide resistance-associated protein S)	graS SAS0625
Q49VK4	GRAS_STAS1	Sensor histidine kinase GraS (EC 2.7.13.3) (Glycopeptide resistance-associated protein S)	graS SSP2061
P36555	EPTA_SALTY	Phosphoethanolamine transferase EptA (EC 2.7.-.-) (Polymyxin resistance protein PmrC)	eptA pagB pmrC STM4293
P07684	EREA_ECOLX	Erythromycin esterase type I (EC 3.1.1.-)	ereA
P09891	ERMA_AERER	rRNA adenine N-6-methyltransferase (EC 2.1.1.-) (Erythromycin resistance protein) (Macrolide-lincosamide-streptogramin B resistance protein)	ermA
P0A0H1	ERMA_STAAM	rRNA adenine N-6-methyltransferase (EC 2.1.1.184) (Erythromycin resistance protein) (Macrolide-lincosamide-streptogramin B resistance protein)	ermA1 SAV0052; ermA2 SAV1655
P06571	ERMG_LYSSH	rRNA adenine N-6-methyltransferase (EC 2.1.1.-) (Erythromycin resistance protein) (Macrolide-lincosamide-streptogramin B resistance protein)	ermG
P45438	ERMK_BACLI	rRNA adenine N-6-methyltransferase (EC 2.1.1.-) (Erythromycin resistance protein) (Macrolide-lincosamide-streptogramin B resistance protein)	ermK
P06573	ERM_STRSA	rRNA adenine N-6-methyltransferase (EC 2.1.1.184) (Macrolide-lincosamide-streptogramin B resistance protein)
P9WMC1	ETHR_MYCTU	HTH-type transcriptional regulator EthR	ethR etaR Rv3855
Q2FEM9	FEMX_STAA3	Lipid II:glycine glycyltransferase (EC 2.3.2.16) (Factor essential for expression of methicillin resistance X)	femX fmhB SAUSA300_2214
Q7A2M4	FEMX_STAAM	Lipid II:glycine glycyltransferase (EC 2.3.2.16) (Factor essential for expression of methicillin resistance X)	femX fmhB SAV2262
P0A6N3	EFTU_ECO57	Elongation factor Tu (EF-Tu) (P-43)	tufA Z4697 ECs4190; tufB Z5553 ECs4903
P0A6N2	EFTU_ECOL6	Elongation factor Tu (EF-Tu) (P-43)	tufA c4111; tufB c4935
P9WNL8	EMBA_MYCTO	Probable arabinosyltransferase A (EC 2.4.2.-)	embA MT3901
P9WNL9	EMBA_MYCTU	Probable arabinosyltransferase A (EC 2.4.2.-)	embA Rv3794 MTCY13D12.28
P9WNL4	EMBC_MYCTO	Probable arabinosyltransferase C (EC 2.4.2.-)	embC MT3900
P9WNL5	EMBC_MYCTU	Probable arabinosyltransferase C (EC 2.4.2.-)	embC Rv3793 MTCY13D12.27
P44928	EMRA_HAEIN	Multidrug export protein EmrA	emrA HI_0898
P0AEJ1	EMRB_ECO57	Multidrug export protein EmrB	emrB Z3987 ECs3548
P0AEJ0	EMRB_ECOLI	Multidrug export protein EmrB	emrB b2686 JW2661
P9WFK6	EIS_MYCTO	N-acetyltransferase Eis (EC 2.3.1.-) (Aminoglycoside N-acetyltransferase) (Enhanced intracellular survival protein) (Protein-lysine N-acetyltransferase)	eis MT2489
P9WFK7	EIS_MYCTU	N-acetyltransferase Eis (EC 2.3.1.-) (Aminoglycoside N-acetyltransferase) (Enhanced intracellular survival protein) (Protein-lysine N-acetyltransferase)	eis Rv2416c MTCY253.04
P0A4D5	ERM1_ENTFL	rRNA adenine N-6-methyltransferase (EC 2.1.1.184) (Macrolide-lincosamide-streptogramin B resistance protein)	ermBP
P10738	ERMB_ECOLX	rRNA adenine N-6-methyltransferase (EC 2.1.1.184) (Erythromycin resistance protein) (Macrolide-lincosamide-streptogramin B resistance protein)	ermBC
P02979	ERMC1_STAAU	rRNA adenine N-6-methyltransferase (EC 2.1.1.184) (Erythromycin resistance protein) (Macrolide-lincosamide-streptogramin B resistance protein)	ermC
Q00014	ERMG_LACRE	rRNA adenine N-6-methyltransferase (EC 2.1.1.184) (Erythromycin resistance protein) (Macrolide-lincosamide-streptogramin B resistance protein)	ermGT
P45439	ERMS_STRFR	rRNA adenine N-6-methyltransferase (EC 2.1.1.184) (Erythromycin resistance protein) (Macrolide-lincosamide-streptogramin B resistance protein)	ermSF tlrA
P16657	FABI_SALTY	Enoyl-[acyl-carrier-protein] reductase [NADH] FabI (ENR) (EC 1.3.1.9) (NADH-dependent enoyl-ACP reductase)	fabI envM STM1700
Q6GH31	FEMA_STAAR	Aminoacyltransferase FemA (EC 2.3.2.17) (Factor essential for expression of methicillin resistance A) (N-acetylmuramoyl-L-alanyl-D-glutamyl-L-lysyl-(N6-glycyl)-D-alanyl-D-alanine-diphosphoundecaprenyl-N-acetylglucosamine:glycine glycyltransferase)	femA SAR1387
P0A0A4	FEMA_STAAW	Aminoacyltransferase FemA (EC 2.3.2.17) (Factor essential for expression of methicillin resistance A) (N-acetylmuramoyl-L-alanyl-D-glutamyl-L-lysyl-(N6-glycyl)-D-alanyl-D-alanine-diphosphoundecaprenyl-N-acetylglucosamine:glycine glycyltransferase)	femA MW1261
Q5HG44	FEMB_STAAC	Aminoacyltransferase FemB (EC 2.3.2.18) (Factor essential for expression of methicillin resistance B) (N-acetylmuramoyl-L-alanyl-D-glutamyl-L-lysyl-(N6-triglycine)-D-alanyl-D-alanine-diphosphoundecaprenyl-N-acetylglucosamine:glycine glycyltransferase)	femB SACOL1411
P0AEK6	FABI_SHIFL	Enoyl-[acyl-carrier-protein] reductase [NADH] FabI (ENR) (EC 1.3.1.9) (NADH-dependent enoyl-ACP reductase)	fabI SF1293 S1375
Q59408	DYR13_ECOLX	Dihydrofolate reductase type A13 (EC 1.5.1.3) (Dihydrofolate reductase type XIII) (DHFRXIII)	dfrA13 dfr13
P95524	DYR6_PROMI	Dihydrofolate reductase type 6 (EC 1.5.1.3) (Dihydrofolate reductase type VI)	dhfrVI dfrVI
P0ABQ7	DYR8_ECOLX	Dihydrofolate reductase type 8 (EC 1.5.1.3) (DHFR type IIIC) (Dihydrofolate reductase type VIII)	dhfrVIII dhfrIIIc
P04382	DYR_BPT4	Dihydrofolate reductase (EC 1.5.1.3)	frd
P43791	DYR_HAEIN	Dihydrofolate reductase (EC 1.5.1.3)	folA folH HI_0899
Q8GPH6	EHPR_ENTAG	Phenazine antibiotic resistance protein EhpR	ehpR
P0CE48	EFTU2_ECOLI	Elongation factor Tu 2 (EF-Tu 2) (Bacteriophage Q beta RNA-directed RNA polymerase subunit III) (P-43)	tufB b3980 JW3943
Q50394	EMBA_MYCSM	Probable arabinosyltransferase A (EC 2.4.2.-)	embA
P71486	EMBB_MYCAV	Probable arabinosyltransferase B (EC 2.4.2.-)	embB
P9WNL6	EMBB_MYCTO	Probable arabinosyltransferase B (EC 2.4.2.-)	embB MT3902
P9WNL7	EMBB_MYCTU	Probable arabinosyltransferase B (EC 2.4.2.-)	embB Rv3795 MTCY13D12.29
P52600	EMRY_ECOLI	Probable multidrug resistance protein EmrY	emrY b2367 JW2364
Q8NVA9	FEMX_STAAW	Lipid II:glycine glycyltransferase (EC 2.3.2.16) (Factor essential for expression of methicillin resistance X)	femX fmhB MW2180
Q99UA7	FEMA_STAAM	Aminoacyltransferase FemA (EC 2.3.2.17) (Factor essential for expression of methicillin resistance A) (N-acetylmuramoyl-L-alanyl-D-glutamyl-L-lysyl-(N6-glycyl)-D-alanyl-D-alanine-diphosphoundecaprenyl-N-acetylglucosamine:glycine glycyltransferase)	femA SAV1374
P0A0A6	FEMB_STAAM	Aminoacyltransferase FemB (EC 2.3.2.18) (Factor essential for expression of methicillin resistance B) (N-acetylmuramoyl-L-alanyl-D-glutamyl-L-lysyl-(N6-triglycine)-D-alanyl-D-alanine-diphosphoundecaprenyl-N-acetylglucosamine:glycine glycyltransferase)	femB SAV1375
Q8NWU0	FEMB_STAAW	Aminoacyltransferase FemB (EC 2.3.2.18) (Factor essential for expression of methicillin resistance B) (N-acetylmuramoyl-L-alanyl-D-glutamyl-L-lysyl-(N6-triglycine)-D-alanyl-D-alanine-diphosphoundecaprenyl-N-acetylglucosamine:glycine glycyltransferase)	femB MW1262
Q5HDU6	FEMX_STAAC	Lipid II:glycine glycyltransferase (EC 2.3.2.16) (Factor essential for expression of methicillin resistance X)	femX fmhB SACOL2253
Q9L5D6	G7AC_BREDI	Glutaryl-7-aminocephalosporanic-acid acylase (Glutaryl-7-ACA acylase) (EC 3.5.1.93) (7-beta-(4-carboxybutanamido)cephalosporanic acid acylase) (CAD) (GL-7-ACA acylase) (GCA) [Cleaved into: Glutaryl-7-aminocephalosporanic-acid acylase subunit alpha (Glutaryl-7-ACA acylase subunit alpha); Glutaryl-7-aminocephalosporanic-acid acylase subunit beta (Glutaryl-7-ACA acylase subunit beta)]
Q2FZK3	FMTA_STAA8	Protein FmtA	fmtA fmt SAOUHSC_00998
Q7A6A2	FMTA_STAAN	Protein FmtA	fmtA fmt SA0909
C3P6D6	FOSB2_BACAA	Metallothiol transferase FosB 2 (EC 2.5.1.-) (Fosfomycin resistance protein 2)	fosB2 BAA_4133
B7JKN1	FOSB_BACC0	Metallothiol transferase FosB (EC 2.5.1.-) (Fosfomycin resistance protein)	fosB BCAH820_2074
Q65KJ5	FOSB_BACLD	Metallothiol transferase FosB (EC 2.5.1.-) (Fosfomycin resistance protein)	fosB BLi01518 BL03635
A7Z3A4	FOSB_BACVZ	Metallothiol transferase FosB (EC 2.5.1.-) (Fosfomycin resistance protein)	fosB RBAM_011160
Q2FEG3	FOSB_STAA3	Metallothiol transferase FosB (EC 2.5.1.-) (Fosfomycin resistance protein)	fosB SAUSA300_2280
A5IVB5	FOSB_STAA9	Metallothiol transferase FosB (EC 2.5.1.-) (Fosfomycin resistance protein)	fosB SaurJH9_2358
A6QJH4	FOSB_STAAE	Metallothiol transferase FosB (EC 2.5.1.-) (Fosfomycin resistance protein)	fosB NWMN_2234
P60864	FOSB_STAAN	Metallothiol transferase FosB (EC 2.5.1.-) (Fosfomycin resistance protein)	fosB SA2124
Q03377	FOSB_STAEP	Metallothiol transferase FosB (EC 2.5.1.-) (Fosfomycin resistance protein)	fosB
P59291	FOSB_STAES	Metallothiol transferase FosB (EC 2.5.1.-) (Fosfomycin resistance protein)	fosB SE_0231
Q98GG1	FOSX_RHILO	Fosfomycin resistance protein FosX	fosX mlr3345
P9WQL7	FLQE1_MYCTU	Fluoroquinolones export ATP-binding protein Rv2688c (EC 3.6.3.-)	Rv2688c
P9WJB1	FLQE3_MYCTU	Fluoroquinolones export permease protein Rv2687c	Rv2687c
Q7A185	FMTA_STAAW	Protein FmtA	fmtA fmt MW0940
P07662	G7AC_PSEU7	Glutaryl-7-aminocephalosporanic-acid acylase (Glutaryl-7-ACA acylase) (EC 3.5.1.93) (7-beta-(4-carboxybutanamido)cephalosporanic acid acylase) (GL-7-ACA acylase) (GCA) [Cleaved into: Glutaryl-7-aminocephalosporanic-acid acylase subunit alpha (Glutaryl-7-ACA acylase subunit alpha); Glutaryl-7-aminocephalosporanic-acid acylase subunit beta (Glutaryl-7-ACA acylase subunit beta)]
Q81RK2	FOSB1_BACAN	Metallothiol transferase FosB 1 (EC 2.5.1.-) (Fosfomycin resistance protein 1)	fosB1 fosB-1 BA_2042 GBAA_2042 BAS1895
A0RD31	FOSB_BACAH	Metallothiol transferase FosB (EC 2.5.1.-) (Fosfomycin resistance protein)	fosB BALH_1802
A8Z522	FOSB_STAAT	Metallothiol transferase FosB (EC 2.5.1.-) (Fosfomycin resistance protein)	fosB USA300HOU_2313
Q5HKJ6	FOSB_STAEQ	Metallothiol transferase FosB (EC 2.5.1.-) (Fosfomycin resistance protein)	fosB SERP2349
Q49VY9	FOSB_STAS1	Metallothiol transferase FosB (EC 2.5.1.-) (Fosfomycin resistance protein)	fosB SSP1926
Q92AV8	FOSX_LISIN	Fosfomycin resistance protein FosX	fosX lin1810
P52067	FSR_ECOLI	Fosmidomycin resistance protein	fsr b0479 JW0468
Q2FYR2	FEMA_STAA8	Aminoacyltransferase FemA (EC 2.3.2.17) (Factor essential for expression of methicillin resistance A) (N-acetylmuramoyl-L-alanyl-D-glutamyl-L-lysyl-(N6-glycyl)-D-alanyl-D-alanine-diphosphoundecaprenyl-N-acetylglucosamine:glycine glycyltransferase)	femA SAOUHSC_01373
Q5HH27	FMTA_STAAC	Protein FmtA	fmtA fmt SACOL1066
O50608	FMTA_STAAU	Protein FmtA	fmtA fmt
P0A4D6	ERM1_CLOPF	rRNA adenine N-6-methyltransferase (EC 2.1.1.184) (Macrolide-lincosamide-streptogramin B resistance protein)	ermBP
P06572	ERMM_STAEP	rRNA adenine N-6-methyltransferase (EC 2.1.1.184) (Erythromycin resistance protein) (Macrolide-lincosamide-streptogramin B resistance protein)	ermM
Q5HG45	FEMA_STAAC	Aminoacyltransferase FemA (EC 2.3.2.17) (Factor essential for expression of methicillin resistance A) (N-acetylmuramoyl-L-alanyl-D-glutamyl-L-lysyl-(N6-glycyl)-D-alanyl-D-alanine-diphosphoundecaprenyl-N-acetylglucosamine:glycine glycyltransferase)	femA SACOL1410
P0A0A7	FEMB_STAAN	Aminoacyltransferase FemB (EC 2.3.2.18) (Factor essential for expression of methicillin resistance B) (N-acetylmuramoyl-L-alanyl-D-glutamyl-L-lysyl-(N6-triglycine)-D-alanyl-D-alanine-diphosphoundecaprenyl-N-acetylglucosamine:glycine glycyltransferase)	femB SA1207
Q6GEH2	FEMX_STAAR	Lipid II:glycine glycyltransferase (EC 2.3.2.16) (Factor essential for expression of methicillin resistance X)	femX fmhB SAR2346
Q08324	FMKH_MICOL	Fortimicin KH epimerase (FMKH epimerase) (EC 5.-.-.-) (Fragment)	fms11
Q08325	FMRO_MICOL	16S rRNA (guanine(1405)-N(7))-methyltransferase (EC 2.1.1.179) (16S rRNA m7G1405 methyltransferase) (Fortimicin A-resistance methyltransferase)	fmrO
Q7A2T0	FMTA_STAAM	Protein FmtA	fmtA fmt SAV1057
Q6GAF6	FMTA_STAAS	Protein FmtA	fmtA fmt SAS0992
I6Y0R5	FOLC_MYCTU	Dihydrofolate synthase/folylpolyglutamate synthase (DHFS / FPGS) (EC 6.3.2.12) (EC 6.3.2.17) (Folylpoly-gamma-glutamate synthetase) (Tetrahydrofolylpolyglutamate synthase)	folC Rv2447c LH57_13380
Q9I4K6	FOSA_PSEAE	Glutathione transferase FosA (EC 2.5.1.18) (Fosfomycin resistance protein)	fosA PA1129
C3P803	FOSB1_BACAA	Metallothiol transferase FosB 1 (EC 2.5.1.-) (Fosfomycin resistance protein 1)	fosB1 BAA_2109
B7ITG3	FOSB_BACC2	Metallothiol transferase FosB (EC 2.5.1.-) (Fosfomycin resistance protein)	fosB BCG9842_B3277
Q81EF2	FOSB_BACCR	Metallothiol transferase FosB (EC 2.5.1.-) (Fosfomycin resistance protein)	fosB BC_2027
Q6HJT7	FOSB_BACHK	Metallothiol transferase FosB (EC 2.5.1.-) (Fosfomycin resistance protein)	fosB BT9727_1857
O31817	FOSB_BACSU	Metallothiol transferase FosB (EC 2.5.1.-) (Fosfomycin resistance protein)	fosB yndN BSU17840
A4IS40	FOSB_GEOTN	Metallothiol transferase FosB (EC 2.5.1.-) (Fosfomycin resistance protein)	fosB GTNG_2799
B1HZM2	FOSB_LYSSC	Metallothiol transferase FosB (EC 2.5.1.-) (Fosfomycin resistance protein)	fosB Bsph_4430
Q8CXK5	FOSB_OCEIH	Metallothiol transferase FosB (EC 2.5.1.-) (Fosfomycin resistance protein)	fosB OB0825
A6U458	FOSB_STAA2	Metallothiol transferase FosB (EC 2.5.1.-) (Fosfomycin resistance protein)	fosB SaurJH1_2401
Q55317	FOSB_STAHA	Metallothiol transferase FosB (EC 2.5.1.-) (Fosfomycin resistance protein)	fosB
Q6GI27	FMTA_STAAR	Protein FmtA	fmtA fmt SAR1030
Q739M9	FOSB_BACC1	Metallothiol transferase FosB (EC 2.5.1.-) (Fosfomycin resistance protein)	fosB BCE_2111
B7HJF3	FOSB_BACC4	Metallothiol transferase FosB (EC 2.5.1.-) (Fosfomycin resistance protein)	fosB BCB4264_A2032
P60865	FOSB_BACCE	Metallothiol transferase FosB (EC 2.5.1.-) (Fosfomycin resistance protein)	fosB
B9IY29	FOSB_BACCQ	Metallothiol transferase FosB (EC 2.5.1.-) (Fosfomycin resistance protein)	fosB BCQ_2027
Q63CC5	FOSB_BACCZ	Metallothiol transferase FosB (EC 2.5.1.-) (Fosfomycin resistance protein)	fosB BCE33L1847
Q5WE80	FOSB_BACSK	Metallothiol transferase FosB (EC 2.5.1.-) (Fosfomycin resistance protein)	fosB ABC2796
A9VRT9	FOSB_BACWK	Metallothiol transferase FosB (EC 2.5.1.-) (Fosfomycin resistance protein)	fosB BcerKBAB4_1892
A7X5T8	FOSB_STAA1	Metallothiol transferase FosB (EC 2.5.1.-) (Fosfomycin resistance protein)	fosB SAHV_2317
Q2FVT3	FOSB_STAA8	Metallothiol transferase FosB (EC 2.5.1.-) (Fosfomycin resistance protein)	fosB SAOUHSC_02609
Q5HDM4	FOSB_STAAC	Metallothiol transferase FosB (EC 2.5.1.-) (Fosfomycin resistance protein)	fosB SACOL2326
P60863	FOSB_STAAM	Metallothiol transferase FosB (EC 2.5.1.-) (Fosfomycin resistance protein)	fosB SAV2333
Q6GEA2	FOSB_STAAR	Metallothiol transferase FosB (EC 2.5.1.-) (Fosfomycin resistance protein)	fosB SAR2419
Q4L2Y9	FOSB_STAHJ	Metallothiol transferase FosB (EC 2.5.1.-) (Fosfomycin resistance protein)	fosB pSHaeA01
Q8Y6I2	FOSX_LISMO	Fosfomycin resistance protein FosX	fosX lmo1702
P9WJB2	FLQE2_MYCTO	Fluoroquinolones export permease protein MT2760	MT2760
P9WJB0	FLQE3_MYCTO	Fluoroquinolones export permease protein MT2761	MT2761
P9WQL6	FLQE1_MYCTO	Fluoroquinolones export ATP-binding protein MT2762 (EC 3.6.3.-)	MT2762
P9WJB3	FLQE2_MYCTU	Fluoroquinolones export permease protein Rv2686c	Rv2686c
C3L5E9	FOSB1_BACAC	Metallothiol transferase FosB 1 (EC 2.5.1.-) (Fosfomycin resistance protein 1)	fosB1 BAMEG_2548
C3L6A4	FOSB2_BACAC	Metallothiol transferase FosB 2 (EC 2.5.1.-) (Fosfomycin resistance protein 2)	fosB2 BAMEG_0521
Q81W73	FOSB2_BACAN	Metallothiol transferase FosB 2 (EC 2.5.1.-) (Fosfomycin resistance protein 2)	fosB2 fosB-2 BA_4109 GBAA_4109 BAS3818
C1ERH6	FOSB_BACC3	Metallothiol transferase FosB (EC 2.5.1.-) (Fosfomycin resistance protein)	fosB BCA_2114
B7HNI5	FOSB_BACC7	Metallothiol transferase FosB (EC 2.5.1.-) (Fosfomycin resistance protein)	fosB BCAH187_A2143
A7GNY8	FOSB_BACCN	Metallothiol transferase FosB (EC 2.5.1.-) (Fosfomycin resistance protein)	fosB Bcer98_1533
Q9KBZ6	FOSB_BACHD	Metallothiol transferase FosB (EC 2.5.1.-) (Fosfomycin resistance protein)	fosB BH1778
C0ZJ12	FOSB_BREBN	Metallothiol transferase FosB (EC 2.5.1.-) (Fosfomycin resistance protein)	fosB BBR47_44100
P9WJF0	DPRE1_MYCTO	Decaprenylphosphoryl-beta-D-ribose oxidase (EC 1.1.98.3) (Decaprenylphospho-beta-D-ribofuranose 2-dehydrogenase) (Decaprenylphosphoryl-beta-D-ribofuranose 2'-epimerase subunit DprE1) (Decaprenyl-phosphoribose 2'-epimerase subunit 1) (Decaprenylphosphoryl-beta-D-ribofuranose 2'-oxidase) (Decaprenylphosphoryl-beta-D-ribose 2-epimerase flavoprotein subunit) (FAD-dependent decaprenylphosphoryl-beta-D…	dprE1 MT3898
P14508	KKA7_CAMJU	Aminoglycoside 3'-phosphotransferase (EC 2.7.1.95) (APH(3')VII) (Kanamycin kinase, type VII) (Neomycin-kanamycin phosphotransferase type VII)	aphA-7
P23458	JAK1_HUMAN	Tyrosine-protein kinase JAK1 (EC 2.7.10.2) (Janus kinase 1) (JAK-1)	JAK1 JAK1A JAK1B
P14510	KANR_RHIRD	Kanamycin resistance protein (KM-R) (Fragment)
P05058	KANU_BACSP	Kanamycin nucleotidyltransferase (EC 2.7.7.-)	knt kan
P25919	KAMC_SACHI	rRNA methyltransferase (EC 2.1.1.-) (Kanamycin-apramycin resistance methylase)	kamC
P05057	KANU_STAAU	Kanamycin nucleotidyltransferase (Neo(R)) (EC 2.7.7.-)	knt kan
Q2MEY3	KAMB_STRHI	16S rRNA (adenine(1408)-N(1))-methyltransferase (EC 2.1.1.180) (16S rRNA m1A1408 methyltransferase)	kamB ShinN01.6
P9WIE4	KATG_MYCTO	Catalase-peroxidase (CP) (EC 1.11.1.21) (Peroxidase/catalase)	katG MT1959
P9WGR0	INHA_MYCTO	Enoyl-[acyl-carrier-protein] reductase [NADH] (ENR) (Enoyl-ACP reductase) (EC 1.3.1.9) (FAS-II enoyl-ACP reductase) (NADH-dependent 2-trans-enoyl-ACP reductase)	inhA MT1531
Q932F1	GRAR_STAAM	Response regulator protein GraR (Glycopeptide resistance-associated protein R)	graR SAV0659
Q7A1L2	GRAR_STAAW	Response regulator protein GraR (Glycopeptide resistance-associated protein R)	graR MW0621
Q49VK3	GRAR_STAS1	Response regulator protein GraR (Glycopeptide resistance-associated protein R)	graR SSP2062
Q2FIX9	GRAS_STAA3	Sensor histidine kinase GraS (EC 2.7.13.3) (Glycopeptide resistance-associated protein S)	graS SAUSA300_0646
Q5HI08	GRAS_STAAC	Sensor histidine kinase GraS (EC 2.7.13.3) (Glycopeptide resistance-associated protein S)	graS SACOL0717
Q6GJ10	GRAS_STAAR	Sensor histidine kinase GraS (EC 2.7.13.3) (Glycopeptide resistance-associated protein S)	graS SAR0670
Q5HR80	GRAS_STAEQ	Sensor histidine kinase GraS (EC 2.7.13.3) (Glycopeptide resistance-associated protein S)	graS SERP0313
P45272	HMRM_HAEIN	Multidrug resistance protein HmrM (Multidrug-efflux transporter) (Na(+)/drug antiporter)	hmrM norM HI_1612
Q9ZKB5	HCPC_HELPJ	Putative beta-lactamase HcpC (EC 3.5.2.6) (Cysteine-rich protein C)	hcpC jhp_1024
Q9ZMS0	HCPD_HELPJ	Putative beta-lactamase HcpD (EC 3.5.2.6) (Cysteine-rich protein D) (Penicillin-binding protein 4) (PBP 4)	hcpD jhp_0148
Q9ZMJ9	HCPE_HELPJ	Putative beta-lactamase HcpE (EC 3.5.2.6) (Cysteine-rich protein E)	hcpE jhp_0220
O25021	HCPE_HELPY	Putative beta-lactamase HcpE (EC 3.5.2.6) (Cysteine-rich protein E)	hcpE HP_0235
P23874	HIPA_ECOLI	Serine/threonine-protein kinase toxin HipA (Ser/Thr-protein kinase HipA) (EC 2.7.11.1) (Toxin HipA)	hipA b1507 JW1500
Q04515	DYR10_ECOLX	Dihydrofolate reductase type A10 (EC 1.5.1.3) (Dihydrofolate reductase type X) (DHFRX)	dfrA10 dfr10
P00383	DYR21_ECOLX	Dihydrofolate reductase type 2 (EC 1.5.1.3) (Dihydrofolate reductase type II)
P12833	DYR3_SALTM	Dihydrofolate reductase type 3 (EC 1.5.1.3) (Dihydrofolate reductase type III)	dhfrIII
Q54277	DYR_STAHA	Dihydrofolate reductase (EC 1.5.1.3)	dfrD
Q54801	DYR_STRPN	Dihydrofolate reductase (EC 1.5.1.3)	dhfR dfr SP_1571
Q6GKQ0	ERMA_STAAR	rRNA adenine N-6-methyltransferase (EC 2.1.1.184) (Erythromycin resistance protein) (Macrolide-lincosamide-streptogramin B resistance protein)	ermA1 SAR0050; ermA2 SAR1735
P20173	ERMB_ENTFA	rRNA adenine N-6-methyltransferase (EC 2.1.1.184) (Macrolide-lincosamide-streptogramin B resistance protein)	ermB EF_A0007
P0AEK5	FABI_ECO57	Enoyl-[acyl-carrier-protein] reductase [NADH] FabI (ENR) (EC 1.3.1.9) (NADH-dependent enoyl-ACP reductase)	fabI Z2512 ECs1861
P0AEK4	FABI_ECOLI	Enoyl-[acyl-carrier-protein] reductase [NADH] FabI (ENR) (EC 1.3.1.9) (NADH-dependent enoyl-ACP reductase)	fabI envM b1288 JW1281
P71485	EMBA_MYCAV	Probable arabinosyltransferase A (EC 2.4.2.-)	embA
P30845	EPTA_ECOLI	Phosphoethanolamine transferase EptA (EC 2.7.-.-) (Polymyxin resistance protein PmrC)	eptA pmrC yjdB b4114 JW5730
P16898	ERMA_CORDP	rRNA adenine N-6-methyltransferase (EC 2.1.1.-) (Erythromycin resistance protein) (Macrolide-lincosamide-streptogramin B resistance protein)	ermA
P0A0H2	ERMA_STAAN	rRNA adenine N-6-methyltransferase (EC 2.1.1.184) (Erythromycin resistance protein) (Macrolide-lincosamide-streptogramin B resistance protein)	ermA1 SA0048; ermA2 SA1480; ermA3 SA0766; ermA4 SA1951; ermA5 SA2384
P0A0H3	ERMA_STAAU	rRNA adenine N-6-methyltransferase (EC 2.1.1.184) (Erythromycin resistance protein) (Macrolide-lincosamide-streptogramin B resistance protein)	ermA
P13978	ERMC3_STAAU	rRNA adenine N-6-methyltransferase (EC 2.1.1.184) (Erythromycin resistance protein) (Macrolide-lincosamide-streptogramin B resistance protein)	ermC
P07287	ERME_SACEN	rRNA adenine N-6-methyltransferase (NMT) (EC 2.1.1.184) (Erythromycin resistance protein) (Macrolide-lincosamide-streptogramin B resistance protein)	ermE SACE_0733
Q04720	ERMJ_BACAN	rRNA adenine N-6-methyltransferase (EC 2.1.1.-) (Erythromycin resistance protein) (Macrolide-lincosamide-streptogramin B resistance protein)	ermJ
Q02607	ERMU_BACFG	rRNA adenine N-6-methyltransferase (EC 2.1.1.-) (Erythromycin resistance protein) (Macrolide-lincosamide-streptogramin B resistance protein)	ermFU
P21236	ERM_STREE	rRNA adenine N-6-methyltransferase (EC 2.1.1.184) (ErmAM) (Macrolide-lincosamide-streptogramin B resistance protein)	erm
P13957	ERMC2_STAAU	rRNA adenine N-6-methyltransferase (EC 2.1.1.184) (Erythromycin resistance protein) (Macrolide-lincosamide-streptogramin B resistance protein)	ermC
Q03986	ERMD_BACLI	rRNA adenine N-6-methyltransferase (EC 2.1.1.-) (Erythromycin resistance protein) (Macrolide-lincosamide-streptogramin B resistance protein)	ermD
P10337	ERMF_BACFG	rRNA adenine N-6-methyltransferase (EC 2.1.1.-) (Erythromycin resistance protein) (Macrolide-lincosamide-streptogramin B resistance protein)	ermF
P32010	DRRA_STRPE	Daunorubicin/doxorubicin resistance ATP-binding protein DrrA (EC 3.6.3.-)	drrA
Q50395	EMBB_MYCSM	Probable arabinosyltransferase B (EC 2.4.2.-)	embB
Q50393	EMBC_MYCSM	Probable arabinosyltransferase C (EC 2.4.2.-)	embC
P0CE47	EFTU1_ECOLI	Elongation factor Tu 1 (EF-Tu 1) (Bacteriophage Q beta RNA-directed RNA polymerase subunit III) (P-43)	tufA b3339 JW3301
P00382	DYR1_ECOLX	Dihydrofolate reductase type 1 (EC 1.5.1.3) (Dihydrofolate reductase type I) (Trimethoprim resistance protein)	dhfrI
P0ABQ8	DYR8_SHISO	Dihydrofolate reductase type 8 (EC 1.5.1.3) (DHFR type IIIC) (Dihydrofolate reductase type VIII)	dhfrVIII dhfrIIIc
P04174	DYR_NEIGO	Dihydrofolate reductase (EC 1.5.1.3)	folA
P78218	DYR15_ECOLX	Dihydrofolate reductase type 15 (EC 1.5.1.3) (Dihydrofolate reductase type XV)	dhfrXV dfrXV
P05794	DYR23_ECOLX	Dihydrofolate reductase type 2 (EC 1.5.1.3) (Dihydrofolate reductase type II)
P11731	DYR5_ECOLX	Dihydrofolate reductase type 5 (EC 1.5.1.3) (Dihydrofolate reductase type V)	dhfrV
Q59397	DYR9_ECOLX	Dihydrofolate reductase type 9 (EC 1.5.1.3) (Dihydrofolate reductase type IX)	dhfrIX
P13955	DYRA_STAAU	Dihydrofolate reductase type 1 from Tn4003 (EC 1.5.1.3)	dfrA
P52599	EMRK_ECOLI	Probable multidrug resistance protein EmrK	emrK b2368 JW2365
P08505	IL6_MOUSE	Interleukin-6 (IL-6) (B-cell hybridoma growth factor) (Interleukin HP-1)	Il6 Il-6
P9WJ98	INIA_MYCTO	Isoniazid-induced protein IniA	iniA MT0357
P20607	IL6_RAT	Interleukin-6 (IL-6)	Il6 Il-6
P42829	INHA_MYCS2	Enoyl-[acyl-carrier-protein] reductase [NADH] (ENR) (Enoyl-ACP reductase) (EC 1.3.1.9) (FAS-II enoyl-ACP reductase) (NADH-dependent 2-trans-enoyl-ACP reductase)	inhA MSMEG_3151 MSMEI_3070
P9WGR1	INHA_MYCTU	Enoyl-[acyl-carrier-protein] reductase [NADH] (ENR) (Enoyl-ACP reductase) (EC 1.3.1.9) (FAS-II enoyl-ACP reductase) (NADH-dependent 2-trans-enoyl-ACP reductase)	inhA Rv1484 MTCY277.05
P9WJ99	INIA_MYCTU	Isoniazid-induced protein IniA	iniA Rv0342
P0A5Y7	INHA_MYCBO	Enoyl-[acyl-carrier-protein] reductase [NADH] (ENR) (Enoyl-ACP reductase) (EC 1.3.1.9) (FAS-II enoyl-ACP reductase) (NADH-dependent 2-trans-enoyl-ACP reductase)	inhA BQ2027_MB1520
P00956	SYI_ECOLI	Isoleucine--tRNA ligase (EC 6.1.1.5) (Isoleucyl-tRNA synthetase) (IleRS)	ileS ilvS b0026 JW0024
P9WG90	STP_MYCTO	Multidrug resistance protein Stp (Spectinomycin tetracycline efflux pump)	stp MT2395
P41368	SYI2_STAAU	Isoleucine--tRNA ligase (EC 6.1.1.5) (Isoleucyl-tRNA synthetase) (IleRS)	ileS mupR
P9WFV3	SYI_MYCTU	Isoleucine--tRNA ligase (EC 6.1.1.5) (Isoleucyl-tRNA synthetase) (IleRS)	ileS Rv1536 MTCY48.29c
Q7A2Q1	VRAR_STAAM	Response regulator protein VraR	vraR SAV1884
P9WJX8	Y1258_MYCTO	Probable multidrug-efflux transporter MT1297	MT1297
Q93A44	VANTE_ENTFL	Amino-acid racemase (EC 5.1.1.-) (Vancomycin E-type resistance protein VanT)	vanTE
Q9X3P3	VANT_ENTGA	Serine/alanine racemase (EC 5.1.1.-) (EC 5.1.1.1) (Vancomycin C-type resistance protein VanT)	vanT
Q9XAK6	VANX_STRCO	D-alanyl-D-alanine dipeptidase (D-Ala-D-Ala dipeptidase) (EC 3.4.13.22)	vanX SCO3596 SC66T3.07
Q7A4R9	VRAR_STAAN	Response regulator protein VraR	vraR SA1700
Q05709	VANH_ENTFC	D-specific alpha-keto acid dehydrogenase (EC 1.1.1.-) (Vancomycin resistance protein VanH)	vanH
Q9XAK7	VANL_STRCO	Putative D-alanine--D-lactate ligase (EC 6.3.2.-) (Vancomycin resistance-like protein)	SCO3595 SC66T3.06
Q06240	VANS_ENTFC	Sensor protein VanS (EC 2.7.13.3) (Vancomycin histidine protein kinase) (Vancomycin resistance protein VanS)	vanS
Q9KHL7	VANTG_ENTFL	Amino-acid racemase (EC 5.1.1.-) (Vancomycin G-type resistance protein VanT)	vanTG
P26839	VATA_STAAU	Virginiamycin A acetyltransferase (EC 2.3.1.-)	vat
P18623	VPH_STRVI	Viomycin phosphotransferase (EC 2.7.1.103) (Viomycin kinase)	vph
Q9KZX7	VGB_STRCO	Virginiamycin B lyase (EC 4.2.99.-) (Streptogramin B lyase)	vgb SCO4449 SCD6.27c
A0QTT1	WHIB7_MYCS2	Transcriptional regulator WhiB7	whiB7 MSMEG_1953 MSMEI_1910
P9WG91	STP_MYCTU	Multidrug resistance protein Stp (Spectinomycin tetracycline efflux pump)	stp Rv2333c
P13082	STR_KLEPN	Streptomycin 3''-kinase (EC 2.7.1.87) (Streptomycin 3''-phosphotransferase) (SPH)	str
Q8L1B1	SYI2_PSEFL	Isoleucine--tRNA ligase 2 (EC 6.1.1.5) (Isoleucyl-tRNA synthetase 2) (IleRS 2)	ileS2 mupM
P18330	SYI1_PSEFL	Isoleucine--tRNA ligase 1 (EC 6.1.1.5) (Isoleucyl-tRNA synthetase 1) (IleRS 1)	ileS1 ileS
C5NU54	STTH_STRNR	Streptothricin hydrolase (EC 3.5.2.19)	sttH sttH-sn
P13018	STA_ECOLX	Streptothricin acetyltransferase (EC 2.3.-.-)	sat-1; sat-2
P9WFV2	SYI_MYCTO	Isoleucine--tRNA ligase (EC 6.1.1.5) (Isoleucyl-tRNA synthetase) (IleRS)	ileS MT1587
P08077	STRA_STRGR	Streptomycin 6-kinase (EC 2.7.1.72) (APH(6)) (Streptidine kinase) (Streptomycin 6-phosphotransferase)	aphD sph strA
Q8KLM3	STAL_STRTO	Desulfo-A47934 sulfotransferase (EC 2.8.2.36)	staL BU52_01305
P08457	STA_STRLA	Streptothricin acetyltransferase (STAT) (EC 2.3.-.-)	sta
P12055	STR_STAAU	Streptomycin resistance protein	str
Q1MW86	STTH_STRA9	Streptothricin hydrolase (EC 3.5.2.19)	sttH
O31501	SWRC_BACSU	Swarming motility protein SwrC	swrC BSU06710
Q47810	TET1_ENTFL	Tetracycline resistance protein TetM from transposon TnFO1 (Tet(M))	tetM tet(M)
P20174	TETO_STRMG	Tetracycline resistance protein TetO (Tet(O))	tetO tet(O)
P70882	TETQ_BACFR	Tetracycline resistance protein TetQ (Tet(Q)) (TetA(Q)3)	tetQ BF0141
O05197	TETQ_PREIN	Tetracycline resistance protein TetQ (Tet(Q))	tetQ tet(Q)
P03038	TETR1_ECOLX	Tetracycline repressor protein class A from transposon 1721	tetR
P04483	TETR2_ECOLX	Tetracycline repressor protein class B from transposon Tn10	tetR
P0ACT5	TETR4_SALOR	Tetracycline repressor protein class D	tetR
P51561	TETR8_PASMD	Tetracycline repressor protein class H	tetR
O52248	TTGB_PSEPT	Toluene efflux pump membrane transporter TtgB	ttgB T1E_0242
P39890	TCMI_STRGA	Tetracenomycin F2 cyclase (EC 4.2.1.154) (Tetracenomycin polyketide synthesis protein TcmI)	tcmI
P07561	TCR_GEOSE	Tetracycline resistance protein	tet
P02983	TCR_STAAU	Tetracycline resistance protein (Tetracycline efflux protein)	tet tet(K)
P14551	TCR_STRRM	Tetracycline resistance determinant (TET347)	tetB otrB
Q54001	TOLC_SALEN	Outer membrane protein TolC (Multidrug efflux pump subunit TolC)	tolC sinA
Q9K2Y1	TOLC_VIBCH	Outer membrane protein TolC (Multidrug efflux pump subunit TolC)	tolC VC_2436
Q932I8	TETM_STAAM	Tetracycline resistance protein TetM (TetA(M))	tetM SAV0398
P09757	TETM_UREUR	Tetracycline resistance protein TetM	tetM
P23835	TETO_CAMCO	Tetracycline resistance protein TetO (Tet(O))	tetO tet(O)
P72533	TETO_STREE	Tetracycline resistance protein TetO (Tet(O))	tetO tet(O)
P51560	TETR7_VIBAN	Tetracycline repressor protein class G	tetR
O52836	TETW_BUTFI	Tetracycline resistance protein TetW (Tet(W))	tetW tet(W)
P12921	TMRB_BACSU	Tunicamycin resistance protein	tmrB BSU03140
P10653	TBB1_EMENI	Tubulin beta-1 chain (Beta-1-tubulin)	benA rhiA AN1182
D0K8E2	TCAA_STAAD	Membrane-associated protein TcaA	tcaA SAAV_2421
Q7A3X6	TCAA_STAAN	Membrane-associated protein TcaA	tcaA SA2146
Q8CN95	TCAA_STAES	Membrane-associated protein TcaA	tcaA SE_1936
A8Z547	TCAA_STAAT	Membrane-associated protein TcaA	tcaA USA300HOU_2338
P02982	TCR1_ECOLX	Tetracycline resistance protein, class A (TetA(A))	tetA
P02980	TCR2_ECOLX	Tetracycline resistance protein, class B (TetA(B)) (Metal-tetracycline/H(+) antiporter)	tetA
P33733	TCR4_SALOR	Tetracycline resistance protein, class D (TetA(D))	tetA
P51563	TCR7_VIBAN	Tetracycline resistance protein, class G (TetA(G))	tetA
P23054	TCRB_BACSU	Tetracycline resistance protein	tetB tet BSU40770
P44741	TEHA_HAEIN	Tellurite resistance protein TehA homolog	tehA HI_0511
P11131	TET5_ENTFL	Tetracycline resistance protein TetM from transposon Tn1545 (TetM(1545))	tetM tet(M)
P02930	TOLC_ECOLI	Outer membrane protein TolC (Multidrug efflux pump subunit TolC) (Outer membrane factor TolC)	tolC colE1-i mtcB mukA refI toc weeA b3035 JW5503
P53373	TBB_BOTFU	Tubulin beta chain (Beta-tubulin)	tubA benA btuB
P53374	TBB_GIBFU	Tubulin beta chain (Beta-tubulin)	TUB2
P0A8M3	SYT_ECOLI	Threonine--tRNA ligase (EC 6.1.1.3) (Threonyl-tRNA synthetase) (ThrRS)	thrS b1719 JW1709
P40904	TBB2_COLGL	Tubulin beta-2 chain (Beta-2-tubulin)	TUB2
P05219	TBB_SCHPO	Tubulin beta chain (Beta-tubulin)	nda3 alp12 SPBC26H8.07c
P02557	TBB_YEAST	Tubulin beta chain (Beta-tubulin)	TUB2 YFL037W
Q53770	TETM_STAAU	Tetracycline resistance protein TetM (TetA(M))	tetM tetA(M)
Q48712	TETS_LACLL	Tetracycline resistance protein TetS (Tet(S))	tetS tet(S)
P9WJX2	Y1634_MYCTO	Probable multidrug-efflux transporter MT1670	MT1670
P33941	YOJI_ECOLI	ABC transporter ATP-binding/permease protein YojI	yojI yojJ b2211 JW2199
Q65KV0	YKKD_BACLD	Multidrug resistance protein YkkD	ykkD BLi01410 BL03754
Q65KV1	YKKC_BACLD	Multidrug resistance protein YkkC	ykkC BLi01409 BL03755
P49857	YKKD_BACSU	Multidrug resistance protein YkkD	ykkD BSU13100
O07549	YHEH_BACSU	Probable multidrug resistance ABC transporter ATP-binding/permease protein YheH (EC 3.6.3.-)	yheH BSU09720
O32003	YOKD_BACSU	SPBc2 prophage-derived aminoglycoside N(3')-acetyltransferase-like protein YokD (EC 2.3.1.-)	yokD BSU21630
Q9WWZ8	TTGC_PSEPT	Toluene efflux pump outer membrane protein TtgC	ttgC T1E_0241
Q06893	VANB_ENTFA	Vancomycin B-type resistance protein VanB (EC 6.1.2.1) (D-alanine--D-lactate ligase) (VanB ligase)	vanB vanB2 EF_2294
Q47749	VANX_ENTFA	D-alanyl-D-alanine dipeptidase (D-Ala-D-Ala dipeptidase) (EC 3.4.13.22) (Vancomycin B-type resistance protein VanXB)	vanXB vanX EF_2293
Q06242	VANZ_ENTFC	Protein VanZ	vanZ
P50870	VATD_ENTFC	Streptogramin A acetyltransferase (EC 2.3.1.-) (Virginiamycin acetyltransferase D) (Vat(D))	vatD satA
Q7WQB0	VGB_BORBR	Virginiamycin B lyase (EC 4.2.99.-) (Streptogramin B lyase)	vgb BB0423
A6LZF4	VGB_CLOB8	Virginiamycin B lyase (EC 4.2.99.-) (Streptogramin B lyase)	vgb Cbei_3614
A3Q393	VGB_MYCSJ	Virginiamycin B lyase (EC 4.2.99.-) (Streptogramin B lyase)	vgb Mjls_3844
Q5YWV1	VGB_NOCFA	Virginiamycin B lyase (EC 4.2.99.-) (Streptogramin B lyase)	vgb NFA_24930
P0C0Z1	VRAR_STAA1	Response regulator protein VraR	vraR SAHV_1869
Q99SZ7	VRAS_STAAN	Sensor protein VraS (EC 2.7.13.3)	vraS SA1701
Q1BYF5	UPPP1_BURCA	Undecaprenyl-diphosphatase 1 (EC 3.6.1.27) (Bacitracin resistance protein 1) (Undecaprenyl pyrophosphate phosphatase 1)	uppP1 Bcen_0438
Q63FW2	UPPP2_BACCZ	Undecaprenyl-diphosphatase 2 (EC 3.6.1.27) (Bacitracin resistance protein 2) (Undecaprenyl pyrophosphate phosphatase 2)	uppP2 bacA2 BCE33L0594
Q65FP0	UPPP2_BACLD	Undecaprenyl-diphosphatase 2 (EC 3.6.1.27) (Bacitracin resistance protein 2) (Undecaprenyl pyrophosphate phosphatase 2)	uppP2 BLi03290 BL02576
Q0BGG1	UPPP2_BURCM	Undecaprenyl-diphosphatase 2 (EC 3.6.1.27) (Bacitracin resistance protein 2) (Undecaprenyl pyrophosphate phosphatase 2)	uppP2 Bamb_1204
Q3JPL1	UPPP2_BURP1	Undecaprenyl-diphosphatase 2 (EC 3.6.1.27) (Bacitracin resistance protein 2) (Undecaprenyl pyrophosphate phosphatase 2)	uppP2 BURPS1710b_3120
Q2SUY6	UPPP2_BURTA	Undecaprenyl-diphosphatase 2 (EC 3.6.1.27) (Bacitracin resistance protein 2) (Undecaprenyl pyrophosphate phosphatase 2)	uppP2 BTH_I2750
Q97KF6	UPPP2_CLOAB	Undecaprenyl-diphosphatase 2 (EC 3.6.1.27) (Bacitracin resistance protein 2) (Undecaprenyl pyrophosphate phosphatase 2)	uppP2 bacA2 upk2 CA_C0963
Q6FBS3	UPPP3_ACIAD	Undecaprenyl-diphosphatase 3 (EC 3.6.1.27) (Bacitracin resistance protein 3) (Undecaprenyl pyrophosphate phosphatase 3)	uppP3 ACIAD1642
P62463	UPPP3_BACC1	Undecaprenyl-diphosphatase 3 (EC 3.6.1.27) (Bacitracin resistance protein 3) (Undecaprenyl pyrophosphate phosphatase 3)	uppP3 bacA3 upk3 BCE_2732
Q63DZ3	UPPP3_BACCZ	Undecaprenyl-diphosphatase 3 (EC 3.6.1.27) (Bacitracin resistance protein 3) (Undecaprenyl pyrophosphate phosphatase 3)	uppP3 bacA3 BCE33L1270
Q2J4I7	UPPP3_FRACC	Undecaprenyl-diphosphatase 3 (EC 3.6.1.27) (Bacitracin resistance protein 3) (Undecaprenyl pyrophosphate phosphatase 3)	uppP3 Francci3_4459
A1TNT7	UPPP_ACIAC	Undecaprenyl-diphosphatase (EC 3.6.1.27) (Bacitracin resistance protein) (Undecaprenyl pyrophosphate phosphatase)	uppP Aave_2042
B2HXY4	UPPP_ACIBC	Undecaprenyl-diphosphatase (EC 3.6.1.27) (Bacitracin resistance protein) (Undecaprenyl pyrophosphate phosphatase)	uppP ACICU_03018
A3M8D6	UPPP_ACIBT	Undecaprenyl-diphosphatase (EC 3.6.1.27) (Bacitracin resistance protein) (Undecaprenyl pyrophosphate phosphatase)	uppP A1S_2768
A0LSX9	UPPP_ACIC1	Undecaprenyl-diphosphatase (EC 3.6.1.27) (Bacitracin resistance protein) (Undecaprenyl pyrophosphate phosphatase)	uppP Acel_0766
A1W560	UPPP_ACISJ	Undecaprenyl-diphosphatase (EC 3.6.1.27) (Bacitracin resistance protein) (Undecaprenyl pyrophosphate phosphatase)	uppP Ajs_1152
Q0VQH0	UPPP_ALCBS	Undecaprenyl-diphosphatase (EC 3.6.1.27) (Bacitracin resistance protein) (Undecaprenyl pyrophosphate phosphatase)	uppP bacA ABO_1130
A6TW45	UPPP_ALKMQ	Undecaprenyl-diphosphatase (EC 3.6.1.27) (Bacitracin resistance protein) (Undecaprenyl pyrophosphate phosphatase)	uppP Amet_4339
A8MFV5	UPPP_ALKOO	Undecaprenyl-diphosphatase (EC 3.6.1.27) (Bacitracin resistance protein) (Undecaprenyl pyrophosphate phosphatase)	uppP Clos_0946
A7Z830	UPPP_BACVZ	Undecaprenyl-diphosphatase (EC 3.6.1.27) (Bacitracin resistance protein) (Undecaprenyl pyrophosphate phosphatase)	uppP RBAM_028250
A1A1M3	UPPP_BIFAA	Undecaprenyl-diphosphatase (EC 3.6.1.27) (Bacitracin resistance protein) (Undecaprenyl pyrophosphate phosphatase)	uppP bacA BAD_0825
Q493X5	UPPP_BLOPB	Undecaprenyl-diphosphatase (EC 3.6.1.27) (Bacitracin resistance protein) (Undecaprenyl pyrophosphate phosphatase)	uppP bacA BPEN_063
O51273	UPPP_BORBU	Undecaprenyl-diphosphatase (EC 3.6.1.27) (Bacitracin resistance protein) (Undecaprenyl pyrophosphate phosphatase)	uppP bacA upk BB_0258
A4YJM2	UPPP_BRASO	Undecaprenyl-diphosphatase (EC 3.6.1.27) (Bacitracin resistance protein) (Undecaprenyl pyrophosphate phosphatase)	uppP BRADO0129
Q576S3	UPPP_BRUAB	Undecaprenyl-diphosphatase (EC 3.6.1.27) (Bacitracin resistance protein) (Undecaprenyl pyrophosphate phosphatase)	uppP BruAb2_0982
A9WW52	UPPP_BRUSI	Undecaprenyl-diphosphatase (EC 3.6.1.27) (Bacitracin resistance protein) (Undecaprenyl pyrophosphate phosphatase)	uppP BSUIS_B1037
P67385	UPPP_BRUSU	Undecaprenyl-diphosphatase (EC 3.6.1.27) (Bacitracin resistance protein) (Undecaprenyl pyrophosphate phosphatase)	uppP bacA upk BRA1042 BS1330_II1034
A1V1I5	UPPP_BURMS	Undecaprenyl-diphosphatase (EC 3.6.1.27) (Bacitracin resistance protein) (Undecaprenyl pyrophosphate phosphatase)	uppP BMASAVP1_A0742
A4XM19	UPPP_CALS8	Undecaprenyl-diphosphatase (EC 3.6.1.27) (Bacitracin resistance protein) (Undecaprenyl pyrophosphate phosphatase)	uppP Csac_2376
A0RQA9	UPPP_CAMFF	Undecaprenyl-diphosphatase (EC 3.6.1.27) (Bacitracin resistance protein) (Undecaprenyl pyrophosphate phosphatase)	uppP CFF8240_1235
A8FK06	UPPP_CAMJ8	Undecaprenyl-diphosphatase (EC 3.6.1.27) (Bacitracin resistance protein) (Undecaprenyl pyrophosphate phosphatase)	uppP C8J_0194
A1VXT4	UPPP_CAMJJ	Undecaprenyl-diphosphatase (EC 3.6.1.27) (Bacitracin resistance protein) (Undecaprenyl pyrophosphate phosphatase)	uppP CJJ81176_0237
Q3ACY1	UPPP_CARHZ	Undecaprenyl-diphosphatase (EC 3.6.1.27) (Bacitracin resistance protein) (Undecaprenyl pyrophosphate phosphatase)	uppP CHY_1158
B0T669	UPPP_CAUSK	Undecaprenyl-diphosphatase (EC 3.6.1.27) (Bacitracin resistance protein) (Undecaprenyl pyrophosphate phosphatase)	uppP Caul_4952
Q11CA6	UPPP_CHESB	Undecaprenyl-diphosphatase (EC 3.6.1.27) (Bacitracin resistance protein) (Undecaprenyl pyrophosphate phosphatase)	uppP Meso_3600
B3EEG6	UPPP_CHLL2	Undecaprenyl-diphosphatase (EC 3.6.1.27) (Bacitracin resistance protein) (Undecaprenyl pyrophosphate phosphatase)	uppP Clim_1735
A1BE93	UPPP_CHLPD	Undecaprenyl-diphosphatase (EC 3.6.1.27) (Bacitracin resistance protein) (Undecaprenyl pyrophosphate phosphatase)	uppP Cpha266_0665
A8APU0	UPPP_CITK8	Undecaprenyl-diphosphatase (EC 3.6.1.27) (Bacitracin resistance protein) (Undecaprenyl pyrophosphate phosphatase)	uppP CKO_04447
B8I004	UPPP_CLOCE	Undecaprenyl-diphosphatase (EC 3.6.1.27) (Bacitracin resistance protein) (Undecaprenyl pyrophosphate phosphatase)	uppP Ccel_1147
Q0TRA5	UPPP_CLOP1	Undecaprenyl-diphosphatase (EC 3.6.1.27) (Bacitracin resistance protein) (Undecaprenyl pyrophosphate phosphatase)	uppP CPF_1390
Q898B8	UPPP_CLOTE	Undecaprenyl-diphosphatase (EC 3.6.1.27) (Bacitracin resistance protein) (Undecaprenyl pyrophosphate phosphatase)	uppP bacA upk CTC_00545
Q47W31	UPPP_COLP3	Undecaprenyl-diphosphatase (EC 3.6.1.27) (Bacitracin resistance protein) (Undecaprenyl pyrophosphate phosphatase)	uppP CPS_4342
Q8FTC9	UPPP_COREF	Undecaprenyl-diphosphatase (EC 3.6.1.27) (Bacitracin resistance protein) (Undecaprenyl pyrophosphate phosphatase)	uppP bacA upk CE1640
Q8NQC3	UPPP_CORGL	Undecaprenyl-diphosphatase (EC 3.6.1.27) (Bacitracin resistance protein) (Undecaprenyl pyrophosphate phosphatase)	uppP bacA upk Cgl1515 cg1710
A7MJT8	UPPP_CROS8	Undecaprenyl-diphosphatase (EC 3.6.1.27) (Bacitracin resistance protein) (Undecaprenyl pyrophosphate phosphatase)	uppP ESA_00361
Q0K7S4	UPPP_CUPNH	Undecaprenyl-diphosphatase (EC 3.6.1.27) (Bacitracin resistance protein) (Undecaprenyl pyrophosphate phosphatase)	uppP bacA H16_A2871
Q11WJ0	UPPP_CYTH3	Undecaprenyl-diphosphatase (EC 3.6.1.27) (Bacitracin resistance protein) (Undecaprenyl pyrophosphate phosphatase)	uppP bacA CHU_0949
C1CVN6	UPPP_DEIDV	Undecaprenyl-diphosphatase (EC 3.6.1.27) (Bacitracin resistance protein) (Undecaprenyl pyrophosphate phosphatase)	uppP Deide_13160
Q9RX61	UPPP_DEIRA	Undecaprenyl-diphosphatase (EC 3.6.1.27) (Bacitracin resistance protein) (Undecaprenyl pyrophosphate phosphatase)	uppP bacA upk DR_0454
Q6AKL2	UPPP_DESPS	Undecaprenyl-diphosphatase (EC 3.6.1.27) (Bacitracin resistance protein) (Undecaprenyl pyrophosphate phosphatase)	uppP DP2384
A1VDC9	UPPP_DESVV	Undecaprenyl-diphosphatase (EC 3.6.1.27) (Bacitracin resistance protein) (Undecaprenyl pyrophosphate phosphatase)	uppP Dvul_1427
A8LQR9	UPPP_DINSH	Undecaprenyl-diphosphatase (EC 3.6.1.27) (Bacitracin resistance protein) (Undecaprenyl pyrophosphate phosphatase)	uppP Dshi_3593
P60933	UPPP_ECO57	Undecaprenyl-diphosphatase (EC 3.6.1.27) (Bacitracin resistance protein) (Undecaprenyl pyrophosphate phosphatase)	uppP bacA upk Z4410 ECs3940
B7LZK7	UPPP_ECO8A	Undecaprenyl-diphosphatase (EC 3.6.1.27) (Bacitracin resistance protein) (Undecaprenyl pyrophosphate phosphatase)	uppP ECIAI1_3205
A8A4L2	UPPP_ECOHS	Undecaprenyl-diphosphatase (EC 3.6.1.27) (Bacitracin resistance protein) (Undecaprenyl pyrophosphate phosphatase)	uppP EcHS_A3235
P67386	UPPP_ECOL6	Undecaprenyl-diphosphatase (EC 3.6.1.27) (Bacitracin resistance protein) (Undecaprenyl pyrophosphate phosphatase)	uppP bacA upk c3807
P60932	UPPP_ECOLI	Undecaprenyl-diphosphatase (EC 3.6.1.27) (Bacitracin resistance protein) (Undecaprenyl pyrophosphate phosphatase)	uppP bacA upk b3057 JW3029
Q2N736	UPPP_ERYLH	Undecaprenyl-diphosphatase (EC 3.6.1.27) (Bacitracin resistance protein) (Undecaprenyl pyrophosphate phosphatase)	uppP ELI_12065
A7HJT4	UPPP_FERNB	Undecaprenyl-diphosphatase (EC 3.6.1.27) (Bacitracin resistance protein) (Undecaprenyl pyrophosphate phosphatase)	uppP Fnod_0302
Q8RIA6	UPPP_FUSNN	Undecaprenyl-diphosphatase (EC 3.6.1.27) (Bacitracin resistance protein) (Undecaprenyl pyrophosphate phosphatase)	uppP bacA upk FN1702
Q5L3H7	UPPP_GEOKA	Undecaprenyl-diphosphatase (EC 3.6.1.27) (Bacitracin resistance protein) (Undecaprenyl pyrophosphate phosphatase)	uppP GK0218
P60938	UPPP_GEOSL	Undecaprenyl-diphosphatase (EC 3.6.1.27) (Bacitracin resistance protein) (Undecaprenyl pyrophosphate phosphatase)	uppP bacA upk GSU0387
A4IJS3	UPPP_GEOTN	Undecaprenyl-diphosphatase (EC 3.6.1.27) (Bacitracin resistance protein) (Undecaprenyl pyrophosphate phosphatase)	uppP GTNG_0193
A9HI81	UPPP_GLUDA	Undecaprenyl-diphosphatase (EC 3.6.1.27) (Bacitracin resistance protein) (Undecaprenyl pyrophosphate phosphatase)	uppP GDI1791 Gdia_0020
B8CWG2	UPPP_HALOH	Undecaprenyl-diphosphatase (EC 3.6.1.27) (Bacitracin resistance protein) (Undecaprenyl pyrophosphate phosphatase)	uppP Hore_08750
Q0C618	UPPP_HYPNA	Undecaprenyl-diphosphatase (EC 3.6.1.27) (Bacitracin resistance protein) (Undecaprenyl pyrophosphate phosphatase)	uppP HNE_0091
Q28VU8	UPPP_JANSC	Undecaprenyl-diphosphatase (EC 3.6.1.27) (Bacitracin resistance protein) (Undecaprenyl pyrophosphate phosphatase)	uppP Jann_0247
A6TE36	UPPP_KLEP7	Undecaprenyl-diphosphatase (EC 3.6.1.27) (Bacitracin resistance protein) (Undecaprenyl pyrophosphate phosphatase)	uppP KPN78578_33960 KPN_03461
B3WCK5	UPPP_LACCB	Undecaprenyl-diphosphatase (EC 3.6.1.27) (Bacitracin resistance protein) (Undecaprenyl pyrophosphate phosphatase)	uppP LCABL_10200
Q04BL0	UPPP_LACDB	Undecaprenyl-diphosphatase (EC 3.6.1.27) (Bacitracin resistance protein) (Undecaprenyl pyrophosphate phosphatase)	uppP LBUL_0523
Q9CDM7	UPPP_LACLA	Undecaprenyl-diphosphatase (EC 3.6.1.27) (Bacitracin resistance protein) (Undecaprenyl pyrophosphate phosphatase)	uppP bacA upk LL2192 L58643
Q03AR6	UPPP_LACP3	Undecaprenyl-diphosphatase (EC 3.6.1.27) (Bacitracin resistance protein) (Undecaprenyl pyrophosphate phosphatase)	uppP LSEI_0906
Q38VP0	UPPP_LACSS	Undecaprenyl-diphosphatase (EC 3.6.1.27) (Bacitracin resistance protein) (Undecaprenyl pyrophosphate phosphatase)	uppP bacA LCA_1441
Q1MQW6	UPPP_LAWIP	Undecaprenyl-diphosphatase (EC 3.6.1.27) (Bacitracin resistance protein) (Undecaprenyl pyrophosphate phosphatase)	uppP bacA LI0557
Q04SA1	UPPP_LEPBJ	Undecaprenyl-diphosphatase (EC 3.6.1.27) (Bacitracin resistance protein) (Undecaprenyl pyrophosphate phosphatase)	uppP bacA LBJ_1664
P62465	UPPP_LEPIC	Undecaprenyl-diphosphatase (EC 3.6.1.27) (Bacitracin resistance protein) (Undecaprenyl pyrophosphate phosphatase)	uppP bacA upk LIC_11457
Q03ZT9	UPPP_LEUMM	Undecaprenyl-diphosphatase (EC 3.6.1.27) (Bacitracin resistance protein) (Undecaprenyl pyrophosphate phosphatase)	uppP LEUM_0133
B3E171	UPPP_METI4	Undecaprenyl-diphosphatase (EC 3.6.1.27) (Bacitracin resistance protein) (Undecaprenyl pyrophosphate phosphatase)	uppP Minf_0812
A2SEL8	UPPP_METPP	Undecaprenyl-diphosphatase (EC 3.6.1.27) (Bacitracin resistance protein) (Undecaprenyl pyrophosphate phosphatase)	uppP Mpe_A1046
A4TB90	UPPP_MYCGI	Undecaprenyl-diphosphatase (EC 3.6.1.27) (Bacitracin resistance protein) (Undecaprenyl pyrophosphate phosphatase)	uppP Mflv_3043
P60940	UPPP_RHOPA	Undecaprenyl-diphosphatase (EC 3.6.1.27) (Bacitracin resistance protein) (Undecaprenyl pyrophosphate phosphatase)	uppP bacA upk RPA0044
A1AW91	UPPP_RUTMC	Undecaprenyl-diphosphatase (EC 3.6.1.27) (Bacitracin resistance protein) (Undecaprenyl pyrophosphate phosphatase)	uppP Rmag_0439
B5F6A1	UPPP_SALA4	Undecaprenyl-diphosphatase (EC 3.6.1.27) (Bacitracin resistance protein) (Undecaprenyl pyrophosphate phosphatase)	uppP SeAg_B3391
Q57JQ4	UPPP_SALCH	Undecaprenyl-diphosphatase (EC 3.6.1.27) (Bacitracin resistance protein) (Undecaprenyl pyrophosphate phosphatase)	uppP bacA SCH_3152
B4T675	UPPP_SALNS	Undecaprenyl-diphosphatase (EC 3.6.1.27) (Bacitracin resistance protein) (Undecaprenyl pyrophosphate phosphatase)	uppP SNSL254_A3465
Q2S5P8	UPPP_SALRD	Undecaprenyl-diphosphatase (EC 3.6.1.27) (Bacitracin resistance protein) (Undecaprenyl pyrophosphate phosphatase)	uppP SRU_0337
Q12KC1	UPPP_SHEDO	Undecaprenyl-diphosphatase (EC 3.6.1.27) (Bacitracin resistance protein) (Undecaprenyl pyrophosphate phosphatase)	uppP Sden_2826
A3QBM7	UPPP_SHELP	Undecaprenyl-diphosphatase (EC 3.6.1.27) (Bacitracin resistance protein) (Undecaprenyl pyrophosphate phosphatase)	uppP Shew_1004
A4Y4F7	UPPP_SHEPC	Undecaprenyl-diphosphatase (EC 3.6.1.27) (Bacitracin resistance protein) (Undecaprenyl pyrophosphate phosphatase)	uppP Sputcn32_1112
A8FS68	UPPP_SHESH	Undecaprenyl-diphosphatase (EC 3.6.1.27) (Bacitracin resistance protein) (Undecaprenyl pyrophosphate phosphatase)	uppP Ssed_1080
B1KHE6	UPPP_SHEWM	Undecaprenyl-diphosphatase (EC 3.6.1.27) (Bacitracin resistance protein) (Undecaprenyl pyrophosphate phosphatase)	uppP Swoo_1161
Q31WX8	UPPP_SHIBS	Undecaprenyl-diphosphatase (EC 3.6.1.27) (Bacitracin resistance protein) (Undecaprenyl pyrophosphate phosphatase)	uppP bacA SBO_2913
P67387	UPPP_SHIFL	Undecaprenyl-diphosphatase (EC 3.6.1.27) (Bacitracin resistance protein) (Undecaprenyl pyrophosphate phosphatase)	uppP bacA upk SF3098 S3303
Q2NWE3	UPPP_SODGM	Undecaprenyl-diphosphatase (EC 3.6.1.27) (Bacitracin resistance protein) (Undecaprenyl pyrophosphate phosphatase)	uppP SG0257
Q6GBE7	UPPP_STAAS	Undecaprenyl-diphosphatase (EC 3.6.1.27) (Bacitracin resistance protein) (Undecaprenyl pyrophosphate phosphatase)	uppP bacA upk SAS0648
P67392	UPPP_STRP1	Undecaprenyl-diphosphatase (EC 3.6.1.27) (Bacitracin resistance protein) (Undecaprenyl pyrophosphate phosphatase)	uppP bacA upk SPy_0280 M5005_Spy0238
B5E1R8	UPPP_STRP4	Undecaprenyl-diphosphatase (EC 3.6.1.27) (Bacitracin resistance protein) (Undecaprenyl pyrophosphate phosphatase)	uppP SPG_0421
C1C5J2	UPPP_STRP7	Undecaprenyl-diphosphatase (EC 3.6.1.27) (Bacitracin resistance protein) (Undecaprenyl pyrophosphate phosphatase)	uppP SP70585_0528
Q1JNH1	UPPP_STRPC	Undecaprenyl-diphosphatase (EC 3.6.1.27) (Bacitracin resistance protein) (Undecaprenyl pyrophosphate phosphatase)	uppP bacA MGAS9429_Spy0240
A2RCI8	UPPP_STRPG	Undecaprenyl-diphosphatase (EC 3.6.1.27) (Bacitracin resistance protein) (Undecaprenyl pyrophosphate phosphatase)	uppP bacA SpyM50217
B8ZLV4	UPPP_STRPJ	Undecaprenyl-diphosphatase (EC 3.6.1.27) (Bacitracin resistance protein) (Undecaprenyl pyrophosphate phosphatase)	uppP SPN23F04300
P0DH31	UPPP_STRPQ	Undecaprenyl-diphosphatase (EC 3.6.1.27) (Bacitracin resistance protein) (Undecaprenyl pyrophosphate phosphatase)	uppP bacA upk SPs0211
B5XJR7	UPPP_STRPZ	Undecaprenyl-diphosphatase (EC 3.6.1.27) (Bacitracin resistance protein) (Undecaprenyl pyrophosphate phosphatase)	uppP Spy49_0239
A4W3V2	UPPP_STRS2	Undecaprenyl-diphosphatase (EC 3.6.1.27) (Bacitracin resistance protein) (Undecaprenyl pyrophosphate phosphatase)	uppP SSU98_1883
A3CQ79	UPPP_STRSV	Undecaprenyl-diphosphatase (EC 3.6.1.27) (Bacitracin resistance protein) (Undecaprenyl pyrophosphate phosphatase)	uppP bacA SSA_1959
Q5M1R0	UPPP_STRT1	Undecaprenyl-diphosphatase (EC 3.6.1.27) (Bacitracin resistance protein) (Undecaprenyl pyrophosphate phosphatase)	uppP bacA str0160
C1CCM1	UPPP_STRZJ	Undecaprenyl-diphosphatase (EC 3.6.1.27) (Bacitracin resistance protein) (Undecaprenyl pyrophosphate phosphatase)	uppP SPJ_0442
C1CPW6	UPPP_STRZT	Undecaprenyl-diphosphatase (EC 3.6.1.27) (Bacitracin resistance protein) (Undecaprenyl pyrophosphate phosphatase)	uppP SPT_0495
Q67LG6	UPPP_SYMTH	Undecaprenyl-diphosphatase (EC 3.6.1.27) (Bacitracin resistance protein) (Undecaprenyl pyrophosphate phosphatase)	uppP STH2495
A0LG71	UPPP_SYNFM	Undecaprenyl-diphosphatase (EC 3.6.1.27) (Bacitracin resistance protein) (Undecaprenyl pyrophosphate phosphatase)	uppP Sfum_0725
Q5N052	UPPP_SYNP6	Undecaprenyl-diphosphatase (EC 3.6.1.27) (Bacitracin resistance protein) (Undecaprenyl pyrophosphate phosphatase)	uppP cacA syc2128_c
Q0AXH9	UPPP_SYNWW	Undecaprenyl-diphosphatase (EC 3.6.1.27) (Bacitracin resistance protein) (Undecaprenyl pyrophosphate phosphatase)	uppP Swol_1266
C5BRP6	UPPP_TERTT	Undecaprenyl-diphosphatase (EC 3.6.1.27) (Bacitracin resistance protein) (Undecaprenyl pyrophosphate phosphatase)	uppP TERTU_1199
Q8DKW4	UPPP_THEEB	Undecaprenyl-diphosphatase (EC 3.6.1.27) (Bacitracin resistance protein) (Undecaprenyl pyrophosphate phosphatase)	uppP bacA upk tlr0737
A5IIP0	UPPP_THEP1	Undecaprenyl-diphosphatase (EC 3.6.1.27) (Bacitracin resistance protein) (Undecaprenyl pyrophosphate phosphatase)	uppP Tpet_0034
B0K0H2	UPPP_THEPX	Undecaprenyl-diphosphatase (EC 3.6.1.27) (Bacitracin resistance protein) (Undecaprenyl pyrophosphate phosphatase)	uppP Teth514_1408
P62467	UPPP_THET2	Undecaprenyl-diphosphatase (EC 3.6.1.27) (Bacitracin resistance protein) (Undecaprenyl pyrophosphate phosphatase)	uppP bacA upk TT_C1814
Q8PQW6	UPPP_XANAC	Undecaprenyl-diphosphatase (EC 3.6.1.27) (Bacitracin resistance protein) (Undecaprenyl pyrophosphate phosphatase)	uppP bacA upk XAC0203
Q2NXJ3	UPPP_XANOM	Undecaprenyl-diphosphatase (EC 3.6.1.27) (Bacitracin resistance protein) (Undecaprenyl pyrophosphate phosphatase)	uppP XOO4229
Q5GU80	UPPP_XANOR	Undecaprenyl-diphosphatase (EC 3.6.1.27) (Bacitracin resistance protein) (Undecaprenyl pyrophosphate phosphatase)	uppP bacA XOO4489
A1JQW4	UPPP_YERE8	Undecaprenyl-diphosphatase (EC 3.6.1.27) (Bacitracin resistance protein) (Undecaprenyl pyrophosphate phosphatase)	uppP bacA YE3678
Q47748	VANH_ENTFA	D-specific alpha-keto acid dehydrogenase (EC 1.1.1.-) (Vancomycin B-type resistance protein VanHB)	vanHB EF_2295
Q47745	VANS_ENTFA	Sensor protein VanSB (EC 2.7.13.3) (Vancomycin B-type resistance protein VanSB) (Vancomycin histidine protein kinase)	vanSB EF_2298
Q47746	VANY_ENTFA	D-alanyl-D-alanine carboxypeptidase (DD-carboxypeptidase) (DD-peptidase) (EC 3.4.16.4)	vanYB EF_2297
Q81HV4	UPPP1_BACCR	Undecaprenyl-diphosphatase 1 (EC 3.6.1.27) (Bacitracin resistance protein 1) (Undecaprenyl pyrophosphate phosphatase 1)	uppP1 bacA1 upk1 BC_0677
Q65LE3	UPPP1_BACLD	Undecaprenyl-diphosphatase 1 (EC 3.6.1.27) (Bacitracin resistance protein 1) (Undecaprenyl pyrophosphate phosphatase 1)	uppP1 BLi01213 BL03255
Q0BHM0	UPPP1_BURCM	Undecaprenyl-diphosphatase 1 (EC 3.6.1.27) (Bacitracin resistance protein 1) (Undecaprenyl pyrophosphate phosphatase 1)	uppP1 Bamb_0794
A3NTZ5	UPPP1_BURP0	Undecaprenyl-diphosphatase 1 (EC 3.6.1.27) (Bacitracin resistance protein 1) (Undecaprenyl pyrophosphate phosphatase 1)	uppP1 BURPS1106A_1544
Q7NYE7	UPPP1_CHRVO	Undecaprenyl-diphosphatase 1 (EC 3.6.1.27) (Bacitracin resistance protein 1) (Undecaprenyl pyrophosphate phosphatase 1)	uppP1 bacA1 upk1 CV_1327
Q0RKT0	UPPP1_FRAAA	Undecaprenyl-diphosphatase 1 (EC 3.6.1.27) (Bacitracin resistance protein 1) (Undecaprenyl pyrophosphate phosphatase 1)	uppP1 FRAAL3231
Q18BJ5	UPPP1_PEPD6	Undecaprenyl-diphosphatase 1 (EC 3.6.1.27) (Bacitracin resistance protein 1) (Undecaprenyl pyrophosphate phosphatase 1)	uppP1 bacA1 upk1 CD630_13320
Q98DM7	UPPP1_RHILO	Undecaprenyl-diphosphatase 1 (EC 3.6.1.27) (Bacitracin resistance protein 1) (Undecaprenyl pyrophosphate phosphatase 1)	uppP1 bacA1 upk1 mll4634
Q81T84	UPPP2_BACAN	Undecaprenyl-diphosphatase 2 (EC 3.6.1.27) (Bacitracin resistance protein 2) (Undecaprenyl pyrophosphate phosphatase 2)	uppP2 bacA-2 bacA2 upk2 BA_1403 GBAA_1403 BAS1296
Q6HND2	UPPP2_BACHK	Undecaprenyl-diphosphatase 2 (EC 3.6.1.27) (Bacitracin resistance protein 2) (Undecaprenyl pyrophosphate phosphatase 2)	uppP2 bacA BT9727_0593
A3NYA9	UPPP2_BURP0	Undecaprenyl-diphosphatase 2 (EC 3.6.1.27) (Bacitracin resistance protein 2) (Undecaprenyl pyrophosphate phosphatase 2)	uppP2 BURPS1106A_3092
Q63RM9	UPPP2_BURPS	Undecaprenyl-diphosphatase 2 (EC 3.6.1.27) (Bacitracin resistance protein 2) (Undecaprenyl pyrophosphate phosphatase 2)	uppP2 BPSL2643
Q4JVN6	UPPP2_CORJK	Undecaprenyl-diphosphatase 2 (EC 3.6.1.27) (Bacitracin resistance protein 2) (Undecaprenyl pyrophosphate phosphatase 2)	uppP2 jk0957
Q0RJJ1	UPPP2_FRAAA	Undecaprenyl-diphosphatase 2 (EC 3.6.1.27) (Bacitracin resistance protein 2) (Undecaprenyl pyrophosphate phosphatase 2)	uppP2 FRAAL3678
Q04D15	UPPP2_OENOB	Undecaprenyl-diphosphatase 2 (EC 3.6.1.27) (Bacitracin resistance protein 2) (Undecaprenyl pyrophosphate phosphatase 2)	uppP2 OEOE_1821
Q184H7	UPPP2_PEPD6	Undecaprenyl-diphosphatase 2 (EC 3.6.1.27) (Bacitracin resistance protein 2) (Undecaprenyl pyrophosphate phosphatase 2)	uppP2 bacA2 upk2 CD630_29860
Q98NJ1	UPPP2_RHILO	Undecaprenyl-diphosphatase 2 (EC 3.6.1.27) (Bacitracin resistance protein 2) (Undecaprenyl pyrophosphate phosphatase 2)	uppP2 bacA2 upk2 mlr0116
Q8E9K1	UPPP2_SHEON	Undecaprenyl-diphosphatase 2 (EC 3.6.1.27) (Bacitracin resistance protein 2) (Undecaprenyl pyrophosphate phosphatase 2)	uppP2 bacA2 upk2 SO_4274
Q6HLG8	UPPP3_BACHK	Undecaprenyl-diphosphatase 3 (EC 3.6.1.27) (Bacitracin resistance protein 3) (Undecaprenyl pyrophosphate phosphatase 3)	uppP3 bacA BT9727_1268
Q63AN4	UPPP4_BACCZ	Undecaprenyl-diphosphatase 4 (EC 3.6.1.27) (Bacitracin resistance protein 4) (Undecaprenyl pyrophosphate phosphatase 4)	uppP4 bacA4 BCE33L2444
A9NF64	UPPP_ACHLI	Undecaprenyl-diphosphatase (EC 3.6.1.27) (Bacitracin resistance protein) (Undecaprenyl pyrophosphate phosphatase)	uppP ACL_0372
B7I7L7	UPPP_ACIB5	Undecaprenyl-diphosphatase (EC 3.6.1.27) (Bacitracin resistance protein) (Undecaprenyl pyrophosphate phosphatase)	uppP AB57_3268
B0VS31	UPPP_ACIBS	Undecaprenyl-diphosphatase (EC 3.6.1.27) (Bacitracin resistance protein) (Undecaprenyl pyrophosphate phosphatase)	uppP ABSDF0696
B9MFI6	UPPP_ACIET	Undecaprenyl-diphosphatase (EC 3.6.1.27) (Bacitracin resistance protein) (Undecaprenyl pyrophosphate phosphatase)	uppP Dtpsy_1072
A0KQI1	UPPP_AERHH	Undecaprenyl-diphosphatase (EC 3.6.1.27) (Bacitracin resistance protein) (Undecaprenyl pyrophosphate phosphatase)	uppP AHA_4108
A7H6N5	UPPP_ANADF	Undecaprenyl-diphosphatase (EC 3.6.1.27) (Bacitracin resistance protein) (Undecaprenyl pyrophosphate phosphatase)	uppP Anae109_0163
Q5P6K4	UPPP_AROAE	Undecaprenyl-diphosphatase (EC 3.6.1.27) (Bacitracin resistance protein) (Undecaprenyl pyrophosphate phosphatase)	uppP upk AZOSEA09320 ebA1726
P39438	UPPP_AZOBR	Undecaprenyl-diphosphatase (EC 3.6.1.27) (Bacitracin resistance protein) (Undecaprenyl pyrophosphate phosphatase) (Fragment)	uppP bacA upk
C1DLV7	UPPP_AZOVD	Undecaprenyl-diphosphatase (EC 3.6.1.27) (Bacitracin resistance protein) (Undecaprenyl pyrophosphate phosphatase)	uppP Avin_28720
Q650L9	UPPP_BACFR	Undecaprenyl-diphosphatase (EC 3.6.1.27) (Bacitracin resistance protein) (Undecaprenyl pyrophosphate phosphatase)	uppP BF0056
Q8A2U3	UPPP_BACTN	Undecaprenyl-diphosphatase (EC 3.6.1.27) (Bacitracin resistance protein) (Undecaprenyl pyrophosphate phosphatase)	uppP bacA upk BT_3212
Q1LSL8	UPPP_BAUCH	Undecaprenyl-diphosphatase (EC 3.6.1.27) (Bacitracin resistance protein) (Undecaprenyl pyrophosphate phosphatase)	uppP BCI_0621
B8DUF9	UPPP_BIFA0	Undecaprenyl-diphosphatase (EC 3.6.1.27) (Bacitracin resistance protein) (Undecaprenyl pyrophosphate phosphatase)	uppP BLA_1353
Q8G6C4	UPPP_BIFLO	Undecaprenyl-diphosphatase (EC 3.6.1.27) (Bacitracin resistance protein) (Undecaprenyl pyrophosphate phosphatase)	uppP bacA upk BL0721
Q2KX31	UPPP_BORA1	Undecaprenyl-diphosphatase (EC 3.6.1.27) (Bacitracin resistance protein) (Undecaprenyl pyrophosphate phosphatase)	uppP bacA BAV2566
Q7WLL4	UPPP_BORBR	Undecaprenyl-diphosphatase (EC 3.6.1.27) (Bacitracin resistance protein) (Undecaprenyl pyrophosphate phosphatase)	uppP bacA upk BB1731
B5RL84	UPPP_BORDL	Undecaprenyl-diphosphatase (EC 3.6.1.27) (Bacitracin resistance protein) (Undecaprenyl pyrophosphate phosphatase)	uppP BDU_261
A9HXK3	UPPP_BORPD	Undecaprenyl-diphosphatase (EC 3.6.1.27) (Bacitracin resistance protein) (Undecaprenyl pyrophosphate phosphatase)	uppP Bpet3455
B5RR78	UPPP_BORRA	Undecaprenyl-diphosphatase (EC 3.6.1.27) (Bacitracin resistance protein) (Undecaprenyl pyrophosphate phosphatase)	uppP BRE_265
B2SC28	UPPP_BRUA1	Undecaprenyl-diphosphatase (EC 3.6.1.27) (Bacitracin resistance protein) (Undecaprenyl pyrophosphate phosphatase)	uppP BAbS19_II09300
C0RMI1	UPPP_BRUMB	Undecaprenyl-diphosphatase (EC 3.6.1.27) (Bacitracin resistance protein) (Undecaprenyl pyrophosphate phosphatase)	uppP BMEA_B1027
A5VVU6	UPPP_BRUO2	Undecaprenyl-diphosphatase (EC 3.6.1.27) (Bacitracin resistance protein) (Undecaprenyl pyrophosphate phosphatase)	uppP BOV_A0981
B8D8M0	UPPP_BUCA5	Undecaprenyl-diphosphatase (EC 3.6.1.27) (Bacitracin resistance protein) (Undecaprenyl pyrophosphate phosphatase)	uppP BUAP5A_061
Q8KA52	UPPP_BUCAP	Undecaprenyl-diphosphatase (EC 3.6.1.27) (Bacitracin resistance protein) (Undecaprenyl pyrophosphate phosphatase)	uppP bacA upk BUsg_059
Q8RB29	UPPP_CALS4	Undecaprenyl-diphosphatase (EC 3.6.1.27) (Bacitracin resistance protein) (Undecaprenyl pyrophosphate phosphatase)	uppP bacA upk TTE0996
B1IRQ9	UPPP_ECOLC	Undecaprenyl-diphosphatase (EC 3.6.1.27) (Bacitracin resistance protein) (Undecaprenyl pyrophosphate phosphatase)	uppP EcolC_0642
B7ND46	UPPP_ECOLU	Undecaprenyl-diphosphatase (EC 3.6.1.27) (Bacitracin resistance protein) (Undecaprenyl pyrophosphate phosphatase)	uppP ECUMN_3540
B2KE93	UPPP_ELUMP	Undecaprenyl-diphosphatase (EC 3.6.1.27) (Bacitracin resistance protein) (Undecaprenyl pyrophosphate phosphatase)	uppP Emin_1289
B9M0D1	UPPP_GEODF	Undecaprenyl-diphosphatase (EC 3.6.1.27) (Bacitracin resistance protein) (Undecaprenyl pyrophosphate phosphatase)	uppP Geob_0603
Q39QX7	UPPP_GEOMG	Undecaprenyl-diphosphatase (EC 3.6.1.27) (Bacitracin resistance protein) (Undecaprenyl pyrophosphate phosphatase)	uppP Gmet_3133
C5D3Y4	UPPP_GEOSW	Undecaprenyl-diphosphatase (EC 3.6.1.27) (Bacitracin resistance protein) (Undecaprenyl pyrophosphate phosphatase)	uppP GWCH70_0186
Q5FUS6	UPPP_GLUOX	Undecaprenyl-diphosphatase (EC 3.6.1.27) (Bacitracin resistance protein) (Undecaprenyl pyrophosphate phosphatase)	uppP GOX0024
Q2SL19	UPPP_HAHCH	Undecaprenyl-diphosphatase (EC 3.6.1.27) (Bacitracin resistance protein) (Undecaprenyl pyrophosphate phosphatase)	uppP HCH_01816
Q31EL5	UPPP_HYDCU	Undecaprenyl-diphosphatase (EC 3.6.1.27) (Bacitracin resistance protein) (Undecaprenyl pyrophosphate phosphatase)	uppP Tcr_1816
A6T273	UPPP_JANMA	Undecaprenyl-diphosphatase (EC 3.6.1.27) (Bacitracin resistance protein) (Undecaprenyl pyrophosphate phosphatase)	uppP mma_2930
A6W915	UPPP_KINRD	Undecaprenyl-diphosphatase (EC 3.6.1.27) (Bacitracin resistance protein) (Undecaprenyl pyrophosphate phosphatase)	uppP Krad_1818
B2GIP7	UPPP_KOCRD	Undecaprenyl-diphosphatase (EC 3.6.1.27) (Bacitracin resistance protein) (Undecaprenyl pyrophosphate phosphatase)	uppP KRH_13930
C5CGT6	UPPP_KOSOT	Undecaprenyl-diphosphatase (EC 3.6.1.27) (Bacitracin resistance protein) (Undecaprenyl pyrophosphate phosphatase)	uppP Kole_1924
B2GDY8	UPPP_LACF3	Undecaprenyl-diphosphatase (EC 3.6.1.27) (Bacitracin resistance protein) (Undecaprenyl pyrophosphate phosphatase)	uppP LAF_1534
Q02VT8	UPPP_LACLS	Undecaprenyl-diphosphatase (EC 3.6.1.27) (Bacitracin resistance protein) (Undecaprenyl pyrophosphate phosphatase)	uppP LACR_2504
Q88SK7	UPPP_LACPL	Undecaprenyl-diphosphatase (EC 3.6.1.27) (Bacitracin resistance protein) (Undecaprenyl pyrophosphate phosphatase)	uppP bacA upk lp_3407
Q050C7	UPPP_LEPBL	Undecaprenyl-diphosphatase (EC 3.6.1.27) (Bacitracin resistance protein) (Undecaprenyl pyrophosphate phosphatase)	uppP bacA LBL_1883
Q8F397	UPPP_LEPIN	Undecaprenyl-diphosphatase (EC 3.6.1.27) (Bacitracin resistance protein) (Undecaprenyl pyrophosphate phosphatase)	uppP bacA upk LA_2511
A0L9F4	UPPP_MAGMM	Undecaprenyl-diphosphatase (EC 3.6.1.27) (Bacitracin resistance protein) (Undecaprenyl pyrophosphate phosphatase)	uppP Mmc1_2096
B2HFY7	UPPP_MYCMM	Undecaprenyl-diphosphatase (EC 3.6.1.27) (Bacitracin resistance protein) (Undecaprenyl pyrophosphate phosphatase)	uppP MMAR_3116
A0QZY5	UPPP_MYCS2	Undecaprenyl-diphosphatase (EC 3.6.1.27) (Bacitracin resistance protein) (Undecaprenyl pyrophosphate phosphatase)	uppP MSMEG_4194 MSMEI_4096
A1SJZ1	UPPP_NOCSJ	Undecaprenyl-diphosphatase (EC 3.6.1.27) (Bacitracin resistance protein) (Undecaprenyl pyrophosphate phosphatase)	uppP Noca_2623
Q2G3F4	UPPP_NOVAD	Undecaprenyl-diphosphatase (EC 3.6.1.27) (Bacitracin resistance protein) (Undecaprenyl pyrophosphate phosphatase)	uppP Saro_3184
A6LEL8	UPPP_PARD8	Undecaprenyl-diphosphatase (EC 3.6.1.27) (Bacitracin resistance protein) (Undecaprenyl pyrophosphate phosphatase)	uppP BDI_2407
A7HS58	UPPP_PARL1	Undecaprenyl-diphosphatase (EC 3.6.1.27) (Bacitracin resistance protein) (Undecaprenyl pyrophosphate phosphatase)	uppP Plav_1120
Q3A6V2	UPPP_PELCD	Undecaprenyl-diphosphatase (EC 3.6.1.27) (Bacitracin resistance protein) (Undecaprenyl pyrophosphate phosphatase)	uppP Pcar_0646
A1AV04	UPPP_PELPD	Undecaprenyl-diphosphatase (EC 3.6.1.27) (Bacitracin resistance protein) (Undecaprenyl pyrophosphate phosphatase)	uppP Ppro_3583
Q4FNI5	UPPP_PELUB	Undecaprenyl-diphosphatase (EC 3.6.1.27) (Bacitracin resistance protein) (Undecaprenyl pyrophosphate phosphatase)	uppP bacA SAR11_0432
B4RCI1	UPPP_PHEZH	Undecaprenyl-diphosphatase (EC 3.6.1.27) (Bacitracin resistance protein) (Undecaprenyl pyrophosphate phosphatase)	uppP PHZ_c0166
A1VLZ3	UPPP_POLNA	Undecaprenyl-diphosphatase (EC 3.6.1.27) (Bacitracin resistance protein) (Undecaprenyl pyrophosphate phosphatase)	uppP Pnap_1356
Q127N8	UPPP_POLSJ	Undecaprenyl-diphosphatase (EC 3.6.1.27) (Bacitracin resistance protein) (Undecaprenyl pyrophosphate phosphatase)	uppP Bpro_3344
B4S3H1	UPPP_PROA2	Undecaprenyl-diphosphatase (EC 3.6.1.27) (Bacitracin resistance protein) (Undecaprenyl pyrophosphate phosphatase)	uppP Paes_1692
A2C1W8	UPPP_PROM1	Undecaprenyl-diphosphatase (EC 3.6.1.27) (Bacitracin resistance protein) (Undecaprenyl pyrophosphate phosphatase)	uppP bacA NATL1_09201
A2BWT5	UPPP_PROM5	Undecaprenyl-diphosphatase (EC 3.6.1.27) (Bacitracin resistance protein) (Undecaprenyl pyrophosphate phosphatase)	uppP bacA P9515_10391
Q7V8Z1	UPPP_PROMM	Undecaprenyl-diphosphatase (EC 3.6.1.27) (Bacitracin resistance protein) (Undecaprenyl pyrophosphate phosphatase)	uppP bacA upk PMT_0180
A2BQX7	UPPP_PROMS	Undecaprenyl-diphosphatase (EC 3.6.1.27) (Bacitracin resistance protein) (Undecaprenyl pyrophosphate phosphatase)	uppP bacA A9601_09041
Q48JI5	UPPP_PSE14	Undecaprenyl-diphosphatase (EC 3.6.1.27) (Bacitracin resistance protein) (Undecaprenyl pyrophosphate phosphatase)	uppP PSPPH_2232
B7VAE6	UPPP_PSEA8	Undecaprenyl-diphosphatase (EC 3.6.1.27) (Bacitracin resistance protein) (Undecaprenyl pyrophosphate phosphatase)	uppP PLES_33641
Q9I2E5	UPPP_PSEAE	Undecaprenyl-diphosphatase (EC 3.6.1.27) (Bacitracin resistance protein) (Undecaprenyl pyrophosphate phosphatase)	uppP bacA upk PA1959
A4XUB9	UPPP_PSEMY	Undecaprenyl-diphosphatase (EC 3.6.1.27) (Bacitracin resistance protein) (Undecaprenyl pyrophosphate phosphatase)	uppP Pmen_2175
Q88IY7	UPPP_PSEPK	Undecaprenyl-diphosphatase (EC 3.6.1.27) (Bacitracin resistance protein) (Undecaprenyl pyrophosphate phosphatase)	uppP bacA upk PP_2862
Q4ZS30	UPPP_PSEU2	Undecaprenyl-diphosphatase (EC 3.6.1.27) (Bacitracin resistance protein) (Undecaprenyl pyrophosphate phosphatase)	uppP Psyr_3008
Q1Q993	UPPP_PSYCK	Undecaprenyl-diphosphatase (EC 3.6.1.27) (Bacitracin resistance protein) (Undecaprenyl pyrophosphate phosphatase)	uppP Pcryo_1983
A9WSJ0	UPPP_RENSM	Undecaprenyl-diphosphatase (EC 3.6.1.27) (Bacitracin resistance protein) (Undecaprenyl pyrophosphate phosphatase)	uppP RSal33209_2045
Q1MMI4	UPPP_RHIL3	Undecaprenyl-diphosphatase (EC 3.6.1.27) (Bacitracin resistance protein) (Undecaprenyl pyrophosphate phosphatase)	uppP RL0328
Q7UNQ8	UPPP_RHOBA	Undecaprenyl-diphosphatase (EC 3.6.1.27) (Bacitracin resistance protein) (Undecaprenyl pyrophosphate phosphatase)	uppP bacA upk RB7435
Q21XE6	UPPP_RHOFT	Undecaprenyl-diphosphatase (EC 3.6.1.27) (Bacitracin resistance protein) (Undecaprenyl pyrophosphate phosphatase)	uppP Rfer_1829
Q21C73	UPPP_RHOPB	Undecaprenyl-diphosphatase (EC 3.6.1.27) (Bacitracin resistance protein) (Undecaprenyl pyrophosphate phosphatase)	uppP RPC_0438
A3PNJ7	UPPP_RHOS1	Undecaprenyl-diphosphatase (EC 3.6.1.27) (Bacitracin resistance protein) (Undecaprenyl pyrophosphate phosphatase)	uppP Rsph17029_2811
Q16DZ2	UPPP_ROSDO	Undecaprenyl-diphosphatase (EC 3.6.1.27) (Bacitracin resistance protein) (Undecaprenyl pyrophosphate phosphatase)	uppP RD1_0064
Q1GCR3	UPPP_RUEST	Undecaprenyl-diphosphatase (EC 3.6.1.27) (Bacitracin resistance protein) (Undecaprenyl pyrophosphate phosphatase)	uppP TM1040_2821
A4FFN9	UPPP_SACEN	Undecaprenyl-diphosphatase (EC 3.6.1.27) (Bacitracin resistance protein) (Undecaprenyl pyrophosphate phosphatase)	uppP bacA SACE_3590
A9MPV8	UPPP_SALAR	Undecaprenyl-diphosphatase (EC 3.6.1.27) (Bacitracin resistance protein) (Undecaprenyl pyrophosphate phosphatase)	uppP SARI_04424
B5BG16	UPPP_SALPK	Undecaprenyl-diphosphatase (EC 3.6.1.27) (Bacitracin resistance protein) (Undecaprenyl pyrophosphate phosphatase)	uppP SSPA2869
P67389	UPPP_SALTI	Undecaprenyl-diphosphatase (EC 3.6.1.27) (Bacitracin resistance protein) (Undecaprenyl pyrophosphate phosphatase)	uppP bacA upk STY3384 t3125
A1S3T2	UPPP_SHEAM	Undecaprenyl-diphosphatase (EC 3.6.1.27) (Bacitracin resistance protein) (Undecaprenyl pyrophosphate phosphatase)	uppP Sama_0831
A6WKK8	UPPP_SHEB8	Undecaprenyl-diphosphatase (EC 3.6.1.27) (Bacitracin resistance protein) (Undecaprenyl pyrophosphate phosphatase)	uppP Shew185_1196
A1RMH4	UPPP_SHESW	Undecaprenyl-diphosphatase (EC 3.6.1.27) (Bacitracin resistance protein) (Undecaprenyl pyrophosphate phosphatase)	uppP Sputw3181_3052
Q0T0K6	UPPP_SHIF8	Undecaprenyl-diphosphatase (EC 3.6.1.27) (Bacitracin resistance protein) (Undecaprenyl pyrophosphate phosphatase)	uppP bacA SFV_3097
Q3YXI5	UPPP_SHISS	Undecaprenyl-diphosphatase (EC 3.6.1.27) (Bacitracin resistance protein) (Undecaprenyl pyrophosphate phosphatase)	uppP bacA SSON_3194
A6UFC2	UPPP_SINMW	Undecaprenyl-diphosphatase (EC 3.6.1.27) (Bacitracin resistance protein) (Undecaprenyl pyrophosphate phosphatase)	uppP Smed_3536
Q1GR76	UPPP_SPHAL	Undecaprenyl-diphosphatase (EC 3.6.1.27) (Bacitracin resistance protein) (Undecaprenyl pyrophosphate phosphatase)	uppP Sala_2137
A6TZG1	UPPP_STAA2	Undecaprenyl-diphosphatase (EC 3.6.1.27) (Bacitracin resistance protein) (Undecaprenyl pyrophosphate phosphatase)	uppP SaurJH1_0723
Q2G0B4	UPPP_STAA8	Undecaprenyl-diphosphatase (EC 3.6.1.27) (Bacitracin resistance protein) (Undecaprenyl pyrophosphate phosphatase)	uppP SAOUHSC_00691
Q5HHY5	UPPP_STAAC	Undecaprenyl-diphosphatase (EC 3.6.1.27) (Bacitracin resistance protein) (Undecaprenyl pyrophosphate phosphatase)	uppP bacA SACOL0743
Q6GIV9	UPPP_STAAR	Undecaprenyl-diphosphatase (EC 3.6.1.27) (Bacitracin resistance protein) (Undecaprenyl pyrophosphate phosphatase)	uppP bacA upk SAR0736
Q3BZ95	UPPP_XANC5	Undecaprenyl-diphosphatase (EC 3.6.1.27) (Bacitracin resistance protein) (Undecaprenyl pyrophosphate phosphatase)	uppP bacA XCV0187
Q8PDZ9	UPPP_XANCP	Undecaprenyl-diphosphatase (EC 3.6.1.27) (Bacitracin resistance protein) (Undecaprenyl pyrophosphate phosphatase)	uppP bacA upk XCC0184
Q9PCE0	UPPP_XYLFA	Undecaprenyl-diphosphatase (EC 3.6.1.27) (Bacitracin resistance protein) (Undecaprenyl pyrophosphate phosphatase)	uppP bacA upk XF_1841
B2K2I0	UPPP_YERPB	Undecaprenyl-diphosphatase (EC 3.6.1.27) (Bacitracin resistance protein) (Undecaprenyl pyrophosphate phosphatase)	uppP YPTS_3556
A9R7E0	UPPP_YERPG	Undecaprenyl-diphosphatase (EC 3.6.1.27) (Bacitracin resistance protein) (Undecaprenyl pyrophosphate phosphatase)	uppP YpAngola_A0297
A4THT4	UPPP_YERPP	Undecaprenyl-diphosphatase (EC 3.6.1.27) (Bacitracin resistance protein) (Undecaprenyl pyrophosphate phosphatase)	uppP YPDSF_0433
B1JM21	UPPP_YERPY	Undecaprenyl-diphosphatase (EC 3.6.1.27) (Bacitracin resistance protein) (Undecaprenyl pyrophosphate phosphatase)	uppP YPK_0640
Q6FEB4	UPPP1_ACIAD	Undecaprenyl-diphosphatase 1 (EC 3.6.1.27) (Bacitracin resistance protein 1) (Undecaprenyl pyrophosphate phosphatase 1)	uppP1 ACIAD0678
Q81VC9	UPPP1_BACAN	Undecaprenyl-diphosphatase 1 (EC 3.6.1.27) (Bacitracin resistance protein 1) (Undecaprenyl pyrophosphate phosphatase 1)	uppP1 bacA-1 bacA1 upk1 BA_0283 GBAA_0283 BAS0269
Q06239	VANR_ENTFC	Regulatory protein VanR	vanR
P37711	VANY_ENTFC	D-alanyl-D-alanine carboxypeptidase (DD-carboxypeptidase) (DD-peptidase) (EC 3.4.16.4)	vanY
A0R8Y3	UPPP1_BACAH	Undecaprenyl-diphosphatase 1 (EC 3.6.1.27) (Bacitracin resistance protein 1) (Undecaprenyl pyrophosphate phosphatase 1)	uppP1 bacA BALH_0274
P62461	UPPP1_BACC1	Undecaprenyl-diphosphatase 1 (EC 3.6.1.27) (Bacitracin resistance protein 1) (Undecaprenyl pyrophosphate phosphatase 1)	uppP1 bacA1 upk1 BCE_0750
Q39IU8	UPPP1_BURL3	Undecaprenyl-diphosphatase 1 (EC 3.6.1.27) (Bacitracin resistance protein 1) (Undecaprenyl pyrophosphate phosphatase 1)	uppP1 Bcep18194_A4021
Q63V58	UPPP1_BURPS	Undecaprenyl-diphosphatase 1 (EC 3.6.1.27) (Bacitracin resistance protein 1) (Undecaprenyl pyrophosphate phosphatase 1)	uppP1 BPSL1383
Q4JXD8	UPPP1_CORJK	Undecaprenyl-diphosphatase 1 (EC 3.6.1.27) (Bacitracin resistance protein 1) (Undecaprenyl pyrophosphate phosphatase 1)	uppP1 jk0367
Q04FK3	UPPP1_OENOB	Undecaprenyl-diphosphatase 1 (EC 3.6.1.27) (Bacitracin resistance protein 1) (Undecaprenyl pyrophosphate phosphatase 1)	uppP1 OEOE_0848
Q3IHV1	UPPP1_PSEHT	Undecaprenyl-diphosphatase 1 (EC 3.6.1.27) (Bacitracin resistance protein 1) (Undecaprenyl pyrophosphate phosphatase 1)	uppP1 PSHAa2300
A4VLM0	UPPP1_PSEU5	Undecaprenyl-diphosphatase 1 (EC 3.6.1.27) (Bacitracin resistance protein 1) (Undecaprenyl pyrophosphate phosphatase 1)	uppP1 PST_2210
Q8EHD3	UPPP1_SHEON	Undecaprenyl-diphosphatase 1 (EC 3.6.1.27) (Bacitracin resistance protein 1) (Undecaprenyl pyrophosphate phosphatase 1)	uppP1 bacA1 upk1 SO_1293
Q6FDP8	UPPP2_ACIAD	Undecaprenyl-diphosphatase 2 (EC 3.6.1.27) (Bacitracin resistance protein 2) (Undecaprenyl pyrophosphate phosphatase 2)	uppP2 ACIAD0914
Q0ATH6	UPPP_MARMM	Undecaprenyl-diphosphatase (EC 3.6.1.27) (Bacitracin resistance protein) (Undecaprenyl pyrophosphate phosphatase)	uppP Mmar10_0115
Q1GY95	UPPP_METFK	Undecaprenyl-diphosphatase (EC 3.6.1.27) (Bacitracin resistance protein) (Undecaprenyl pyrophosphate phosphatase)	uppP Mfla_2527
C5CBT8	UPPP_MICLC	Undecaprenyl-diphosphatase (EC 3.6.1.27) (Bacitracin resistance protein) (Undecaprenyl pyrophosphate phosphatase)	uppP Mlut_11800
C1AQ52	UPPP_MYCBT	Undecaprenyl-diphosphatase (EC 3.6.1.27) (Bacitracin resistance protein) (Undecaprenyl pyrophosphate phosphatase)	uppP JTY_2147
P60939	UPPP_MYCPA	Undecaprenyl-diphosphatase (EC 3.6.1.27) (Bacitracin resistance protein) (Undecaprenyl pyrophosphate phosphatase)	uppP bacA upk MAP_1575c
A1UHV6	UPPP_MYCSK	Undecaprenyl-diphosphatase (EC 3.6.1.27) (Bacitracin resistance protein) (Undecaprenyl pyrophosphate phosphatase)	uppP Mkms_3220
P9WFF8	UPPP_MYCTO	Undecaprenyl-diphosphatase (EC 3.6.1.27) (Bacitracin resistance protein) (Undecaprenyl pyrophosphate phosphatase)	uppP bacA upk MT2194
A1TAS8	UPPP_MYCVP	Undecaprenyl-diphosphatase (EC 3.6.1.27) (Bacitracin resistance protein) (Undecaprenyl pyrophosphate phosphatase)	uppP Mvan_3483
Q5F6K4	UPPP_NEIG1	Undecaprenyl-diphosphatase (EC 3.6.1.27) (Bacitracin resistance protein) (Undecaprenyl pyrophosphate phosphatase)	uppP NGO1547
Q9JSY6	UPPP_NEIMA	Undecaprenyl-diphosphatase (EC 3.6.1.27) (Bacitracin resistance protein) (Undecaprenyl pyrophosphate phosphatase)	uppP bacA upk NMA2077
A1KVM7	UPPP_NEIMF	Undecaprenyl-diphosphatase (EC 3.6.1.27) (Bacitracin resistance protein) (Undecaprenyl pyrophosphate phosphatase)	uppP NMC1759
Q2Y6P3	UPPP_NITMU	Undecaprenyl-diphosphatase (EC 3.6.1.27) (Bacitracin resistance protein) (Undecaprenyl pyrophosphate phosphatase)	uppP Nmul_A2286
Q5YVL4	UPPP_NOCFA	Undecaprenyl-diphosphatase (EC 3.6.1.27) (Bacitracin resistance protein) (Undecaprenyl pyrophosphate phosphatase)	uppP NFA_29300
Q8CXK0	UPPP_OCEIH	Undecaprenyl-diphosphatase (EC 3.6.1.27) (Bacitracin resistance protein) (Undecaprenyl pyrophosphate phosphatase)	uppP bacA upk OB1199
B6JCL3	UPPP_OLICO	Undecaprenyl-diphosphatase (EC 3.6.1.27) (Bacitracin resistance protein) (Undecaprenyl pyrophosphate phosphatase)	uppP OCAR_4447 OCA5_c00850
Q6ME04	UPPP_PARUW	Undecaprenyl-diphosphatase (EC 3.6.1.27) (Bacitracin resistance protein) (Undecaprenyl pyrophosphate phosphatase)	uppP bacA upk pc0471
C6DDL8	UPPP_PECCP	Undecaprenyl-diphosphatase (EC 3.6.1.27) (Bacitracin resistance protein) (Undecaprenyl pyrophosphate phosphatase)	uppP PC1_3409
A5D2Q9	UPPP_PELTS	Undecaprenyl-diphosphatase (EC 3.6.1.27) (Bacitracin resistance protein) (Undecaprenyl pyrophosphate phosphatase)	uppP PTH_1292
C0QU08	UPPP_PERMH	Undecaprenyl-diphosphatase (EC 3.6.1.27) (Bacitracin resistance protein) (Undecaprenyl pyrophosphate phosphatase)	uppP PERMA_0381
P62466	UPPP_PHOPR	Undecaprenyl-diphosphatase (EC 3.6.1.27) (Bacitracin resistance protein) (Undecaprenyl pyrophosphate phosphatase)	uppP bacA upk PBPRA0438
B1XTA2	UPPP_POLNS	Undecaprenyl-diphosphatase (EC 3.6.1.27) (Bacitracin resistance protein) (Undecaprenyl pyrophosphate phosphatase)	uppP Pnec_0285
Q4KC13	UPPP_PSEF5	Undecaprenyl-diphosphatase (EC 3.6.1.27) (Bacitracin resistance protein) (Undecaprenyl pyrophosphate phosphatase)	uppP PFL_3114
B0KUY1	UPPP_PSEPG	Undecaprenyl-diphosphatase (EC 3.6.1.27) (Bacitracin resistance protein) (Undecaprenyl pyrophosphate phosphatase)	uppP PputGB1_2919
B1J8R9	UPPP_PSEPW	Undecaprenyl-diphosphatase (EC 3.6.1.27) (Bacitracin resistance protein) (Undecaprenyl pyrophosphate phosphatase)	uppP PputW619_2756
Q4FR05	UPPP_PSYA2	Undecaprenyl-diphosphatase (EC 3.6.1.27) (Bacitracin resistance protein) (Undecaprenyl pyrophosphate phosphatase)	uppP bacA Psyc_1705
A5WCV5	UPPP_PSYWF	Undecaprenyl-diphosphatase (EC 3.6.1.27) (Bacitracin resistance protein) (Undecaprenyl pyrophosphate phosphatase)	uppP PsycPRwf_0541
Q8Y1I9	UPPP_RALSO	Undecaprenyl-diphosphatase (EC 3.6.1.27) (Bacitracin resistance protein) (Undecaprenyl pyrophosphate phosphatase)	uppP bacA upk RSc0701 RS01606
Q2KDF4	UPPP_RHIEC	Undecaprenyl-diphosphatase (EC 3.6.1.27) (Bacitracin resistance protein) (Undecaprenyl pyrophosphate phosphatase)	uppP RHE_CH00310
B5ZYG2	UPPP_RHILW	Undecaprenyl-diphosphatase (EC 3.6.1.27) (Bacitracin resistance protein) (Undecaprenyl pyrophosphate phosphatase)	uppP Rleg2_4321
Q2J2D8	UPPP_RHOP2	Undecaprenyl-diphosphatase (EC 3.6.1.27) (Bacitracin resistance protein) (Undecaprenyl pyrophosphate phosphatase)	uppP RPB_0661
Q13ES7	UPPP_RHOPS	Undecaprenyl-diphosphatase (EC 3.6.1.27) (Bacitracin resistance protein) (Undecaprenyl pyrophosphate phosphatase)	uppP RPD_0172
Q3IYQ0	UPPP_RHOS4	Undecaprenyl-diphosphatase (EC 3.6.1.27) (Bacitracin resistance protein) (Undecaprenyl pyrophosphate phosphatase)	uppP bacA RHOS4_27660 RSP_1150
Q1AWM0	UPPP_RUBXD	Undecaprenyl-diphosphatase (EC 3.6.1.27) (Bacitracin resistance protein) (Undecaprenyl pyrophosphate phosphatase)	uppP Rxyl_1243
Q21II7	UPPP_SACD2	Undecaprenyl-diphosphatase (EC 3.6.1.27) (Bacitracin resistance protein) (Undecaprenyl pyrophosphate phosphatase)	uppP Sde_2232
B5FHU0	UPPP_SALDC	Undecaprenyl-diphosphatase (EC 3.6.1.27) (Bacitracin resistance protein) (Undecaprenyl pyrophosphate phosphatase)	uppP SeD_A3561
Q5PC81	UPPP_SALPA	Undecaprenyl-diphosphatase (EC 3.6.1.27) (Bacitracin resistance protein) (Undecaprenyl pyrophosphate phosphatase)	uppP bacA SPA3073
B4TVT9	UPPP_SALSV	Undecaprenyl-diphosphatase (EC 3.6.1.27) (Bacitracin resistance protein) (Undecaprenyl pyrophosphate phosphatase)	uppP SeSA_A3395
A8GJU8	UPPP_SERP5	Undecaprenyl-diphosphatase (EC 3.6.1.27) (Bacitracin resistance protein) (Undecaprenyl pyrophosphate phosphatase)	uppP Spro_4294
A3D1Q8	UPPP_SHEB5	Undecaprenyl-diphosphatase (EC 3.6.1.27) (Bacitracin resistance protein) (Undecaprenyl pyrophosphate phosphatase)	uppP Sbal_1152
Q07YT7	UPPP_SHEFN	Undecaprenyl-diphosphatase (EC 3.6.1.27) (Bacitracin resistance protein) (Undecaprenyl pyrophosphate phosphatase)	uppP Sfri_2988
A8H157	UPPP_SHEPA	Undecaprenyl-diphosphatase (EC 3.6.1.27) (Bacitracin resistance protein) (Undecaprenyl pyrophosphate phosphatase)	uppP Spea_0967
A0KZT4	UPPP_SHESA	Undecaprenyl-diphosphatase (EC 3.6.1.27) (Bacitracin resistance protein) (Undecaprenyl pyrophosphate phosphatase)	uppP Shewana3_3079
Q0HSD9	UPPP_SHESR	Undecaprenyl-diphosphatase (EC 3.6.1.27) (Bacitracin resistance protein) (Undecaprenyl pyrophosphate phosphatase)	uppP Shewmr7_2982
B2U1G1	UPPP_SHIB3	Undecaprenyl-diphosphatase (EC 3.6.1.27) (Bacitracin resistance protein) (Undecaprenyl pyrophosphate phosphatase)	uppP SbBS512_E3488
C3MCT9	UPPP_SINFN	Undecaprenyl-diphosphatase (EC 3.6.1.27) (Bacitracin resistance protein) (Undecaprenyl pyrophosphate phosphatase)	uppP NGR_c36660
Q01WE6	UPPP_SOLUE	Undecaprenyl-diphosphatase (EC 3.6.1.27) (Bacitracin resistance protein) (Undecaprenyl pyrophosphate phosphatase)	uppP Acid_5064
A5V412	UPPP_SPHWW	Undecaprenyl-diphosphatase (EC 3.6.1.27) (Bacitracin resistance protein) (Undecaprenyl pyrophosphate phosphatase)	uppP Swit_0660
Q2FIV6	UPPP_STAA3	Undecaprenyl-diphosphatase (EC 3.6.1.27) (Bacitracin resistance protein) (Undecaprenyl pyrophosphate phosphatase)	uppP SAUSA300_0669
A5IQN7	UPPP_STAA9	Undecaprenyl-diphosphatase (EC 3.6.1.27) (Bacitracin resistance protein) (Undecaprenyl pyrophosphate phosphatase)	uppP SaurJH9_0707
P67390	UPPP_STAAM	Undecaprenyl-diphosphatase (EC 3.6.1.27) (Bacitracin resistance protein) (Undecaprenyl pyrophosphate phosphatase)	uppP bacA upk SAV0683
Q8NXQ4	UPPP_STAAW	Undecaprenyl-diphosphatase (EC 3.6.1.27) (Bacitracin resistance protein) (Undecaprenyl pyrophosphate phosphatase)	uppP bacA upk MW0645
Q8CTJ6	UPPP_STAES	Undecaprenyl-diphosphatase (EC 3.6.1.27) (Bacitracin resistance protein) (Undecaprenyl pyrophosphate phosphatase)	uppP bacA upk SE_0454
Q3K3N4	UPPP_STRA1	Undecaprenyl-diphosphatase (EC 3.6.1.27) (Bacitracin resistance protein) (Undecaprenyl pyrophosphate phosphatase)	uppP SAK_0196
C0M8J5	UPPP_STRE4	Undecaprenyl-diphosphatase (EC 3.6.1.27) (Bacitracin resistance protein) (Undecaprenyl pyrophosphate phosphatase)	uppP SEQ_1933
B2FHB6	UPPP_STRMK	Undecaprenyl-diphosphatase (EC 3.6.1.27) (Bacitracin resistance protein) (Undecaprenyl pyrophosphate phosphatase)	uppP Smlt0150
P0DH30	UPPP_STRP3	Undecaprenyl-diphosphatase (EC 3.6.1.27) (Bacitracin resistance protein) (Undecaprenyl pyrophosphate phosphatase)	uppP bacA upk SpyM3_0205
Q5XDV8	UPPP_STRP6	Undecaprenyl-diphosphatase (EC 3.6.1.27) (Bacitracin resistance protein) (Undecaprenyl pyrophosphate phosphatase)	uppP M6_Spy0270
Q1JDJ9	UPPP_STRPB	Undecaprenyl-diphosphatase (EC 3.6.1.27) (Bacitracin resistance protein) (Undecaprenyl pyrophosphate phosphatase)	uppP bacA MGAS2096_Spy0257
Q1J8H6	UPPP_STRPF	Undecaprenyl-diphosphatase (EC 3.6.1.27) (Bacitracin resistance protein) (Undecaprenyl pyrophosphate phosphatase)	uppP bacA MGAS10750_Spy0235
B1I9P6	UPPP_STRPI	Undecaprenyl-diphosphatase (EC 3.6.1.27) (Bacitracin resistance protein) (Undecaprenyl pyrophosphate phosphatase)	uppP SPH_0565
Q48VA9	UPPP_STRPM	Undecaprenyl-diphosphatase (EC 3.6.1.27) (Bacitracin resistance protein) (Undecaprenyl pyrophosphate phosphatase)	uppP bacA M28_Spy0233
B2IM77	UPPP_STRPS	Undecaprenyl-diphosphatase (EC 3.6.1.27) (Bacitracin resistance protein) (Undecaprenyl pyrophosphate phosphatase)	uppP SPCG_0452
P60935	UPPP_STRR6	Undecaprenyl-diphosphatase (EC 3.6.1.27) (Bacitracin resistance protein) (Undecaprenyl pyrophosphate phosphatase)	uppP bacA upk spr0413
Q5M6A1	UPPP_STRT2	Undecaprenyl-diphosphatase (EC 3.6.1.27) (Bacitracin resistance protein) (Undecaprenyl pyrophosphate phosphatase)	uppP bacA stu0160
C1CIV9	UPPP_STRZP	Undecaprenyl-diphosphatase (EC 3.6.1.27) (Bacitracin resistance protein) (Undecaprenyl pyrophosphate phosphatase)	uppP SPP_0489
Q30UH8	UPPP_SULDN	Undecaprenyl-diphosphatase (EC 3.6.1.27) (Bacitracin resistance protein) (Undecaprenyl pyrophosphate phosphatase)	uppP Suden_0072
Q2LXE8	UPPP_SYNAS	Undecaprenyl-diphosphatase (EC 3.6.1.27) (Bacitracin resistance protein) (Undecaprenyl pyrophosphate phosphatase)	uppP SYNAS_28830 SYN_02394
Q7U482	UPPP_SYNPX	Undecaprenyl-diphosphatase (EC 3.6.1.27) (Bacitracin resistance protein) (Undecaprenyl pyrophosphate phosphatase)	uppP bacA upk SYNW2189
Q0I740	UPPP_SYNS3	Undecaprenyl-diphosphatase (EC 3.6.1.27) (Bacitracin resistance protein) (Undecaprenyl pyrophosphate phosphatase)	uppP sync_2543
Q3AH68	UPPP_SYNSC	Undecaprenyl-diphosphatase (EC 3.6.1.27) (Bacitracin resistance protein) (Undecaprenyl pyrophosphate phosphatase)	uppP Syncc9605_2332
B7IFS1	UPPP_THEAB	Undecaprenyl-diphosphatase (EC 3.6.1.27) (Bacitracin resistance protein) (Undecaprenyl pyrophosphate phosphatase)	uppP THA_444
Q9WZZ5	UPPP_THEMA	Undecaprenyl-diphosphatase (EC 3.6.1.27) (Bacitracin resistance protein) (Undecaprenyl pyrophosphate phosphatase)	uppP bacA upk TM_0893
B9KYE6	UPPP_THERP	Undecaprenyl-diphosphatase (EC 3.6.1.27) (Bacitracin resistance protein) (Undecaprenyl pyrophosphate phosphatase)	uppP trd_0491
B5YID8	UPPP_THEYD	Undecaprenyl-diphosphatase (EC 3.6.1.27) (Bacitracin resistance protein) (Undecaprenyl pyrophosphate phosphatase)	uppP THEYE_A1979
P60941	UPPP_TREDE	Undecaprenyl-diphosphatase (EC 3.6.1.27) (Bacitracin resistance protein) (Undecaprenyl pyrophosphate phosphatase)	uppP bacA upk TDE_0172
Q83GH4	UPPP_TROWT	Undecaprenyl-diphosphatase (EC 3.6.1.27) (Bacitracin resistance protein) (Undecaprenyl pyrophosphate phosphatase)	uppP bacA upk TWT_315
A5CWY7	UPPP_VESOH	Undecaprenyl-diphosphatase (EC 3.6.1.27) (Bacitracin resistance protein) (Undecaprenyl pyrophosphate phosphatase)	uppP bacA COSY_0409
Q9KUJ4	UPPP_VIBCH	Undecaprenyl-diphosphatase (EC 3.6.1.27) (Bacitracin resistance protein) (Undecaprenyl pyrophosphate phosphatase)	uppP bacA upk VC_0526
B5FB78	UPPP_VIBFM	Undecaprenyl-diphosphatase (EC 3.6.1.27) (Bacitracin resistance protein) (Undecaprenyl pyrophosphate phosphatase)	uppP VFMJ11_2356
Q87SL0	UPPP_VIBPA	Undecaprenyl-diphosphatase (EC 3.6.1.27) (Bacitracin resistance protein) (Undecaprenyl pyrophosphate phosphatase)	uppP bacA upk VP0413
Q7M8Z9	UPPP_WOLSU	Undecaprenyl-diphosphatase (EC 3.6.1.27) (Bacitracin resistance protein) (Undecaprenyl pyrophosphate phosphatase)	uppP bacA upk WS1290
A7FE74	UPPP_YERP3	Undecaprenyl-diphosphatase (EC 3.6.1.27) (Bacitracin resistance protein) (Undecaprenyl pyrophosphate phosphatase)	uppP YpsIP31758_0559
Q1CMD9	UPPP_YERPN	Undecaprenyl-diphosphatase (EC 3.6.1.27) (Bacitracin resistance protein) (Undecaprenyl pyrophosphate phosphatase)	uppP YPN_0509 YP516_0528
Q665U8	UPPP_YERPS	Undecaprenyl-diphosphatase (EC 3.6.1.27) (Bacitracin resistance protein) (Undecaprenyl pyrophosphate phosphatase)	uppP bacA upk YPTB3412
Q9RNL1	UPPP_ZYMMO	Undecaprenyl-diphosphatase (EC 3.6.1.27) (Bacitracin resistance protein) (Undecaprenyl pyrophosphate phosphatase)	uppP bacA upk ZMO1115
Q9KFL5	UPPP1_BACHD	Undecaprenyl-diphosphatase 1 (EC 3.6.1.27) (Bacitracin resistance protein 1) (Undecaprenyl pyrophosphate phosphatase 1)	uppP1 bacA1 upk1 BH0464
Q47744	VANR_ENTFA	Regulatory protein VanRB	vanRB EF_2299
P29753	VANC_ENTGA	Vancomycin C-type resistance protein VanC (EC 6.3.2.-) (VanC ligase)	vanC
A9VQJ9	VGB_BACWK	Virginiamycin B lyase (EC 4.2.99.-) (Streptogramin B lyase)	vgb BcerKBAB4_1749
Q1B571	VGB_MYCSS	Virginiamycin B lyase (EC 4.2.99.-) (Streptogramin B lyase)	vgb Mmcs_3858
A4FF33	VGB_SACEN	Virginiamycin B lyase (EC 4.2.99.-) (Streptogramin B lyase)	vgb SACE_3383
P17978	VGB_STAAU	Virginiamycin B lyase (EC 4.2.99.-) (Streptogramin B lyase)	vgb vgh
P25256	TLRC_STRFR	Tylosin resistance ATP-binding protein TlrC	tlrC
Q54807	TETM_STREE	Tetracycline resistance protein TetM from transposon Tn5251 (Tet(M))	tetM(5251)
P10952	TETO_CAMJU	Tetracycline resistance protein TetO (Tet(O))	tetO tet(O)
Q46306	TETP_CLOPF	Tetracycline resistance protein TetP (TetB(P))	tetP tetB(P)
Q00937	TETQ_BACT4	Tetracycline resistance protein TetQ (TetA(Q)1)	tetQ tet(Q)
P21337	TETR5_ECOLX	Tetracycline repressor protein class E	tetR
Q48791	TETS_LISMN	Tetracycline resistance protein TetS (Tet(S))	tetS tet(S)
P05220	TBB_NEUCR	Tubulin beta chain (Beta-tubulin)	tub-2 B2C22.060 NCU04054
A6U483	TCAA_STAA2	Membrane-associated protein TcaA	tcaA SaurJH1_2426
A5IVD7	TCAA_STAA9	Membrane-associated protein TcaA	tcaA SaurJH9_2380
Q5HDJ9	TCAA_STAAC	Membrane-associated protein TcaA (Teicoplanin-associated protein A)	tcaA SACOL2352
Q99RS0	TCAA_STAAM	Membrane-associated protein TcaA	tcaA SAV2356
Q49ZT3	TCAA_STAS1	Membrane-associated protein TcaA	tcaA SSP0546
P0A4K7	TCR_BACCE	Tetracycline resistance protein	tet
P0A4K6	TCR_STREE	Tetracycline resistance protein	tet
P25396	TEHA_ECOLI	Tellurite resistance protein TehA	tehA b1429 JW1425
P21598	TET9_ENTFL	Tetracycline resistance protein TetM from transposon Tn916 (TetM(916))	tetM tet(M)
P18622	STRA_STRGA	Streptomycin 6-kinase (EC 2.7.1.72) (APH(6)) (Streptidine kinase) (Streptomycin 6-phosphotransferase)	sph
Q2G2I1	TCAA_STAA8	Membrane-associated protein TcaA	tcaA SAOUHSC_02635
Q2YYX9	TCAA_STAAB	Membrane-associated protein TcaA	tcaA SAB2235c
A6QJJ7	TCAA_STAAE	Membrane-associated protein TcaA	tcaA NWMN_2257
D9RQS7	TCAA_STAAK	Membrane-associated protein TcaA	tcaA SAA6008_02393
Q6GE78	TCAA_STAAR	Membrane-associated protein TcaA	tcaA SAR2442
Q8NV48	TCAA_STAAW	Membrane-associated protein TcaA	tcaA MW2277
Q4L8L4	TCAA_STAHJ	Membrane-associated protein TcaA	tcaA SH0702
P02981	TCR3_ECOLX	Tetracycline resistance protein, class C (TetA(C))	tetA
Q07282	TCR5_ECOLX	Tetracycline resistance protein, class E (TetA(E))	tetA
P51564	TCR8_PASMD	Tetracycline resistance protein, class H (TetA(H))	tetA
P36890	TCR_STAHY	Tetracycline resistance protein	tet
Q2EHL7	TDEA_AGGAC	Toxin and drug export protein A	tdeA
P39885	TCMR_STRGA	HTH-type transcriptional regulator TcmR (Tetracenomycin C transcriptional repressor)	tcmR
P0A4K8	TCR_BACIU	Tetracycline resistance protein	tet
P62967	TCR_STAES	Tetracycline resistance protein	tet SE_p101
P13924	TCR_STRAG	Tetracycline resistance protein	tet
A7X5X6	TCAA_STAA1	Membrane-associated protein TcaA	tcaA SAHV_2340
Q2FEE1	TCAA_STAA3	Membrane-associated protein TcaA	tcaA SAUSA300_2302
Q6G6W4	TCAA_STAAS	Membrane-associated protein TcaA	tcaA SAS2247
Q5HLN7	TCAA_STAEQ	Membrane-associated protein TcaA	tcaA SERP1948
P39886	TCMA_STRGA	Tetracenomycin C resistance and export protein	tcmA
Q51238	TETM_NEIME	Tetracycline resistance protein TetM (Tet(M))	tetM tet(M)
P51562	TETR8_PHODP	Tetracycline repressor protein class H	tetR
Q02652	TETM_STRLI	Tetracycline resistance protein TetM	tetM tet
Q08425	TETQ_BACFG	Tetracycline resistance protein TetQ (TetA(Q)2)	tetQ tet(Q)
Q52360	TETQ_PRERU	Tetracycline resistance protein TetQ (Tet(Q))	tetQ
P03039	TETR3_ECOLX	Tetracycline repressor protein class C	tetR
P0ACT4	TETR4_ECOLX	Tetracycline repressor protein class D	tetR
Q01911	TETX_BACFG	Tetracycline resistance protein from transposon Tn4351/Tn4400	tetX
P52393	TSNR_STRLU	23S rRNA (adenosine(1067)-2'-O)-methyltransferase (EC 2.1.1.230) (23S rRNA [AM1067] 2'-O-methyltransferase) (23S rRNA methylase) (Thiostrepton-resistance methylase) (rRNA (adenosine-2'-O)-methyltransferase)	tsnR
Q9WWZ9	TTGA_PSEPT	Toluene efflux pump periplasmic linker protein TtgA	ttgA T1E_0243
P9WFR9	TYSY_MYCTU	Thymidylate synthase ThyA (TS) (TSase) (EC 2.1.1.45)	thyA Rv2764c MTV002.29c
P18644	TSNR_STRAJ	23S rRNA (adenosine(1067)-2'-O)-methyltransferase (EC 2.1.1.230) (23S rRNA [AM1067] 2'-O-methyltransferase) (23S rRNA methylase) (Thiostrepton-resistance methylase) (rRNA (adenosine-2'-O)-methyltransferase)	tsnR tsr
O70023	TYLN_STRFR	O-mycaminosyltylonolide 6-deoxyallosyltransferase (EC 2.4.1.317)	tylN
P58740	UPPP1_AGRFC	Undecaprenyl-diphosphatase 1 (EC 3.6.1.27) (Bacitracin resistance protein 1) (Undecaprenyl pyrophosphate phosphatase 1)	uppP1 bacA1 upk1 Atu0294 AGR_C_505
Q63GU6	UPPP1_BACCZ	Undecaprenyl-diphosphatase 1 (EC 3.6.1.27) (Bacitracin resistance protein 1) (Undecaprenyl pyrophosphate phosphatase 1)	uppP1 bacA1 BCE33L0254
Q6HPB7	UPPP1_BACHK	Undecaprenyl-diphosphatase 1 (EC 3.6.1.27) (Bacitracin resistance protein 1) (Undecaprenyl pyrophosphate phosphatase 1)	uppP1 bacA BT9727_0251
Q5WH44	UPPP1_BACSK	Undecaprenyl-diphosphatase 1 (EC 3.6.1.27) (Bacitracin resistance protein 1) (Undecaprenyl pyrophosphate phosphatase 1)	uppP1 ABC1776
Q97LQ3	UPPP1_CLOAB	Undecaprenyl-diphosphatase 1 (EC 3.6.1.27) (Bacitracin resistance protein 1) (Undecaprenyl pyrophosphate phosphatase 1)	uppP1 bacA1 upk1 CA_C0501
Q2JAC3	UPPP1_FRACC	Undecaprenyl-diphosphatase 1 (EC 3.6.1.27) (Bacitracin resistance protein 1) (Undecaprenyl pyrophosphate phosphatase 1)	uppP1 Francci3_2402
[truncated: 58,507 more rows]
