# Supplementary material for: Do Organic Substrates Drive Microbial Community Interactions in Arctic Snow?
Source: Front Microbiol. 2019 Oct 31;10:2492. doi: 10.3389/fmicb.2019.02492 (PMC6842950; doi:10.3389/fmicb.2019.02492)
Supplement: Supplementary file 5 [file Table_5.XLSX]

## Sheet: Sheet1
genes_Ids	domain	phylum	class	order	family	genus	EScore	LScore
OTU10	Bacteria	Proteobacteria	Alphaproteobacteria	Rhodospirillales	Acetobacteraceae	unclassified_Acetobacteraceae	X	-
OTU102	Bacteria	Firmicutes	Bacilli	Bacillales	Staphylococcaceae	Staphylococcus	X	X
OTU103	Bacteria	Proteobacteria	Betaproteobacteria	Burkholderiales	Oxalobacteraceae	unclassified_Oxalobacteraceae	X	X
OTU104	Bacteria	Actinobacteria	Actinobacteria	Actinomycetales	Micromonosporaceae	unclassified_Micromonosporaceae	X	-
OTU1071	Bacteria	Proteobacteria	Alphaproteobacteria	Sphingomonadales	Sphingomonadaceae	Sphingomonas	X	-
OTU1077	Bacteria	Actinobacteria	Actinobacteria	Solirubrobacterales	Solirubrobacteraceae	Solirubrobacter	X	-
OTU111	Bacteria	Proteobacteria	Betaproteobacteria	Burkholderiales	unclassified_Burkholderiales	unclassified_Burkholderiales	X	-
OTU119	Bacteria	Firmicutes	Bacilli	Bacillales	Paenibacillaceae 1	Paenibacillus	-	X
OTU13	Bacteria	Proteobacteria	Alphaproteobacteria	Sphingomonadales	Sphingomonadaceae	Sphingobium	X	X
OTU1328	Bacteria	Proteobacteria	Alphaproteobacteria	Rhodospirillales	Acetobacteraceae	unclassified_Acetobacteraceae	X	-
OTU133	Bacteria	Proteobacteria	Alphaproteobacteria	Rhizobiales	Bradyrhizobiaceae	unclassified_Bradyrhizobiaceae	X	X
OTU138	Bacteria	Proteobacteria	Gammaproteobacteria	Enterobacteriales	Enterobacteriaceae	Pantoea	-	X
OTU1486	Bacteria	Proteobacteria	Alphaproteobacteria	Rhizobiales	Bradyrhizobiaceae	unclassified_Bradyrhizobiaceae	-	X
OTU15	Bacteria	Proteobacteria	Alphaproteobacteria	Caulobacterales	Caulobacteraceae	Brevundimonas	X	-
OTU156	Bacteria	Bacteroidetes	Cytophagia	Cytophagales	Cytophagaceae	Hymenobacter	X	-
OTU158	Bacteria	Proteobacteria	Alphaproteobacteria	Rhodospirillales	Acetobacteraceae	Belnapia	X	-
OTU16	Bacteria	Proteobacteria	Alphaproteobacteria	Rhodospirillales	Acetobacteraceae	unclassified_Acetobacteraceae	X	X
OTU161	Bacteria	Proteobacteria	Alphaproteobacteria	Rhodospirillales	Acetobacteraceae	unclassified_Acetobacteraceae	X	-
OTU164	Bacteria	Proteobacteria	Alphaproteobacteria	Rhodospirillales	Acetobacteraceae	Roseomonas	X	-
OTU1685	Bacteria	Acidobacteria	Acidobacteria_Gp4	unclassified_Acidobacteria_Gp4	unclassified_Acidobacteria_Gp4	unclassified_Acidobacteria_Gp4	X	-
OTU172	Bacteria	Cyanobacteria/Chloroplast	Chloroplast	unclassified_Chloroplast	Chloroplast	Chlorophyta	X	-
OTU18	Bacteria	Proteobacteria	Alphaproteobacteria	Rhizobiales	unclassified_Rhizobiales	unclassified_Rhizobiales	X	-
OTU182	Bacteria	Cyanobacteria/Chloroplast	Cyanobacteria	unclassified_Cyanobacteria	unclassified_Cyanobacteria	unclassified_Cyanobacteria	X	-
OTU19	Bacteria	Proteobacteria	Gammaproteobacteria	Pseudomonadales	Moraxellaceae	Acinetobacter	X	X
OTU194	Bacteria	Actinobacteria	Actinobacteria	Actinomycetales	Micrococcaceae	Arthrobacter	-	X
OTU214	Bacteria	Proteobacteria	Alphaproteobacteria	Rhodobacterales	Rhodobacteraceae	Paracoccus	-	X
OTU217	Bacteria	Proteobacteria	Alphaproteobacteria	Rhodospirillales	Acetobacteraceae	unclassified_Acetobacteraceae	X	-
OTU235	Bacteria	Actinobacteria	Actinobacteria	Actinomycetales	Pseudonocardiaceae	Pseudonocardia	X	-
OTU241	Bacteria	Proteobacteria	Alphaproteobacteria	Rhodobacterales	Rhodobacteraceae	unclassified_Rhodobacteraceae	X	-
OTU25	Bacteria	Proteobacteria	Alphaproteobacteria	Rhodospirillales	Acetobacteraceae	unclassified_Acetobacteraceae	-	X
OTU26	Bacteria	Proteobacteria	Alphaproteobacteria	Sphingomonadales	Sphingomonadaceae	unclassified_Sphingomonadaceae	X	-
OTU266	Bacteria	Proteobacteria	Betaproteobacteria	Burkholderiales	Oxalobacteraceae	Massilia	-	X
OTU271	Bacteria	Proteobacteria	Alphaproteobacteria	Sphingomonadales	Sphingomonadaceae	unclassified_Sphingomonadaceae	X	-
OTU281	Bacteria	Bacteroidetes	Sphingobacteriia	Sphingobacteriales	Chitinophagaceae	unclassified_Chitinophagaceae	X	-
OTU3	Bacteria	Proteobacteria	Gammaproteobacteria	Pseudomonadales	Moraxellaceae	Acinetobacter	X	X
OTU31	Bacteria	Cyanobacteria/Chloroplast	Chloroplast	unclassified_Chloroplast	Chloroplast	Chlorophyta	X	X
OTU313	Bacteria	Bacteroidetes	Cytophagia	Cytophagales	Cytophagaceae	Hymenobacter	-	X
OTU325	Bacteria	Actinobacteria	Actinobacteria	Actinomycetales	Pseudonocardiaceae	Pseudonocardia	X	-
OTU328	Bacteria	Proteobacteria	Gammaproteobacteria	Pseudomonadales	Pseudomonadaceae	Pseudomonas	X	X
OTU33	Bacteria	Actinobacteria	Actinobacteria	Actinomycetales	Micrococcaceae	Micrococcus	-	X
OTU36	Bacteria	Proteobacteria	Alphaproteobacteria	Sphingomonadales	Sphingomonadaceae	Sphingomonas	X	-
OTU372	Bacteria	Actinobacteria	Actinobacteria	Solirubrobacterales	Conexibacteraceae	Conexibacter	X	-
OTU4	Bacteria	Proteobacteria	Alphaproteobacteria	Sphingomonadales	Sphingomonadaceae	Sphingomonas	X	X
OTU439	Bacteria	Acidobacteria	Acidobacteria_Gp16	unclassified_Acidobacteria_Gp16	unclassified_Acidobacteria_Gp16	Gp16	X	-
OTU44	Bacteria	Proteobacteria	Alphaproteobacteria	Rhodospirillales	Acetobacteraceae	unclassified_Acetobacteraceae	X	-
OTU443	Bacteria	Proteobacteria	Alphaproteobacteria	Rhodospirillales	Acetobacteraceae	unclassified_Acetobacteraceae	X	-
OTU445	Bacteria	Actinobacteria	Actinobacteria	Solirubrobacterales	Solirubrobacteraceae	Solirubrobacter	X	-
OTU45	Bacteria	Actinobacteria	Actinobacteria	Actinomycetales	Micrococcaceae	Kocuria	-	X
OTU47	Bacteria	Acidobacteria	Acidobacteria_Gp4	unclassified_Acidobacteria_Gp4	unclassified_Acidobacteria_Gp4	unclassified_Acidobacteria_Gp4	X	-
OTU5	Bacteria	Proteobacteria	Alphaproteobacteria	Rhizobiales	Methylobacteriaceae	Methylobacterium	X	X
OTU526	Bacteria	Proteobacteria	Deltaproteobacteria	Desulfuromonadales	Geobacteraceae	Geobacter	X	X
OTU530	Bacteria	Acidobacteria	Acidobacteria_Gp16	unclassified_Acidobacteria_Gp16	unclassified_Acidobacteria_Gp16	Gp16	X	-
OTU54	Bacteria	Cyanobacteria/Chloroplast	Cyanobacteria	unclassified_Cyanobacteria	Family I	GpI	X	-
OTU59	Bacteria	Cyanobacteria/Chloroplast	Cyanobacteria	unclassified_Cyanobacteria	Family I	GpI	X	-
OTU61	Bacteria	Proteobacteria	Alphaproteobacteria	Sphingomonadales	Sphingomonadaceae	Sphingomonas	X	X
OTU62	Bacteria	Cyanobacteria/Chloroplast	Chloroplast	unclassified_Chloroplast	Chloroplast	Bacillariophyta	X	-
OTU63	Bacteria	Actinobacteria	Actinobacteria	Actinomycetales	unclassified_Actinomycetales	unclassified_Actinomycetales	X	-
OTU653	Bacteria	Proteobacteria	Alphaproteobacteria	Sphingomonadales	Sphingomonadaceae	Sphingomonas	X	X
OTU68	Bacteria	Cyanobacteria/Chloroplast	Cyanobacteria	unclassified_Cyanobacteria	Family I	GpI	X	-
OTU69	Bacteria	Actinobacteria	Actinobacteria	Actinomycetales	Microbacteriaceae	unclassified_Microbacteriaceae	X	X
OTU7	Bacteria	Proteobacteria	Alphaproteobacteria	Sphingomonadales	Sphingomonadaceae	Sphingomonas	X	X
OTU8	Bacteria	Proteobacteria	Gammaproteobacteria	Pseudomonadales	Moraxellaceae	Enhydrobacter	-	X
OTU80	Bacteria	Proteobacteria	Alphaproteobacteria	Sphingomonadales	Sphingomonadaceae	unclassified_Sphingomonadaceae	X	-
OTU83	Bacteria	Proteobacteria	Alphaproteobacteria	Rhodospirillales	Acetobacteraceae	unclassified_Acetobacteraceae	X	-
OTU89	Bacteria	Proteobacteria	Gammaproteobacteria	Pseudomonadales	Pseudomonadaceae	Pseudomonas	X	X
OTU9	Bacteria	Proteobacteria	Alphaproteobacteria	Sphingomonadales	Sphingomonadaceae	Polymorphobacter	X	-
OTU90	Bacteria	Proteobacteria	Alphaproteobacteria	Rhizobiales	Methylobacteriaceae	Methylobacterium	X	-
OTU94	Bacteria	Actinobacteria	Actinobacteria	Actinomycetales	Propionibacteriaceae	Propionibacterium	-	X
OTU97	Bacteria	Proteobacteria	Alphaproteobacteria	Rhodospirillales	Acetobacteraceae	unclassified_Acetobacteraceae	X	-
OTU98	Bacteria	Proteobacteria	Betaproteobacteria	Burkholderiales	Comamonadaceae	Polaromonas	X	-
OTU99	Bacteria	Bacteroidetes	Sphingobacteriia	Sphingobacteriales	Chitinophagaceae	unclassified_Chitinophagaceae	X	-
