# Supplementary material for: Do Organic Substrates Drive Microbial Community Interactions in Arctic Snow?
Source: Front Microbiol. 2019 Oct 31;10:2492. doi: 10.3389/fmicb.2019.02492 (PMC6842950; doi:10.3389/fmicb.2019.02492)
Supplement: Supplementary file 6 [file Table_6.XLSX]

## Sheet: SI_Table_3_KEGG_pathways_MG_top
Kegg_pathway_id	Pathway_name
1	map01100	Metabolic pathways
2	map01110	Biosynthesis of secondary metabolites
3	map01120	Microbial metabolism in diverse environments
4	map02020	Two-component system
5	map02010	ABC transporters
6	map01230	Biosynthesis of amino acids
7	map00230	Purine metabolism
8	map00330	Arginine and proline metabolism
9	map00650	Butanoate metabolism
10	map00910	Nitrogen metabolism
11	map00250	Alanine, aspartate and glutamate metabolism
12	map00240	Pyrimidine metabolism
13	map00620	Pyruvate metabolism
14	map02030	Bacterial chemotaxis
15	map00051	Fructose and mannose metabolism
16	map00520	Amino sugar and nucleotide sugar metabolism
17	map00260	Glycine, serine and threonine metabolism
18	map00630	Glyoxylate and dicarboxylate metabolism
19	map00280	Valine, leucine and isoleucine degradation
20	map00010	Glycolysis / Gluconeogenesis
21	map00640	Propanoate metabolism
22	map03440	Homologous recombination
23	map00970	Aminoacyl-tRNA biosynthesis
24	map00071	Fatty acid degradation
25	map00190	Oxidative phosphorylation
26	map00350	Tyrosine metabolism
27	map00310	Lysine degradation
28	map01210	2-Oxocarboxylic acid metabolism
29	map00625	Chloroalkane and chloroalkene degradation
30	map00270	Cysteine and methionine metabolism
31	map00360	Phenylalanine metabolism
32	map00680	Methane metabolism
33	map00720	Carbon fixation pathways in prokaryotes
34	map00380	Tryptophan metabolism
35	map00500	Starch and sucrose metabolism
36	map00627	Aminobenzoate degradation
37	map00363	Bisphenol degradation
38	map05133	Pertussis
39	map03070	Bacterial secretion system
40	map03430	Mismatch repair
41	map00410	beta-Alanine metabolism
42	map03030	DNA replication
43	map00903	Limonene and pinene degradation
44	map00362	Benzoate degradation
45	map03018	RNA degradation
46	map00480	Glutathione metabolism
47	map00740	Riboflavin metabolism
48	map00281	Geraniol degradation
49	map03420	Nucleotide excision repair
50	map00030	Pentose phosphate pathway
51	map00780	Biotin metabolism
52	map00340	Histidine metabolism
53	map00300	Lysine biosynthesis
54	map00550	Peptidoglycan biosynthesis
55	map04112	Cell cycle - Caulobacter
56	map00020	Citrate cycle (TCA cycle)
57	map00400	Phenylalanine, tyrosine and tryptophan biosynthesis
58	map00052	Galactose metabolism
59	map00770	Pantothenate and CoA biosynthesis
60	map00561	Glycerolipid metabolism
61	map03010	Ribosome
62	map00521	Streptomycin biosynthesis
63	map00860	Porphyrin and chlorophyll metabolism
64	map04146	Peroxisome
65	map00591	Linoleic acid metabolism
66	map00564	Glycerophospholipid metabolism
67	map02040	Flagellar assembly
68	map00523	Polyketide sugar unit biosynthesis
69	map00040	Pentose and glucuronate interconversions
70	map00290	Valine, leucine and isoleucine biosynthesis
71	map00061	Fatty acid biosynthesis
72	map04626	Plant-pathogen interaction
73	map00670	One carbon pool by folate
74	map04066	HIF-1 signaling pathway
75	map00960	Tropane, piperidine and pyridine alkaloid biosynthesis
76	map00626	Naphthalene degradation
77	map00760	Nicotinate and nicotinamide metabolism
78	map03320	PPAR signaling pathway
79	map03060	Protein export
80	map01040	Biosynthesis of unsaturated fatty acids
81	map00053	Ascorbate and aldarate metabolism
82	map00920	Sulfur metabolism
83	map04151	PI3K-Akt signaling pathway
84	map05200	Pathways in cancer
85	map01055	Biosynthesis of vancomycin group antibiotics
86	map00983	Drug metabolism - other enzymes
87	map04114	Oocyte meiosis
88	map04144	Endocytosis
89	map03410	Base excision repair
90	map00450	Selenocompound metabolism
91	map04910	Insulin signaling pathway
92	map04011	MAPK signaling pathway - yeast
93	map04915	Estrogen signaling pathway
94	map00900	Terpenoid backbone biosynthesis
95	map04914	Progesterone-mediated oocyte maturation
96	map00642	Ethylbenzene degradation
97	map03013	RNA transport
98	map00790	Folate biosynthesis
99	map04010	MAPK signaling pathway
100	map00730	Thiamine metabolism
