# Supplementary material for: Do Organic Substrates Drive Microbial Community Interactions in Arctic Snow?
Source: Front Microbiol. 2019 Oct 31;10:2492. doi: 10.3389/fmicb.2019.02492 (PMC6842950; doi:10.3389/fmicb.2019.02492)
Supplement: Supplementary file 7 [file Table_7.XLSX]

## Sheet: SI_Table_4_KEGG_pathways_MT_top
Kegg_pathway_id	Pathway_name
1	map01100	Metabolic pathways
2	map01110	Biosynthesis of secondary metabolites
3	map01120	Microbial metabolism in diverse environments
4	map02020	Two-component system
5	map02010	ABC transporters
6	map01230	Biosynthesis of amino acids
7	map00230	Purine metabolism
8	map00330	Arginine and proline metabolism
9	map00650	Butanoate metabolism
10	map00910	Nitrogen metabolism
11	map02030	Bacterial chemotaxis
12	map00250	Alanine, aspartate and glutamate metabolism
13	map00620	Pyruvate metabolism
14	map00280	Valine, leucine and isoleucine degradation
15	map00240	Pyrimidine metabolism
16	map00520	Amino sugar and nucleotide sugar metabolism
17	map00071	Fatty acid degradation
18	map00010	Glycolysis / Gluconeogenesis
19	map00640	Propanoate metabolism
20	map00260	Glycine, serine and threonine metabolism
21	map00051	Fructose and mannose metabolism
22	map00630	Glyoxylate and dicarboxylate metabolism
23	map00720	Carbon fixation pathways in prokaryotes
24	map00380	Tryptophan metabolism
25	map00190	Oxidative phosphorylation
26	map00625	Chloroalkane and chloroalkene degradation
27	map00310	Lysine degradation
28	map00360	Phenylalanine metabolism
29	map00270	Cysteine and methionine metabolism
30	map01210	2-Oxocarboxylic acid metabolism
31	map00350	Tyrosine metabolism
32	map00903	Limonene and pinene degradation
33	map03070	Bacterial secretion system
34	map00362	Benzoate degradation
35	map00281	Geraniol degradation
36	map00363	Bisphenol degradation
37	map00410	beta-Alanine metabolism
38	map00627	Aminobenzoate degradation
39	map03440	Homologous recombination
40	map00920	Sulfur metabolism
41	map00020	Citrate cycle (TCA cycle)
42	map00970	Aminoacyl-tRNA biosynthesis
43	map00480	Glutathione metabolism
44	map00400	Phenylalanine, tyrosine and tryptophan biosynthesis
45	map00680	Methane metabolism
46	map00052	Galactose metabolism
47	map03030	DNA replication
48	map00500	Starch and sucrose metabolism
49	map00340	Histidine metabolism
50	map05133	Pertussis
51	map00780	Biotin metabolism
52	map00030	Pentose phosphate pathway
53	map04146	Peroxisome
54	map03018	RNA degradation
55	map00561	Glycerolipid metabolism
56	map03420	Nucleotide excision repair
57	map00626	Naphthalene degradation
58	map00300	Lysine biosynthesis
59	map00760	Nicotinate and nicotinamide metabolism
60	map03430	Mismatch repair
61	map00521	Streptomycin biosynthesis
62	map00450	Selenocompound metabolism
63	map00040	Pentose and glucuronate interconversions
64	map00591	Linoleic acid metabolism
65	map00670	One carbon pool by folate
66	map00523	Polyketide sugar unit biosynthesis
67	map03010	Ribosome
68	map00860	Porphyrin and chlorophyll metabolism
69	map00790	Folate biosynthesis
70	map00053	Ascorbate and aldarate metabolism
71	map00564	Glycerophospholipid metabolism
72	map00460	Cyanoamino acid metabolism
73	map00061	Fatty acid biosynthesis
74	map00770	Pantothenate and CoA biosynthesis
75	map03410	Base excision repair
76	map01055	Biosynthesis of vancomycin group antibiotics
77	map00940	Phenylpropanoid biosynthesis
78	map02040	Flagellar assembly
79	map04112	Cell cycle - Caulobacter
80	map03320	PPAR signaling pathway
81	map00550	Peptidoglycan biosynthesis
82	map00900	Terpenoid backbone biosynthesis
83	map01040	Biosynthesis of unsaturated fatty acids
84	map00195	Photosynthesis
85	map00290	Valine, leucine and isoleucine biosynthesis
86	map00600	Sphingolipid metabolism
87	map00511	Other glycan degradation
88	map00710	Carbon fixation in photosynthetic organisms
89	map00642	Ethylbenzene degradation
90	map00960	Tropane, piperidine and pyridine alkaloid biosynthesis
91	map00624	Polycyclic aromatic hydrocarbon degradation
92	map00982	Drug metabolism - cytochrome P450
93	map00983	Drug metabolism - other enzymes
94	map03060	Protein export
95	map04920	Adipocytokine signaling pathway
96	map00930	Caprolactam degradation
97	map00072	Synthesis and degradation of ketone bodies
98	map05010	Alzheimer disease
99	map00980	Metabolism of xenobiotics by cytochrome P450
100	map00740	Riboflavin metabolism
