# Supplementary material for: Do Organic Substrates Drive Microbial Community Interactions in Arctic Snow?
Source: Front Microbiol. 2019 Oct 31;10:2492. doi: 10.3389/fmicb.2019.02492 (PMC6842950; doi:10.3389/fmicb.2019.02492)
Supplement: Supplementary file 8 [file Table_8.XLSX]

## Sheet: Table_S8
	Go_id	Title	Definition	QuickGO
1	GO:0032843	hydroperoxide reductase activity	Catalysis of the reaction: 2 RSH + ROOH = RSSR + ROH + H2O. This reaction is the thiol-dependent conversion of an organic hydroperoxide to the corresponding alcohol.	GO:0032843
2	GO:0043866	adenylyl-sulfate reductase (thioredoxin) activity	Catalysis of the reaction: AMP + sulfite + thioredoxin disulfide = 5'-adenylyl sulfate + thioredoxin.	GO:0043866
3	GO:0003958	NADPH-hemoprotein reductase activity	Catalysis of the reaction: NADPH + H+ + n oxidized hemoprotein = NADP+ + n reduced hemoprotein.	GO:0003958
4	GO:0006790	sulfur compound metabolic process	The chemical reactions and pathways involving the nonmetallic element sulfur or compounds that contain sulfur, such as the amino acids methionine and cysteine or the tripeptide glutathione.	GO:0006790
5	GO:0030435	sporulation resulting in formation of a cellular spore	The process in which a relatively unspecialized cell acquires the specialized features of a cellular spore, a cell form that can be used for dissemination, for survival of adverse conditions because of its heat and dessication resistance, and/or for reproduction.	GO:0030435
6	GO:0030674	protein binding, bridging	The binding activity of a molecule that brings together two or more protein molecules, or a protein and another macromolecule or complex, through a selective, non-covalent, often stoichiometric interaction, permitting those molecules to function in a coordinated way.	GO:0030674
7	GO:0042174	negative regulation of sporulation resulting in formation of a cellular spore	Any process that stops, prevents, or reduces the frequency, rate or extent of sporulation.	GO:0042174
8	GO:0045808	negative regulation of establishment of competence for transformation	Any process that stops, prevents, or reduces the frequency, rate or extent of establishment of competence for transformation.	GO:0045808
9	GO:0008879	glucose-1-phosphate thymidylyltransferase activity	Catalysis of the reaction: alpha-D-glucose 1-phosphate + dTTP = diphosphate + dTDP-glucose.	GO:0008879
10	GO:0030410	nicotianamine synthase activity	Catalysis of the reaction: 3 S-adenosyl-L-methionine(1+) = 3 S-methyl-5'-thioadenosine + 3 H(+) + nicotianamine.	GO:0030410
11	GO:0030418	nicotianamine biosynthetic process	The chemical reactions and pathways resulting in the formation of nicotianamine, 2(S),3'2(S),3''(S)-N-(N-(3-amino-3-carboxypropyl)-3-amino-3-carboxypropyl)-azetidine-2-carboxylic acid.	GO:0030418
12	GO:0003941	L-serine ammonia-lyase activity	Catalysis of the reaction: L-serine = pyruvate + NH3.	GO:0003941
13	GO:0004794	L-threonine ammonia-lyase activity	Catalysis of the reaction: L-threonine = 2-oxobutanoate + NH3.	GO:0004794
14	GO:0070689	L-threonine catabolic process to propionate	The chemical reactions and pathways resulting in the breakdown of L-threonine (the L-enantiomer of 2-amino-3-hydroxybutyric acid) to form the compound propionate.	GO:0070689
15	GO:2001070	starch binding	Interacting selectively and non-covalently with starch.	GO:2001070
16	GO:0006080	substituted mannan metabolic process	The chemical reactions and pathways involving a mannan backbone composed of D-mannose unites, substituted with D-glucose and/or D-galactose units.	GO:0006080
17	GO:0009523	photosystem II	A photosystem that contains a pheophytin-quinone reaction center with associated accessory pigments and electron carriers. In cyanobacteria and chloroplasts, in the presence of light, PSII functions as a water-plastoquinone oxidoreductase, transferring electrons from water to plastoquinone, whereas other photosynthetic bacteria carry out anoxygenic photosynthesis and oxidize other compounds to re…	GO:0009523
18	GO:0009772	photosynthetic electron transport in photosystem II	A photosynthetic electron transport chain in which electrons move from the primary electron acceptor (Quinone, Q) through a chain of electron transport molecules in the thylakoid membrane until they reach the ultimate electron acceptor of Photosystem II, which is plastocyanin (PC). The electron is then passed to the P700 chlorophyll a molecules of the reaction centre of photosystem I.	GO:0009772
19	GO:0045156	electron transporter, transferring electrons within the cyclic electron transport pathway of photosynthesis activity	Enables the directed movement of electrons within the cyclic electron transport pathway of photosynthesis.	GO:0045156
20	GO:0019353	protoporphyrinogen IX biosynthetic process from glutamate	The chemical reactions and pathways resulting in the formation of protoporphyrinogen IX from other compounds, including glutamate.	GO:0019353
21	GO:0033814	propanoyl-CoA C-acyltransferase activity	Catalysis of the reaction: 3alpha,7alpha,12alpha-trihydroxy-5beta-cholanoyl-CoA + propanoyl-CoA = CoA + 3alpha,7alpha,12alpha-trihydroxy-24-oxo-5beta-cholestanoyl-CoA.	GO:0033814
22	GO:0015668	type III site-specific deoxyribonuclease activity	Catalysis of the endonucleolytic cleavage of DNA to give double-stranded fragments with terminal 5'-phosphates. ATP hydrolysis is required. Cleavage is dependent on the presence of two copies of a specific recognition sequence in an inverse orientation in the DNA. Cleavage occurs at a specific distance from one of the recognition sites.	GO:0015668
23	GO:0003968	RNA-directed 5'-3' RNA polymerase activity	Catalysis of the reaction: nucleoside triphosphate + RNA(n) = diphosphate + RNA(n+1); uses an RNA template, i.e. the catalysis of RNA-template-directed extension of the 3'-end of an RNA strand by one nucleotide at a time.	GO:0003968
24	GO:0019079	viral genome replication	Any process involved directly in viral genome replication, including viral nucleotide metabolism.	GO:0019079
25	GO:0006047	UDP-N-acetylglucosamine metabolic process	The chemical reactions and pathways involving UDP-N-acetylglucosamine, a substance composed of N-acetylglucosamine, a common structural unit of oligosaccharides, in glycosidic linkage with uridine diphosphate.	GO:0006047
26	GO:0006487	protein N-linked glycosylation	A protein glycosylation process in which a carbohydrate or carbohydrate derivative unit is added to a protein via the N4 atom of peptidyl-asparagine, the omega-N of arginine, or the N1' atom peptidyl-tryptophan.	GO:0006487
27	GO:0070301	cellular response to hydrogen peroxide	Any process that results in a change in state or activity of a cell (in terms of movement, secretion, enzyme production, gene expression, etc.) as a result of a hydrogen peroxide (H2O2) stimulus.	GO:0070301
28	GO:0016679	oxidoreductase activity, acting on diphenols and related substances as donors	Catalysis of an oxidation-reduction (redox) reaction in which a diphenol or related substance acts as a hydrogen or electron donor and reduces a hydrogen or electron acceptor.	GO:0016679
29	GO:0003884	D-amino-acid oxidase activity	Catalysis of the reaction: a D-amino acid + H2O + O2 = a 2-oxo acid + NH3 + hydrogen peroxide.	GO:0003884
30	GO:0050311	sulfite reductase (ferredoxin) activity	Catalysis of the reaction: hydrogen sulfide + 3 oxidized ferredoxin + 3 H2O = sulfite + 3 reduced ferredoxin.	GO:0050311
31	GO:0019546	arginine deiminase pathway	The chemical reactions and pathways resulting in the breakdown of arginine into other compounds, including ornithine and CO2, using the enzyme arginine deiminase.	GO:0019546
32	GO:0061579	N-acyl homoserine lactone synthase activity	Catalyzing the reaction: acyl-[acyl-carrier-protein] + S-adenosyl-L-methionine -> [acyl-carrier- protein] + S-methyl-5'-thioadenosine + N-acyl-L-homoserine lactone.	GO:0061579
33	GO:0006122	mitochondrial electron transport, ubiquinol to cytochrome c	The transfer of electrons from ubiquinol to cytochrome c that occurs during oxidative phosphorylation, mediated by the multisubunit enzyme known as complex III.	GO:0006122
34	GO:0008696	4-amino-4-deoxychorismate lyase activity	Catalysis of the reaction: 4-amino-4-deoxychorismate = 4-aminobenzoate + H(+) + pyruvate.	GO:0008696
35	GO:0047798	cyclomaltodextrinase activity	Catalysis of the reaction: H2O + cyclomaltodextrin = linear maltodextrin.	GO:0047798
36	GO:0031647	regulation of protein stability	Any process that affects the structure and integrity of a protein, altering the likelihood of its degradation or aggregation.	GO:0031647
37	GO:0006086	acetyl-CoA biosynthetic process from pyruvate	The chemical reactions and pathways resulting in the formation of acetyl-CoA from pyruvate.	GO:0006086
38	GO:0043231	intracellular membrane-bounded organelle	Organized structure of distinctive morphology and function, bounded by a single or double lipid bilayer membrane and occurring within the cell. Includes the nucleus, mitochondria, plastids, vacuoles, and vesicles. Excludes the plasma membrane.	GO:0043231
39	GO:0048474	D-methionine transmembrane transporter activity	Enables the transfer of D-methionine from one side of a membrane to the other.	GO:0048474
40	GO:0016741	transferase activity, transferring one-carbon groups	Catalysis of the transfer of a one-carbon group from one compound (donor) to another (acceptor).	GO:0016741
41	GO:0000786	nucleosome	A complex comprised of DNA wound around a multisubunit core and associated proteins, which forms the primary packing unit of DNA into higher order structures.	GO:0000786
42	GO:0006334	nucleosome assembly	The aggregation, arrangement and bonding together of a nucleosome, the beadlike structural units of eukaryotic chromatin composed of histones and DNA.	GO:0006334
43	GO:0004816	asparagine-tRNA ligase activity	Catalysis of the reaction: L-asparagine + ATP + tRNA(Asn) = AMP + Asn-tRNA(Asn) + diphosphate + 2 H(+).	GO:0004816
44	GO:0006421	asparaginyl-tRNA aminoacylation	The process of coupling asparagine to asparaginyl-tRNA, catalyzed by asparaginyl-tRNA synthetase. The asparaginyl-tRNA synthetase is a class-II synthetase. The activated amino acid is transferred to the 3'-OH group of an asparagine-accetping tRNA.	GO:0006421
45	GO:0005518	collagen binding	Interacting selectively and non-covalently with collagen, a group of fibrous proteins of very high tensile strength that form the main component of connective tissue in animals. Collagen is highly enriched in glycine (some regions are 33% glycine) and proline, occurring predominantly as 3-hydroxyproline (about 20%).	GO:0005518
46	GO:0042398	cellular modified amino acid biosynthetic process	The chemical reactions and pathways resulting in the formation of compounds derived from amino acids, organic acids containing one or more amino substituents.	GO:0042398
47	GO:0004494	methylmalonyl-CoA mutase activity	Catalysis of the reaction: (R)-methylmalonyl-CoA = succinyl-CoA.	GO:0004494
48	GO:0016603	glutaminyl-peptide cyclotransferase activity	Catalysis of the reaction: L-glutaminyl-peptide = 5-oxoprolyl-peptide + NH3.	GO:0016603
49	GO:0017186	peptidyl-pyroglutamic acid biosynthetic process, using glutaminyl-peptide cyclotransferase	The chemical reactions and pathways resulting in the formation of peptidyl-pyroglutamic acid, catalyzed by glutaminyl-peptide cyclotransferase.	GO:0017186
50	GO:0035529	NADH pyrophosphatase activity	Catalysis of the reaction: NADH + H2O = AMP + NMNH + 2 H+.	GO:0035529
51	GO:0047840	dCTP diphosphatase activity	Catalysis of the reaction: dCTP + H2O = dCMP + diphosphate.	GO:0047840
52	GO:0051274	beta-glucan biosynthetic process	The chemical reactions and pathways resulting in the formation of beta-glucans.	GO:0051274
53	GO:0019145	aminobutyraldehyde dehydrogenase activity	Catalysis of the reaction: 4-aminobutanal + NAD+ + H2O = 4-aminobutanoate + NADH + 2 H+.	GO:0019145
54	GO:0005948	acetolactate synthase complex	A dimeric (a large and a small chain) or tetrameric (two large and two small chains) enzyme complex. Catalyzes the formation of acetolactate from pyruvate.	GO:0005948
55	GO:0009394	2'-deoxyribonucleotide metabolic process	The chemical reactions and pathways involving a 2'-deoxyribonucleotide, a compound consisting of 2'-deoxyribonucleoside (a base linked to a 2'-deoxyribose sugar) esterified with a phosphate group at either the 3' or 5'-hydroxyl group of the sugar.	GO:0009394
56	GO:0015888	thiamine transport	The directed movement of thiamine into, out of or within a cell, or between cells, by means of some agent such as a transporter or pore. Thiamine is vitamin B1, a water soluble vitamin present in fresh vegetables and meats, especially liver.	GO:0015888
57	GO:0008514	organic anion transmembrane transporter activity	Enables the transfer of organic anions from one side of a membrane to the other. Organic anions are atoms or small molecules with a negative charge which contain carbon in covalent linkage.	GO:0008514
58	GO:0008861	formate C-acetyltransferase activity	Catalysis of the reaction: acetyl-CoA + formate = CoA + pyruvate.	GO:0008861
59	GO:0050151	oleate hydratase activity	Catalysis of the reaction: (R)-10-hydroxystearate = H(2)O + oleate.	GO:0050151
60	GO:0004000	adenosine deaminase activity	Catalysis of the reaction: adenosine + H2O = inosine + NH3.	GO:0004000
61	GO:0008480	sarcosine dehydrogenase activity	Catalysis of the reaction: sarcosine + H2O + electron-transfer flavoprotein = glycine + formaldehyde + reduced electron-transfer flavoprotein.	GO:0008480
62	GO:0004577	N-acetylglucosaminyldiphosphodolichol N-acetylglucosaminyltransferase activity	Catalysis of the reaction: UDP-N-acetyl-D-glucosamine + N-acetyl-D-glucosaminyl-diphosphodolichol = UDP + N,N''-diacetylchitobiosyldiphosphodolichol.	GO:0004577
63	GO:0004135	amylo-alpha-1,6-glucosidase activity	Catalysis of the hydrolysis of (1->6)-alpha-D-glucosidic branch linkages in glycogen phosphorylase limit dextrin. Limit dextrin is the highly branched core that remains after exhaustive treatment of glycogen with glycogen phosphorylase. It is formed because these enzymes cannot hydrolyze the (1->6) glycosidic linkages present.	GO:0004135
64	GO:0006154	adenosine catabolic process	The chemical reactions and pathways resulting in the breakdown of adenosine, adenine riboside, a ribonucleoside found widely distributed in cells of every type as the free nucleoside and in combination in nucleic acids and various nucleoside coenzymes.	GO:0006154
65	GO:0046103	inosine biosynthetic process	The chemical reactions and pathways resulting in the formation of inosine, hypoxanthine riboside, a nucleoside found free but not in combination in nucleic acids except in the anticodons of some tRNAs.	GO:0046103
66	GO:0046098	guanine metabolic process	The chemical reactions and pathways involving guanine, 2-amino-6-hydroxypurine, a purine that is one of the five main bases found in nucleic acids and a component of a number of phosphorylated guanosine derivatives whose metabolic or regulatory functions are important.	GO:0046098
67	GO:1901530	response to hypochlorite		GO:1901530
68	GO:0046470	phosphatidylcholine metabolic process	The chemical reactions and pathways involving phosphatidylcholines, any of a class of glycerophospholipids in which the phosphatidyl group is esterified to the hydroxyl group of choline. They are important constituents of cell membranes.	GO:0046470
69	GO:0006198	cAMP catabolic process	The chemical reactions and pathways resulting in the breakdown of the nucleotide cAMP (cyclic AMP, adenosine 3',5'-cyclophosphate).	GO:0006198
70	GO:0015485	cholesterol binding	Interacting selectively and non-covalently with cholesterol (cholest-5-en-3-beta-ol); the principal sterol of vertebrates and the precursor of many steroids, including bile acids and steroid hormones.	GO:0015485
71	GO:0015123	acetate transmembrane transporter activity	Enables the transfer of acetate from one side of a membrane to the other. Acetate is the 2-carbon carboxylic acid ethanoic acid.	GO:0015123
72	GO:0043879	glycolate transmembrane transporter activity	Enables the transfer of glycolate from one side of a membrane to the other. Glycolate is the smallest alpha-hydroxy acid (AHA).	GO:0043879
73	GO:0008138	protein tyrosine/serine/threonine phosphatase activity	Catalysis of the reactions: protein serine + H2O = protein serine + phosphate; protein threonine phosphate + H2O = protein threonine + phosphate; and protein tyrosine phosphate + H2O = protein tyrosine + phosphate.	GO:0008138
74	GO:0008796	bis(5'-nucleosyl)-tetraphosphatase activity	Catalysis of the hydrolysis of P(1),P(4)-bis(5'-nucleosyl)tetraphosphate into two nucleotides.	GO:0008796
75	GO:0008803	bis(5'-nucleosyl)-tetraphosphatase (symmetrical) activity	Catalysis of the reaction: P(1),P(4)-bis(5'-adenosyl) tetraphosphate + H(2)O = 2 ADP + 2 H(+).	GO:0008803
76	GO:0015949	nucleobase-containing small molecule interconversion	The chemical reactions and pathways by which a nucleobase, nucleoside or nucleotide small molecule is synthesized from another nucleobase, nucleoside or nucleotide small molecule.	GO:0015949
77	GO:0031222	arabinan catabolic process	The chemical reactions and pathways resulting in the breakdown of arabinan, a polysaccharide composed of arabinose residues.	GO:0031222
78	GO:0046558	arabinan endo-1,5-alpha-L-arabinosidase activity	Catalysis of the endohydrolysis of (1->5)-alpha-arabinofuranosidic linkages in (1->5) arabinans.	GO:0046558
79	GO:0004136	deoxyadenosine kinase activity	Catalysis of the reaction: 2'-deoxyadenosine + ATP = ADP + dAMP + 2 H(+).	GO:0004136
80	GO:0004138	deoxyguanosine kinase activity	Catalysis of the reaction: 2'-deoxyguanosine + ATP = ADP + dGMP + 2 H(+).	GO:0004138
81	GO:0019874	6-aminohexanoate-cyclic-dimer hydrolase activity	Catalysis of the reaction: 1,8-diazacyclotetradecane-2,9-dione + H(2)O = N-(6-aminohexanoyl)-6-aminohexanoate.	GO:0019874
82	GO:0050071	lysyltransferase activity	Catalysis of the reaction: L-lysyl-tRNA + phosphatidylglycerol = tRNA + 3-phosphatidyl-1'-(3'-O-L-lysyl)glycerol.	GO:0050071
83	GO:0050030	L-pipecolate dehydrogenase activity	Catalysis of the reaction: L-pipecolate + acceptor = delta1-piperideine-6-carboxylate + reduced acceptor. Delta1-piperideine-6-carboxylate is also known as 2,3,4,5-tetrahydropyridine-2-carboxylate.	GO:0050030
84	GO:0004532	exoribonuclease activity	Catalysis of the sequential cleavage of mononucleotides from a free 5' or 3' terminus of an RNA molecule.	GO:0004532
85	GO:0006273	lagging strand elongation	The synthesis of DNA from a template strand in a net 3' to 5' direction. Lagging strand DNA elongation proceeds by discontinuous synthesis of short stretches of DNA, known as Okazaki fragments, from RNA primers; these fragments are then joined by DNA ligase. Although each segment of nascent DNA is synthesized in the 5' to 3' direction, the overall direction of lagging strand synthesis is 3' to 5'…	GO:0006273
86	GO:0090503	RNA phosphodiester bond hydrolysis, exonucleolytic	The chemical reactions and pathways involving the hydrolysis of terminal 3',5'-phosphodiester bonds in one or two strands of ribonucleotides.	GO:0090503
87	GO:0015562	efflux transmembrane transporter activity	Enables the transfer of a specific substance or related group of substances from the inside of the cell to the outside of the cell across a membrane.	GO:0015562
88	GO:1990281	efflux pump complex	A protein complex that is capable of efflux transmembrane transporter activity.	GO:1990281
89	GO:0016888	endodeoxyribonuclease activity, producing 5'-phosphomonoesters	Catalysis of the hydrolysis of ester linkages within deoxyribonucleic acids by creating internal breaks to yield 5'-phosphomonoesters.	GO:0016888
90	GO:0016756	glutathione gamma-glutamylcysteinyltransferase activity	Catalysis of the reaction: glutathione + Glu(-Cys)(n)-Gly = Gly + Glu(-Cys)(n+1)-Gly.	GO:0016756
91	GO:0046938	phytochelatin biosynthetic process	The chemical reactions and pathways resulting in the formation of phytochelatins, any of a group of peptides that bind metals (Cd, Zn, Cu, Pb, Hg) in thiolate coordination complexes. The structure is of the type (gamma-glutamyl-cysteinyl)n-glycine, where n is 2 to 11.	GO:0046938
92	GO:0033904	dextranase activity	Catalysis of the endohydrolysis of 1,6-alpha-D-glucosidic linkages in dextran.	GO:0033904
93	GO:0015067	amidinotransferase activity	Catalysis of the reversible transfer of an amidino group to an acceptor.	GO:0015067
94	GO:0043171	peptide catabolic process	The chemical reactions and pathways resulting in the breakdown of peptides, compounds of 2 or more (but usually less than 100) amino acids where the alpha carboxyl group of one is bound to the alpha amino group of another.	GO:0043171
95	GO:0008811	chloramphenicol O-acetyltransferase activity	Catalysis of the reaction: chloramphenicol + acetyl-CoA = chloramphenicol 3-acetate + CoA.	GO:0008811
96	GO:0016854	racemase and epimerase activity	Catalysis of a reaction that alters the configuration of one or more chiral centers in a molecule.	GO:0016854
97	GO:0005996	monosaccharide metabolic process	The chemical reactions and pathways involving monosaccharides, the simplest carbohydrates. They are polyhydric alcohols containing either an aldehyde or a keto group and between three to ten or more carbon atoms. They form the constitutional repeating units of oligo- and polysaccharides.	GO:0005996
98	GO:0017009	protein-phycocyanobilin linkage	The linkage of the chromophore phycocyanobilin to phycocyanin or allophycocyanin.	GO:0017009
99	GO:0004520	endodeoxyribonuclease activity	Catalysis of the hydrolysis of ester linkages within deoxyribonucleic acid by creating internal breaks.	GO:0004520
100	GO:0008767	UDP-galactopyranose mutase activity	Catalysis of the reaction: UDP-D-galactopyranose = UDP-D-galacto-1,4-furanose.	GO:0008767
101	GO:2001070	starch binding	Interacting selectively and non-covalently with starch.	GO:2001070
102	GO:0046029	mannitol dehydrogenase activity	Catalysis of the reaction: D-mannitol + NAD(+) = D-mannose + H(+) + NADH.	GO:0046029
103	GO:0071705	nitrogen compound transport	The directed movement of nitrogen-containing compounds into, out of or within a cell, or between cells, by means of some agent such as a transporter or pore.	GO:0071705
104	GO:0047652	allantoate deiminase activity	Catalysis of the reaction: allantoate + H2O + H+ = CO2 + NH3 + ureidoglycine.	GO:0047652
105	GO:0004144	diacylglycerol O-acyltransferase activity	Catalysis of the reaction: acyl-CoA + 1,2-diacylglycerol = CoA + triacylglycerol.	GO:0004144
106	GO:0045017	glycerolipid biosynthetic process	The chemical reactions and pathways resulting in the formation of glycerolipids, any lipid with a glycerol backbone.	GO:0045017
107	GO:0046428	1,4-dihydroxy-2-naphthoate octaprenyltransferase activity	Catalysis of the reaction: 1,4-dihydroxy-2-naphthoate + polyprenylpyrophosphate = dimethylmenaquinone + diphosphate + CO2.	GO:0046428
108	GO:0016980	creatinase activity	Catalysis of the reaction: creatine + H(2)O = sarcosine + urea.	GO:0016980
109	GO:0000723	telomere maintenance	Any process that contributes to the maintenance of proper telomeric length and structure by affecting and monitoring the activity of telomeric proteins, the length of telomeric DNA and the replication and repair of the DNA. These processes includes those that shorten, lengthen, replicate and repair the telomeric DNA sequences.	GO:0000723
110	GO:0004308	exo-alpha-sialidase activity	Catalysis of the hydrolysis of alpha-(2->3)-, alpha-(2->6)-, alpha-(2->8)-glycosidic linkages of terminal sialic residues in oligosaccharides, glycoproteins, glycolipids, colominic acid and synthetic substrates.	GO:0004308
111	GO:0004163	diphosphomevalonate decarboxylase activity	Catalysis of the reaction: (R)-5-diphosphomevalonate + ATP = ADP + CO(2) + H(+) + isopentenyl diphosphate + phosphate.	GO:0004163
112	GO:0019287	isopentenyl diphosphate biosynthetic process, mevalonate pathway	The chemical reactions and pathways resulting in the formation of isopentenyl diphosphate, via the intermediate mevalonate. This pathway converts acetate, in the form of acetyl-CoA, to isopentenyl diphosphate (IPP), the fundamental unit in isoprenoid biosynthesis, through a series of mevalonate intermediates.	GO:0019287
113	GO:0047360	undecaprenyl-phosphate galactose phosphotransferase activity	Catalysis of the reaction: all-trans-undecaprenyl phosphate + UDP-D-galactose = alpha-D-galactosyl-diphosphoundecaprenol + UMP.	GO:0047360
114	GO:0052886	9,9'-dicis-carotene:quinone oxidoreductase activity	Catalysis of the reaction: 9,9'-di-cis-zeta-carotene + a quinone = 7,9,9'-tri-cis-neurosporene + a quinol.	GO:0052886
115	GO:0052887	7,9,9'-tricis-neurosporene:quinone oxidoreductase activity	Catalysis of the reaction: 7,9,9'-tri-cis-neurosporene + a quinone = 7,9,7',9'-tetra-cis-lycopene + a quinol.	GO:0052887
116	GO:0052889	9,9'-di-cis-zeta-carotene desaturation to 7,9,7',9'-tetra-cis-lycopene	The series of reactions in which 9,9'-di-cis-zeta-carotene is desaturated to 7,9,9'-tri-cis-neurosporene, and then 7,9,7',9'-tetra-cis-lycopene. The overall reaction for this process is: 9,9'-di-cis-zeta-carotene + 2 quinone = 2 quinol + 7,9,7',9'-tetra-cis-lycopene.	GO:0052889
117	GO:0008535	respiratory chain complex IV assembly	The aggregation, arrangement and bonding together of a set of components to form respiratory chain complex IV (also known as cytochrome c oxidase), the terminal member of the respiratory chain of the mitochondrion and some aerobic bacteria. Cytochrome c oxidases are multi-subunit enzymes containing from 13 subunits in the mammalian mitochondrial form to 3-4 subunits in the bacterial forms.	GO:0008535
118	GO:0030248	cellulose binding	Interacting selectively and non-covalently with cellulose.	GO:0030248
119	GO:0004582	dolichyl-phosphate beta-D-mannosyltransferase activity	Catalysis of the reaction: GDP-mannose + dolichyl phosphate = GDP + dolichyl D-mannosyl phosphate.	GO:0004582
120	GO:0046474	glycerophospholipid biosynthetic process	The chemical reactions and pathways resulting in the formation of glycerophospholipids, any derivative of glycerophosphate that contains at least one O-acyl, O-alkyl, or O-alkenyl group attached to the glycerol residue.	GO:0046474
121	GO:0047294	phosphoglycerol geranylgeranyltransferase activity	Catalysis of the reaction: sn-glycerol 1-phosphate + all-trans-geranylgeranyl diphosphate = sn-3-O-(geranylgeranyl)glycerol 1-phosphate + diphosphate.	GO:0047294
122	GO:0006562	proline catabolic process	The chemical reactions and pathways resulting in the breakdown of proline (pyrrolidine-2-carboxylic acid), a chiral, cyclic, nonessential alpha-amino acid found in peptide linkage in proteins.	GO:0006562
123	GO:0004084	branched-chain-amino-acid transaminase activity	Catalysis of the reaction: a branched-chain amino acid + 2-oxoglutarate = L-glutamate + a 2-oxocarboxylate derived from the branched-chain amino acid.	GO:0004084
124	GO:0009081	branched-chain amino acid metabolic process	The chemical reactions and pathways involving amino acids containing a branched carbon skeleton, comprising isoleucine, leucine and valine.	GO:0009081
125	GO:0050066	lysine 2,3-aminomutase activity	Catalysis of the reaction: L-lysine = (3S)-3,6-diaminohexanoate.	GO:0050066
126	GO:0008823	cupric reductase activity	Catalysis of the reaction: Cu+ + NAD+ + H+ = Cu2+ + NADH.	GO:0008823
127	GO:0015677	copper ion import	The directed movement of copper ions into a cell or organelle.	GO:0015677
128	GO:0052851	ferric-chelate reductase (NADPH) activity	Catalysis of the reaction: 2 Fe3+ + NADPH = 2 Fe2+ + H+ + NADP+ .	GO:0052851
129	GO:0098706	ferric iron import across cell outer membrane	The directed movement of ferric iron (Fe(III) or Fe3+) ions from outside of a cell, across the cell outer membrane and into the periplasmic space.	GO:0098706
130	GO:0006276	plasmid maintenance	The maintenance of the integrity of extrachromosomal plasmid DNA; includes processes that ensure plasmids are retained in the daughter cells after cell division.	GO:0006276
131	GO:0047529	2,3-dimethylmalate lyase activity	Catalysis of the reaction: (2R,3S)-2,3-dimethylmalate = propanoate + pyruvate.	GO:0047529
132	GO:0043908	Ser(Gly)-tRNA(Ala) hydrolase activity	Catalysis of the hydrolysis of misacylated Ser-tRNA(Ala) and Gly-tRNA(Ala).	GO:0043908
133	GO:0106026	Gly-tRNA(Ala) hydrolase activity	Catalysis of the hydrolysis of misacylated Gly-tRNA(Ala).	GO:0106026
134	GO:0047602	acetoacetate decarboxylase activity	Catalysis of the reaction: acetoacetate + H(+) = acetone + CO(2).	GO:0047602
135	GO:0006314	intron homing	Lateral transfer of an intron to a homologous allele that lacks the intron, mediated by a site-specific endonuclease encoded within the mobile intron.	GO:0006314
136	GO:0018753	cyanuric acid amidohydrolase activity	Catalysis of the reaction: cyanuric acid + H2O = biuret + CO2.	GO:0018753
137	GO:0019381	atrazine catabolic process	The chemical reactions and pathways resulting in the breakdown of atrazine, a triazine ring-containing herbicide.	GO:0019381
138	GO:0008735	carnitine dehydratase activity	Catalysis of the reaction: (R)-carnitine = crotono-betaine + H(2)O.	GO:0008735
139	GO:0036370	D-alanyl carrier activity	Binding a D-alanine and presenting it for processing or offloading to a cognate enzyme. Covalently binds the D-alanine via a phosphopantetheine prosthetic group and mediates protein-protein interactions with the enzyme conferring specificity. The carrier protein provides an essential link between the D-alanine-D-alanyl carrier protein ligase and the incorporation of D-alanine into lipoteichoic ac…	GO:0036370
140	GO:0070395	lipoteichoic acid biosynthetic process	The chemical reactions and pathways resulting in the formation of lipoteichoic acid, which is a major component of the cell wall of gram-positive bacteria and typically consists of a chain of glycerol-phosphate repeating units linked to a glycolipid anchor.	GO:0070395
141	GO:0047473	D-alanine [D-alanyl carrier protein] ligase activity	Catalysis of the ATP-dependent activation of D-alanine and its transfer as a thiol ester to the phosphopantheinyl prosthetic group of a D-alanyl carrier protein, according to the reaction: ATP + D-alanine + a [D-alaninyl carrier protein] = a D-alanyl-[D-alanyl carrier protein] + AMP + diphosphate.	GO:0047473
142	GO:0015179	L-amino acid transmembrane transporter activity	Enables the transfer of an L-amino acid from one side of a membrane to the other. L-amino acids are the L-enantiomers of amino acids.	GO:0015179
143	GO:0005319	lipid transporter activity	Enables the directed movement of lipids into, out of or within a cell, or between cells.	GO:0005319
144	GO:0033926	glycopeptide alpha-N-acetylgalactosaminidase activity	Catalysis of the reaction: D-galactosyl-3-(N-acetyl-alpha-D-galactosaminyl)-L-serine + H2O = D-galactosyl-3-N-acetyl-alpha-D-galactosamine + L-serine in mucin-type glycoproteins.	GO:0033926
145	GO:0047736	cellobiose epimerase activity	Catalysis of the reaction: cellobiose = D-glucosyl-D-mannose.	GO:0047736
146	GO:0008884	glutathionylspermidine amidase activity	Catalysis of the reaction: N1-(gamma-L-glutamyl-L-cysteinyl-glycyl)-spermidine + H2O = gamma-L-glutamyl-L-cysteinyl-glycine + spermidine.	GO:0008884
147	GO:0016903	oxidoreductase activity, acting on the aldehyde or oxo group of donors	Catalysis of an oxidation-reduction (redox) reaction in which an aldehyde or ketone (oxo) group acts as a hydrogen or electron donor and reduces a hydrogen or electron acceptor.	GO:0016903
148	GO:0031411	gas vesicle	An intracellular non-membrane-bounded organelle; a hollow structure made of protein, which usually has the form of a cylindrical tube closed by conical end caps. By regulating their relative gas vesicle content, aquatic microbes are able to perform vertical migrations.	GO:0031411
149	GO:0031412	gas vesicle organization	A process that is carried out at the cellular level which results in the assembly, arrangement of constituent parts, or disassembly of a gas vesicle. A gas vesicle is a hollow structure made of protein, which usually has the form of a cylindrical tube closed by conical end caps.	GO:0031412
150	GO:0050157	ornithine racemase activity	Catalysis of the reaction: L-ornithine = D-ornithine.	GO:0050157
151	GO:0047265	poly(glycerol-phosphate) alpha-glucosyltransferase activity	Catalysis of the reaction: poly(glycerol phosphate) + UDP-D-glucose = alpha-D-glucosylpoly(glycerol phosphate) + UDP.	GO:0047265
152	GO:0005977	glycogen metabolic process	The chemical reactions and pathways involving glycogen, a polydisperse, highly branched glucan composed of chains of D-glucose residues in alpha-(1->4) glycosidic linkage, joined together by alpha-(1->6) glycosidic linkages.	GO:0005977
153	GO:0042372	phylloquinone biosynthetic process	The chemical reactions and pathways resulting in the formation of phylloquinone, vitamin K1, a quinone-derived compound synthesized by green plants.	GO:0042372
154	GO:0004348	glucosylceramidase activity	Catalysis of the reaction: D-glucosyl-N-acylsphingosine + H2O = D-glucose + N-acylsphingosine.	GO:0004348
155	GO:0006680	glucosylceramide catabolic process	The chemical reactions and pathways resulting in the breakdown of glucosylceramides, any compound formed by the replacement of the glycosidic hydroxyl group of a cyclic form of glucose by a ceramide group.	GO:0006680
156	GO:0004517	nitric-oxide synthase activity	Catalysis of the reaction: L-arginine + n NADPH + n H+ + m O2 = citrulline + nitric oxide + n NADP+.	GO:0004517
157	GO:0006809	nitric oxide biosynthetic process	The chemical reactions and pathways resulting in the formation of nitric oxide, nitrogen monoxide (NO), a colorless gas only slightly soluble in water.	GO:0006809
158	GO:0004834	tryptophan synthase activity	Catalysis of the reaction: L-serine + (1S,2R)-1-C-(indol-3-yl)glycerol 3-phosphate = L-tryptophan + glyceraldehyde 3-phosphate + H2O.	GO:0004834
159	GO:0006986	response to unfolded protein	Any process that results in a change in state or activity of a cell or an organism (in terms of movement, secretion, enzyme production, gene expression, etc.) as a result of an unfolded protein stimulus.	GO:0006986
160	GO:0016210	naringenin-chalcone synthase activity	Catalysis of the reaction: 3 malonyl-CoA + 4-coumaroyl-CoA = 4 CoA + naringenin chalcone + 3 CO2.	GO:0016210
161	GO:0015225	biotin transmembrane transporter activity	Enables the transfer of biotin from one side of a membrane to the other. Biotin is cis-tetrahydro-2-oxothieno(3,4-d)imidazoline-4-valeric acid; the (+) enantiomer is very widely distributed in cells and serves as a carrier in a number of enzymatic beta-carboxylation reactions.	GO:0015225
162	GO:0043892	methylglyoxal reductase (NADPH-dependent) activity	Catalysis of the reaction: lactaldehyde + NADP+ = methylglyoxal + NADPH + H+.	GO:0043892
163	GO:0008798	beta-aspartyl-peptidase activity	Catalysis of the cleavage of a beta-linked aspartic residue from the N-terminus of a polypeptide.	GO:0008798
164	GO:0001558	regulation of cell growth	Any process that modulates the frequency, rate, extent or direction of cell growth.	GO:0001558
165	GO:0097351	toxin-antitoxin pair type II binding	Interacting selectively and non-covalently with a toxic protein, disabling its function. There may be more than one antitoxin to a toxic protein. Instances of this activity are known only in prokaryotes, where the toxic protein may be a ribonuclease, a DNA gyrase, or other.	GO:0097351
166	GO:0033926	glycopeptide alpha-N-acetylgalactosaminidase activity	Catalysis of the reaction: D-galactosyl-3-(N-acetyl-alpha-D-galactosaminyl)-L-serine + H2O = D-galactosyl-3-N-acetyl-alpha-D-galactosamine + L-serine in mucin-type glycoproteins.	GO:0033926
167	GO:0047889	ferredoxin-nitrate reductase activity	Catalysis of the reaction: nitrite + H2O + 2 oxidized ferredoxin = nitrate + 2 reduced ferredoxin.	GO:0047889
168	GO:0015926	glucosidase activity	Catalysis of the hydrolysis of glucosyl compounds, substances containing a group derived from a cyclic form of glucose or a glucose derivative.	GO:0015926
169	GO:0031218	arabinogalactan endo-1,4-beta-galactosidase activity	Catalysis of the endohydrolysis of (1->4)-beta-D-galactosidic linkages in arabinogalactans.	GO:0031218
170	GO:0043768	S-ribosylhomocysteine lyase activity	Catalysis of the reaction: S-(5-deoxy-D-ribos-5-yl)-L-homocysteine = (S)-4,5-dihydroxypentane-2,3-dione + L-homocysteine.	GO:0043768
171	GO:0034038	deoxyhypusine synthase activity	Catalysis of the reaction: [eIF5A-precursor]-lysine + spermidine = [eIF5A-precursor]-deoxyhypusine + propane-1,3-diamine. Four sub-reactions have been identified,in which the intermediates remain tightly associated with the enzyme: spermidine + NAD+ = dehydrospermidine + NADH; dehydrospermidine + [enzyme]-lysine = N-(4-aminobutylidene)-[enzyme]-lysine + propane-1,3-diamine; N-(4-aminobutylidene)-…	GO:0034038
172	GO:0031221	arabinan metabolic process	The chemical reactions and pathways involving arabinan, a polysaccharide composed of arabinose residues.	GO:0031221
173	GO:0005976	polysaccharide metabolic process	The chemical reactions and pathways involving a polysaccharide, a polymer of many (typically more than 10) monosaccharide residues linked glycosidically.	GO:0005976
174	GO:0030094	plasma membrane-derived photosystem I	A protein complex located in the plasma membrane-derived thylakoid. The photosystem functions as a light-dependent plastocyanin-ferredoxin oxidoreductase, transferring electrons from plastocyanin to ferredoxin. Examples of this complex are found in bacterial species.	GO:0030094
175	GO:0009654	photosystem II oxygen evolving complex	A complex, composed of a cluster of manganese, calcium and chloride ions bound to extrinsic proteins, that catalyzes the splitting of water to O2 and 4 H+. In cyanobacteria there are five extrinsic proteins in OEC (PsbO, PsbP-like, PsbQ-like, PsbU and PsbV), while in plants there are only three (PsbO, PsbP and PsbQ).	GO:0009654
176	GO:0004683	calmodulin-dependent protein kinase activity	Catalysis of the reactions: ATP + a protein serine = ADP + protein serine phosphate; and ATP + a protein threonine = ADP + protein threonine phosphate. These reactions require the presence of calcium-bound calmodulin.	GO:0004683
177	GO:0016037	light absorption	The reception of a photon by a cell.	GO:0016037
178	GO:0031404	chloride ion binding	Interacting selectively and non-covalently with chloride ions (Cl-).	GO:0031404
179	GO:0000731	DNA synthesis involved in DNA repair	Synthesis of DNA that proceeds from the broken 3' single-strand DNA end and uses the homologous intact duplex as the template.	GO:0000731
