# Supplementary material for: Do Organic Substrates Drive Microbial Community Interactions in Arctic Snow?
Source: Front Microbiol. 2019 Oct 31;10:2492. doi: 10.3389/fmicb.2019.02492 (PMC6842950; doi:10.3389/fmicb.2019.02492)
Supplement: Supplementary file 9 [file Table_9.XLSX]

## Sheet: Table_S9
	Go_id	Title	Definition	QuickGO
1	GO:0004970	ionotropic glutamate receptor activity	Catalysis of the transmembrane transfer of an ion by a channel that opens when glutamate has been bound by the channel complex or one of its constituent parts.	GO:0004970
2	GO:0009522	photosystem I	A photosystem that contains an iron-sulfur reaction center associated with accessory pigments and electron carriers. In cyanobacteria and chloroplasts, photosystem I functions as a light-dependent plastocyanin-ferredoxin oxidoreductase, transferring electrons from plastocyanin to ferredoxin; in photosynthetic bacteria that have only a single type I photosystem, such as the green sulfur bacteria, …	GO:0009522
3	GO:0004674	protein serine/threonine kinase activity	Catalysis of the reactions: ATP + protein serine = ADP + protein serine phosphate, and ATP + protein threonine = ADP + protein threonine phosphate.	GO:0004674
4	GO:0008663	2',3'-cyclic-nucleotide 2'-phosphodiesterase activity	Catalysis of the reaction: nucleoside 2',3'-cyclic phosphate + H2O = nucleoside 3'-phosphate.	GO:0008663
5	GO:0017108	5'-flap endonuclease activity	Catalysis of the cleavage of a 5' flap structure in DNA, but not other DNA structures; processes the 5' ends of Okazaki fragments in lagging strand DNA synthesis.	GO:0017108
6	GO:0008691	3-hydroxybutyryl-CoA dehydrogenase activity	Catalysis of the reaction: (S)-3-hydroxybutanoyl-CoA + NADP+ = 3-acetoacetyl-CoA + NADPH + H+.	GO:0008691
7	GO:0015942	formate metabolic process	The chemical reactions and pathways involving formate, also known as methanoate, the anion HCOO- derived from methanoic (formic) acid.	GO:0015942
8	GO:0004114	3',5'-cyclic-nucleotide phosphodiesterase activity	Catalysis of the reaction: nucleoside 3',5'-cyclic phosphate + H2O = nucleoside 5'-phosphate.	GO:0004114
9	GO:0004664	prephenate dehydratase activity	Catalysis of the reaction: prephenate = phenylpyruvate + H2O + CO2.	GO:0004664
10	GO:0009094	L-phenylalanine biosynthetic process	The chemical reactions and pathways resulting in the formation of L-phenylalanine, the L-enantiomer of 2-amino-3-phenylpropanoic acid, i.e. (2S)-2-amino-3-phenylpropanoic acid.	GO:0009094
11	GO:0050304	nitrous-oxide reductase activity	Catalysis of the reaction: H(2)O + 2 cytochrome c + nitrogen = 2 reduced cytochrome c + nitrous oxide.	GO:0050304
12	GO:0006303	double-strand break repair via nonhomologous end joining	The repair of a double-strand break in DNA in which the two broken ends are rejoined with little or no sequence complementarity. Information at the DNA ends may be lost due to the modification of broken DNA ends. This term covers instances of separate pathways, called classical (or canonical) and alternative nonhomologous end joining (C-NHEJ and A-NHEJ). These in turn may further branch into sub-…	GO:0006303
13	GO:0004615	phosphomannomutase activity	Catalysis of the reaction: alpha-D-mannose 1-phosphate = D-mannose 6-phosphate.	GO:0004615
14	GO:0046417	chorismate metabolic process	The chemical reactions and pathways involving chorismate, the anion of (3R-trans)-3-((1-carboxyethenyl)oxy)-4-hydroxy-1,5-cyclohexadiene-1-carboxylic acid.	GO:0046417
15	GO:0016866	intramolecular transferase activity	Catalysis of the transfer of a functional group from one position to another within a single molecule.	GO:0016866
16	GO:0004099	chitin deacetylase activity	Catalysis of the reaction: chitin + H2O = chitosan + acetate.	GO:0004099
17	GO:0019299	rhamnose metabolic process	The chemical reactions and pathways involving rhamnose, the hexose 6-deoxy-L-mannose. Rhamnose occurs commonly as a compound of plant glycosides, in polysaccharides of gums and mucilages, and in bacterial polysaccharides. It is also a component of some plant cell wall polysaccharides and frequently acts as the sugar components of flavonoids.	GO:0019299
18	GO:0004130	cytochrome-c peroxidase activity	Catalysis of the reaction: 2 ferrocytochrome c + hydrogen peroxide = 2 ferricytochrome c + 2 H2O.	GO:0004130
19	GO:0008863	formate dehydrogenase (NAD+) activity	Catalysis of the reaction: formate + NAD(+) = CO(2) + NADH.	GO:0008863
20	GO:0046507	UDPsulfoquinovose synthase activity	Catalysis of the reaction: sulfite + UDP-D-glucose = H(2)O + UDP-6-sulfoquinovose.	GO:0046507
21	GO:0004725	protein tyrosine phosphatase activity	Catalysis of the reaction: protein tyrosine phosphate + H2O = protein tyrosine + phosphate.	GO:0004725
22	GO:0004099	chitin deacetylase activity	Catalysis of the reaction: chitin + H2O = chitosan + acetate.	GO:0004099
23	GO:0004131	cytosine deaminase activity	Catalysis of the reaction: cytosine + H2O = uracil + NH3.	GO:0004131
24	GO:0018764	N-isopropylammelide isopropylaminohydrolase activity	Catalysis of the reaction: N-isopropylammelide + H2O = cyanuric acid + isopropylamine.	GO:0018764
25	GO:0033608	formyl-CoA transferase activity	Catalysis of the reaction: formyl-CoA + oxalate = formate + oxalyl-CoA.	GO:0033608
26	GO:0003938	IMP dehydrogenase activity	Catalysis of the reaction: inosine 5'-phosphate + NAD+ + H2O = xanthosine 5'-phosphate + NADH + H+.	GO:0003938
27	GO:0046690	response to tellurium ion	Any process that results in a change in state or activity of a cell or an organism (in terms of movement, secretion, enzyme production, gene expression, etc.) as a result of a tellurium ion stimulus.	GO:0046690
28	GO:0016832	aldehyde-lyase activity	Catalysis of the cleavage of a C-C bond in a molecule containing a hydroxyl group and a carbonyl group to form two smaller molecules, each being an aldehyde or a ketone.	GO:0016832
29	GO:0097171	ADP-L-glycero-beta-D-manno-heptose biosynthetic process	The chemical reactions and pathways resulting in the formation of ADP-L-glycero-beta-D-manno-heptose, an ADP-L-glycero-D-manno-heptose having beta-configuration at the anomeric centre of the heptose. ADP-L-glycero-beta-D-manno-heptose (also called ADP-L-beta-D-heptose or ADP-L-glycero-D-manno-heptose) is a nucleotide-sugar precursor of the inner core lipopolysaccharide (LPS) from D-glycero-beta-D…	GO:0097171
30	GO:0006066	alcohol metabolic process	The chemical reactions and pathways involving alcohols, any of a class of compounds containing one or more hydroxyl groups attached to a saturated carbon atom.	GO:0006066
31	GO:0008774	acetaldehyde dehydrogenase (acetylating) activity	Catalysis of the reaction: acetaldehyde + CoA + NAD+ = acetyl-CoA + NADH + H+.	GO:0008774
32	GO:0005985	sucrose metabolic process	The chemical reactions and pathways involving sucrose, the disaccharide fructofuranosyl-glucopyranoside.	GO:0005985
33	GO:0016157	sucrose synthase activity	Catalysis of the reaction: UDP-glucose + D-fructose = UDP + sucrose.	GO:0016157
34	GO:0008928	mannose-1-phosphate guanylyltransferase (GDP) activity	Catalysis of the reaction: alpha-D-mannose 1-phosphate + GDP + H(+) = GDP-alpha-D-mannose + phosphate.	GO:0008928
35	GO:0016709	oxidoreductase activity, acting on paired donors, with incorporation or reduction of molecular oxygen, NAD(P)H as one donor, and incorporation of one atom of oxygen	Catalysis of an oxidation-reduction (redox) reaction in which hydrogen or electrons are transferred from NADH or NADPH and one other donor, and one atom of oxygen is incorporated into one donor.	GO:0016709
36	GO:0036381	pyridoxal 5'-phosphate synthase (glutamine hydrolysing) activity	Catalysis of the reaction: D-ribose 5-phosphate + D-glyceraldehyde 3-phosphate + L-glutamine = pyridoxal 5'-phosphate + L-glutamate + 3 H2O + phosphate. The reaction occurs in two steps: L-glutamine + H2O = L-glutamate + NH3, and subsequently D-ribose 5-phosphate + D-glyceraldehyde 3-phosphate + NH3 = pyridoxal 5'-phosphate + 4 H2O + phosphate.	GO:0036381
37	GO:0018576	catechol 1,2-dioxygenase activity	Catalysis of the reaction: catechol + O2 = cis,cis-muconate.	GO:0018576
38	GO:0019614	catechol-containing compound catabolic process	The chemical reactions and pathways resulting in the breakdown of catechol-containing compounds. Catechol is a compound containing a pyrocatechol nucleus or substituent.	GO:0019614
39	GO:0004132	dCMP deaminase activity	Catalysis of the reaction: dCMP + H2O = dUMP + NH3.	GO:0004132
40	GO:0004801	sedoheptulose-7-phosphate:D-glyceraldehyde-3-phosphate glyceronetransferase activity	Catalysis of the reaction: sedoheptulose 7-phosphate + D-glyceraldehyde 3-phosphate = D-erythrose 4-phosphate + D-fructose 6-phosphate.	GO:0004801
41	GO:0000272	polysaccharide catabolic process	The chemical reactions and pathways resulting in the breakdown of a polysaccharide, a polymer of many (typically more than 10) monosaccharide residues linked glycosidically.	GO:0000272
42	GO:0004420	hydroxymethylglutaryl-CoA reductase (NADPH) activity	Catalysis of the reaction: (R)-mevalonate + CoA + 2 NADP(+) = (S)-3-hydroxy-3-methylglutaryl-CoA + 2 H(+) + 2 NADPH.	GO:0004420
43	GO:0015936	coenzyme A metabolic process	The chemical reactions and pathways involving coenzyme A, 3'-phosphoadenosine-(5')diphospho(4')pantatheine, an acyl carrier in many acylation and acyl-transfer reactions in which the intermediate is a thiol ester.	GO:0015936
44	GO:0042282	hydroxymethylglutaryl-CoA reductase activity	Catalysis of the reaction: (R)-mevalonate + CoA + 2 NAD(+) = (S)-3-hydroxy-3-methylglutaryl-CoA + 2 H(+) + 2 NADH.	GO:0042282
45	GO:0017000	antibiotic biosynthetic process	The chemical reactions and pathways resulting in the formation of an antibiotic, a substance produced by or derived from certain fungi, bacteria, and other organisms, that can destroy or inhibit the growth of other microorganisms.	GO:0017000
46	GO:0006069	ethanol oxidation	An ethanol metabolic process in which ethanol is converted to acetyl-CoA via acetaldehyde and acetate.	GO:0006069
47	GO:0051903	S-(hydroxymethyl)glutathione dehydrogenase activity	Catalysis of the reaction: S-(hydroxymethyl)glutathione + NAD(P)+ = S-formylglutathione + NAD(P)H + H+.	GO:0051903
48	GO:0018800	5-oxopent-3-ene-1,2,5-tricarboxylate decarboxylase activity	Catalysis of the reaction: 5-oxopent-3-ene-1,2,5-tricarboxylate = 2-oxohept-3-enedioate + CO2.	GO:0018800
49	GO:0018817	2-oxo-hept-3-ene-1,7-dioate hydratase activity	Catalysis of the reaction: cis-2-oxohept-3-ene-1,7-dioate + H2O = 2,4-dihydroxy-hept-trans-2-ene-1,7-dioate.	GO:0018817
50	GO:0015113	nitrite transmembrane transporter activity	Enables the transfer of nitrite (NO2-) ions from one side of a membrane to the other.	GO:0015113
51	GO:0015542			GO:0015542
52	GO:0008941	nitric oxide dioxygenase activity	Catalysis of the reaction: 2 NO + 2 O2 + NADPH + H+ = 2 nitrate + NADP+.	GO:0008941
53	GO:0051409	response to nitrosative stress	Any process that results in a change in state or activity of a cell or an organism (in terms of movement, secretion, enzyme production, gene expression, etc.) as a result of a nitrosative stress stimulus. Nitrosative stress is a state often resulting from exposure to high levels of nitric oxide (NO) or the highly reactive oxidant peroxynitrite, which is produced following interaction of NO with s…	GO:0051409
54	GO:0036104	Kdo2-lipid A biosynthetic process	The chemical reactions and pathways resulting in the formation of Kdo2-lipid A, a lipopolysaccharide (LPS) component.	GO:0036104
55	GO:0008774	acetaldehyde dehydrogenase (acetylating) activity	Catalysis of the reaction: acetaldehyde + CoA + NAD+ = acetyl-CoA + NADH + H+.	GO:0008774
56	GO:0008131	primary amine oxidase activity	Catalysis of the reaction: a primary amine + H2O + O2 = an aldehyde + NH3 + hydrogen peroxide.	GO:0008131
57	GO:0009308	amine metabolic process	The chemical reactions and pathways involving any organic compound that is weakly basic in character and contains an amino or a substituted amino group. Amines are called primary, secondary, or tertiary according to whether one, two, or three carbon atoms are attached to the nitrogen atom.	GO:0009308
58	GO:0016811	hydrolase activity, acting on carbon-nitrogen (but not peptide) bonds, in linear amides	Catalysis of the hydrolysis of any non-peptide carbon-nitrogen bond in a linear amide.	GO:0016811
59	GO:0007154	cell communication	Any process that mediates interactions between a cell and its surroundings. Encompasses interactions such as signaling or attachment between one cell and another cell, between a cell and an extracellular matrix, or between a cell and any other aspect of its environment.	GO:0007154
60	GO:0019684	photosynthesis, light reaction	The light reactions of photosynthesis, which take place in photosystems II and I. Light energy is harvested and used to power the transfer of electrons among a series of electron donors and acceptors. The final electron acceptor is NADP+, which is reduced to NADPH. NADPH generated from light reactions is used in sugar synthesis in dark reactions. Light reactions also generate a proton motive forc…	GO:0019684
61	GO:0008687	3,4-dihydroxyphenylacetate 2,3-dioxygenase activity	Catalysis of the reaction: 3,4-dihydroxyphenylacetate + O(2) = 5-formyl-2-hydroxyhepta-2,4-dienedioate + H(+).	GO:0008687
62	GO:0015105	arsenite transmembrane transporter activity	Enables the transfer of arsenite from one side of a membrane to the other.	GO:0015105
63	GO:0004791	thioredoxin-disulfide reductase activity	Catalysis of the reaction: NADP(+) + thioredoxin = H(+) + NADPH + thioredoxin disulfide.	GO:0004791
64	GO:0004607	phosphatidylcholine-sterol O-acyltransferase activity	Catalysis of the reaction: phosphatidylcholine + a sterol = a sterol ester + 1-acylglycerophosphocholine.	GO:0004607
65	GO:0016298	lipase activity	Catalysis of the hydrolysis of a lipid or phospholipid.	GO:0016298
66	GO:0019483	beta-alanine biosynthetic process	The chemical reactions and pathways resulting in the formation of beta-alanine (3-aminopropanoic acid), an achiral amino acid and an isomer of alanine. It occurs free (e.g. in brain) and in combination (e.g. in pantothenate) but it is not a constituent of proteins.	GO:0019483
67	GO:0008802	betaine-aldehyde dehydrogenase activity	Catalysis of the reaction: betaine aldehyde + NAD+ + H2O = betaine + NADH + H+.	GO:0008802
68	GO:0009063	cellular amino acid catabolic process	The chemical reactions and pathways resulting in the breakdown of amino acids, organic acids containing one or more amino substituents.	GO:0009063
69	GO:0050032	L-rhamnonate dehydratase activity	Catalysis of the reaction: L-rhamnonate = 2-dehydro-3-deoxy-L-rhamnonate + H(2)O.	GO:0050032
70	GO:0004614	phosphoglucomutase activity	Catalysis of the reaction: alpha-D-glucose 1-phosphate = alpha-D-glucose 6-phosphate.	GO:0004614
71	GO:0046990	N-hydroxyarylamine O-acetyltransferase activity	Catalysis of the reaction: acetyl-CoA + an N-hydroxyarylamine = CoA + an N-acetoxyarylamine.	GO:0046990
72	GO:0043751	polyphosphate:AMP phosphotransferase activity	Catalysis of the reaction: (polyphosphate)n + AMP = (polyphosphate)n-1 + ADP.	GO:0043751
73	GO:0010308	acireductone dioxygenase (Ni2+-requiring) activity	Catalysis of the reaction: 1,2-dihydroxy-5-(methylthio)pent-1-en-3-one + O(2) = 3-(methylthio)propanoate + CO + formate.	GO:0010308
74	GO:0010309	acireductone dioxygenase [iron(II)-requiring] activity	Catalysis of the reaction: 1,2-dihydroxy-5-(methylthio)pent-1-en-3-one + O(2) = 4-methylthio-2-oxobutanoate + formate + H(+).	GO:0010309
75	GO:0019284	L-methionine salvage from S-adenosylmethionine	The chemical reactions and pathways resulting in the formation of L-methionine from S-adenosylmethionine.	GO:0019284
76	GO:0008913	lauroyltransferase activity	Catalysis of the transfer of a lauroyl (dodecanoyl) group from one compound to another.	GO:0008913
77	GO:0052916	23S rRNA (guanine(1835)-N(2))-methyltransferase activity	Catalysis of the reaction: S-adenosyl-L-methionine + guanosine(1835) in 23S rRNA = N(2)-methylguanosine(1835) in 23S rRNA + S-adenosyl-L-homocysteine.	GO:0052916
78	GO:0008681	2-octaprenyl-6-methoxyphenol hydroxylase activity	Catalysis of the reaction: 2-octaprenyl-6-methoxyphenol + O2 + 4 H+ = 2-octaprenyl-6-methoxy-1,4-benzoquinol + H2O.	GO:0008681
79	GO:0015633	zinc-transporting ATPase activity	Enables the transfer of a solute or solutes from one side of a membrane to the other according to the reaction: ATP + H2O + Zn2+(out) = ADP + phosphate + Zn2+(in).	GO:0015633
80	GO:0043086	negative regulation of catalytic activity	Any process that stops or reduces the activity of an enzyme.	GO:0043086
81	GO:0015614	D-xylose-importing ATPase activity	Enables the transfer of a solute or solutes from one side of a membrane to the other according to the reaction: ATP + H2O + D-xylose(out) -> ADP + phosphate + D-xylose(in).	GO:0015614
82	GO:0015221	lipopolysaccharide transmembrane transporter activity	Enables the transfer of lipopolysaccharides from one side of a membrane to the other. A lipopolysaccharide is any of a group of related, structurally complex components of the outer membrane of Gram-negative bacteria. Lipopolysaccharides consist three covalently linked regions, lipid A, core oligosaccharide, and an O side chain. Lipid A is responsible for the toxicity of the lipopolysaccharide.	GO:0015221
83	GO:0008880	glucuronate isomerase activity	Catalysis of the reaction: D-glucuronate = D-fructuronate.	GO:0008880
84	GO:0031012	extracellular matrix	A structure lying external to one or more cells, which provides structural support, biochemical or biomechanical cues for cells or tissues.	GO:0031012
85	GO:0016841	ammonia-lyase activity	Catalysis of the release of ammonia by the cleavage of a carbon-nitrogen bond or the reverse reaction with ammonia as a substrate.	GO:0016841
86	GO:1901023	4-hydroxyphenylacetate catabolic process		GO:1901023
87	GO:0018480	5-carboxymethyl-2-hydroxymuconic-semialdehyde dehydrogenase activity	Catalysis of the reaction: 5-carboxymethyl-2-hydroxymuconate semialdehyde + H2O + NAD+ = 5-carboxymethyl-2-hydroxymuconate + NADH + H+.	GO:0018480
88	GO:0003962	cystathionine gamma-synthase activity	Catalysis of the reaction: O-succinyl-L-homoserine + L-cysteine = cystathionine + succinate.	GO:0003962
89	GO:0000041	transition metal ion transport	The directed movement of transition metal ions into, out of or within a cell, or between cells, by means of some agent such as a transporter or pore. A transition metal is an element whose atom has an incomplete d-subshell of extranuclear electrons, or which gives rise to a cation or cations with an incomplete d-subshell. Transition metals often have more than one valency state. Biologically rele…	GO:0000041
90	GO:0004588	orotate phosphoribosyltransferase activity	Catalysis of the reaction: orotidine 5'-phosphate + diphosphate = orotate + 5-phospho-alpha-D-ribose 1-diphosphate.	GO:0004588
91	GO:0008381	mechanosensitive ion channel activity	Enables the transmembrane transfer of an ion by a channel that opens in response to a mechanical stress.	GO:0008381
92	GO:0031640	killing of cells of other organism	Any process in an organism that results in the killing of cells of another organism, including in some cases the death of the other organism. Killing here refers to the induction of death in one cell by another cell, not cell-autonomous death due to internal or other environmental conditions.	GO:0031640
93	GO:0033736	L-lysine 6-oxidase activity	Catalysis of the reaction: L-lysine + H(2)O + O(2) = allysine + H(2)O(2) + NH(4)(+).	GO:0033736
94	GO:1900191	negative regulation of single-species biofilm formation		GO:1900191
95	GO:0008760	UDP-N-acetylglucosamine 1-carboxyvinyltransferase activity	Catalysis of the reaction: phosphoenolpyruvate + UDP-N-acetyl-alpha-D-glucosamine = phosphate + UDP-N-acetyl-3-O-(1-carboxyvinyl)-D-glucosamine.	GO:0008760
96	GO:0019277	UDP-N-acetylgalactosamine biosynthetic process	The chemical reactions and pathways resulting in the formation of UDP-N-acetylgalactosamine, a substance composed of N-acetylgalactosamine, a common structural unit of oligosaccharides, in glycosidic linkage with uridine diphosphate.	GO:0019277
97	GO:0036381	pyridoxal 5'-phosphate synthase (glutamine hydrolysing) activity	Catalysis of the reaction: D-ribose 5-phosphate + D-glyceraldehyde 3-phosphate + L-glutamine = pyridoxal 5'-phosphate + L-glutamate + 3 H2O + phosphate. The reaction occurs in two steps: L-glutamine + H2O = L-glutamate + NH3, and subsequently D-ribose 5-phosphate + D-glyceraldehyde 3-phosphate + NH3 = pyridoxal 5'-phosphate + 4 H2O + phosphate.	GO:0036381
98	GO:0004159	dihydrouracil dehydrogenase (NAD+) activity	Catalysis of the reaction: 5,6-dihydrouracil + NAD+ = uracil + NADH + H+.	GO:0004159
99	GO:0009052	pentose-phosphate shunt, non-oxidative branch	The branch of the pentose-phosphate shunt which does not involve oxidation reactions. It comprises a series of sugar phosphate interconversions, starting with ribulose 5-P and producing fructose 6-P and glyceraldehyde 3-P.	GO:0009052
100	GO:0006543	glutamine catabolic process	The chemical reactions and pathways resulting in the breakdown of glutamine, 2-amino-4-carbamoylbutanoic acid.	GO:0006543
101	GO:0003842	1-pyrroline-5-carboxylate dehydrogenase activity	Catalysis of the reaction: 1-pyrroline-5-carboxylate + NAD+ + H2O = L-glutamate + NADH + H(+).	GO:0003842
102	GO:0018489	vanillate monooxygenase activity	Catalysis of the reaction: H(+) + NADH + O(2) + vanillate = 3,4-dihydroxybenzoate + formaldehyde + H(2)O + NAD(+).	GO:0018489
103	GO:0006488	dolichol-linked oligosaccharide biosynthetic process	The chemical reactions and pathways resulting in the formation of dolichol-linked oligosaccharide, usually by a stepwise addition of glycosyl chains to endoplasmic reticulum membrane-bound dolichol-P.	GO:0006488
104	GO:0043335	protein unfolding	The process of assisting in the disassembly of non-covalent linkages in a protein or protein aggregate, often where the proteins are in a non-functional or denatured state.	GO:0043335
105	GO:0052381	tRNA dimethylallyltransferase activity	Catalysis of the reaction: dimethylallyl diphosphate + tRNA = diphosphate + tRNA containing 6-dimethylallyladenosine.	GO:0052381
106	GO:0043799	glycine oxidase activity	Catalysis of the reactions: (1) glycine + H2O + O2 = glyoxylate + NH3 + hydrogen peroxide; (2) D-alanine + H2O + O2 = pyruvate + NH3 + hydrogen peroxide; (3) sarcosine + H2O + O2 = glyoxylate + methylamine + hydrogen peroxide; (4) N-ethylglycine + H2O + O2 = glyoxylate + ethylamine + hydrogen peroxide.	GO:0043799
107	GO:0008865	fructokinase activity	Catalysis of the reaction: ATP + D-fructose = ADP + D-fructose 6-phosphate.	GO:0008865
108	GO:0030697	S-adenosylmethionine-dependent tRNA (m5U54) methyltransferase activity	Catalysis of the reaction: S-adenosyl-L-methionine + tRNA = S-adenosyl-L-homocysteine + tRNA containing thymine at position U54 of a transfer RNA. This occurs in most Gram-negative bacteria, some archae, and eukaryotes.	GO:0030697
109	GO:0019932	second-messenger-mediated signaling	Any intracellular signal transduction in which the signal is passed on within the cell via a second messenger; a small molecule or ion that can be quickly generated or released from intracellular stores, and can diffuse within the cell. Second-messenger signaling includes production or release of the second messenger, and effectors downstream of the second messenger that further transmit the sign…	GO:0019932
110	GO:0006805	xenobiotic metabolic process	The chemical reactions and pathways involving a xenobiotic compound, a compound foreign to living organisms. Used of chemical compounds, e.g. a xenobiotic chemical, such as a pesticide.	GO:0006805
111	GO:0006974	cellular response to DNA damage stimulus	Any process that results in a change in state or activity of a cell (in terms of movement, secretion, enzyme production, gene expression, etc.) as a result of a stimulus indicating damage to its DNA from environmental insults or errors during metabolism.	GO:0006974
112	GO:0015199	amino-acid betaine transmembrane transporter activity	Enables the transfer of betaine from one side of a membrane to the other. Betaine is the N-trimethyl derivative of an amino acid.	GO:0015199
113	GO:0015307	drug:proton antiporter activity	Enables the transfer of a solute or solutes from one side of a membrane to the other according to the reaction: H+(out) + drug(in) = H+(in) + drug(out).	GO:0015307
114	GO:0042493	response to drug	Any process that results in a change in state or activity of a cell or an organism (in terms of movement, secretion, enzyme production, gene expression, etc.) as a result of a drug stimulus. A drug is a substance used in the diagnosis, treatment or prevention of a disease.	GO:0042493
115	GO:0052699	ergothioneine biosynthetic process	The chemical reactions and pathways resulting in the formation of ergothioneine, a naturally occurring metabolite of histidine with antioxidant properties.	GO:0052699
116	GO:0008271	secondary active sulfate transmembrane transporter activity	Enables the secondary active transfer of sulfate from one side of a membrane to the other. Secondary active transport is the transfer of a solute across a membrane, up its concentration gradient. The transporter binds the solute and undergoes a series of conformational changes. Transport works equally well in either direction and is driven by a chemiosmotic source of energy. Secondary active tran…	GO:0008271
117	GO:0009703	nitrate reductase (NADH) activity	Catalysis of the reaction: nitrite + NAD+ + H2O = nitrate + NADH + H+.	GO:0009703
118	GO:0004312	fatty acid synthase activity	Catalysis of the reaction: acetyl-CoA + n malonyl-CoA + 2n NADPH + 2n H+ = long-chain fatty acid + n+1 CoA + n CO2 + 2n NADP+.	GO:0004312
119	GO:0008968	D-sedoheptulose 7-phosphate isomerase activity	Catalysis of the reaction: D-sedoheptulose-7-phosphate = D-alpha,beta-D-heptose 7-phosphate.	GO:0008968
120	GO:2001061	D-glycero-D-manno-heptose 7-phosphate biosynthetic process	The chemical reactions and pathways resulting in the formation of a D-glycero-D-manno-heptose 7-phosphate.	GO:2001061
121	GO:0016618	hydroxypyruvate reductase activity	Catalysis of the reaction: D-glycerate + NADP+ = hydroxypyruvate + NADPH + H+.	GO:0016618
122	GO:0030267	glyoxylate reductase (NADP) activity	Catalysis of the reaction: glycolate + NADP+ = glyoxylate + NADPH + H+.	GO:0030267
123	GO:0008974	phosphoribulokinase activity	Catalysis of the reaction: D-ribulose 5-phosphate + ATP = D-ribulose 1,5-bisphosphate + ADP + 2 H(+).	GO:0008974
124	GO:0019253	reductive pentose-phosphate cycle	The fixation of carbon dioxide (CO2) as glucose in the chloroplasts of C3 plants; uses ATP and NADPH formed in the light reactions of photosynthesis; carbon dioxide reacts with ribulose 1,5-bisphosphate (catalyzed by the function of ribulose-bisphosphate carboxylase) to yield two molecules of 3-phosphoglycerate; these are then phosphorylated by ATP to 1,3-bisphosphateglyceraldehyde which, in turn…	GO:0019253
125	GO:0043097	pyrimidine nucleoside salvage	Any process that generates a pyrimidine nucleoside, one of a family of organic molecules consisting of a pyrimidine base covalently bonded to a sugar ribose, from derivatives of it, without de novo synthesis.	GO:0043097
126	GO:0019509	L-methionine salvage from methylthioadenosine	The generation of L-methionine (2-amino-4-(methylthio)butanoic acid) from methylthioadenosine.	GO:0019509
127	GO:0046522	S-methyl-5-thioribose kinase activity	Catalysis of the reaction: S-methyl-5-thio-D-ribose + ATP = S-methyl-5-thio-alpha-D-ribose 1-phosphate + ADP + 2 H(+).	GO:0046522
128	GO:0016651	oxidoreductase activity, acting on NAD(P)H	Catalysis of an oxidation-reduction (redox) reaction in which NADH or NADPH acts as a hydrogen or electron donor and reduces a hydrogen or electron acceptor.	GO:0016651
129	GO:0004588	orotate phosphoribosyltransferase activity	Catalysis of the reaction: orotidine 5'-phosphate + diphosphate = orotate + 5-phospho-alpha-D-ribose 1-diphosphate.	GO:0004588
130	GO:0008911	lactaldehyde dehydrogenase activity	Catalysis of the reaction: (S)-lactaldehyde + NAD+ + H2O = (S)-lactate + NADH + H+.	GO:0008911
131	GO:0004736	pyruvate carboxylase activity	Catalysis of the reaction: ATP + bicarbonate + pyruvate = ADP + 2 H(+) + oxaloacetate + phosphate.	GO:0004736
132	GO:0004383	guanylate cyclase activity	Catalysis of the reaction: GTP = 3',5'-cyclic GMP + diphosphate.	GO:0004383
133	GO:0030267	glyoxylate reductase (NADP) activity	Catalysis of the reaction: glycolate + NADP+ = glyoxylate + NADPH + H+.	GO:0030267
134	GO:0009051	pentose-phosphate shunt, oxidative branch	The branch of the pentose-phosphate shunt which involves the oxidation of glucose 6-P and produces ribulose 5-P, reduced NADP+ and carbon dioxide (CO2).	GO:0009051
135	GO:0051872	sphingosine catabolic process	The chemical reactions and pathways resulting in the breakdown of sphingosine (sphing-4-enine), trans-D-erytho-2-amino-octadec-4-ene-1,3-diol, a long chain amino diol sphingoid base that occurs in most sphingolipids in animal tissues.	GO:0051872
136	GO:0006045	N-acetylglucosamine biosynthetic process	The chemical reactions and pathways resulting in the formation of N-acetylglucosamine. The D isomer is a common structural unit of glycoproteins in plants, bacteria and animals; it is often the terminal sugar of an oligosaccharide group of a glycoprotein.	GO:0006045
137	GO:0009424	bacterial-type flagellum hook	The portion of the bacterial-type flagellum that connects the filament to the basal body.	GO:0009424
138	GO:0030694	bacterial-type flagellum basal body, rod	The central portion of the bacterial-type flagellar basal body, which spans the periplasm and threads through the rings.	GO:0030694
139	GO:0071978	bacterial-type flagellum-dependent swarming motility	Bacterial-type flagellum-dependent cell motility in which the action of numerous flagella results in the smooth movement of a group of cells along a solid surface. Swarming motility is observed in groups of bacteria.	GO:0071978
140	GO:0050626	trimethylamine-N-oxide reductase (cytochrome c) activity	Catalysis of the reaction: trimethylamine + 2 (ferricytochrome c)-subunit + H2O = trimethylamine-N-oxide + 2 (ferrocytochrome c)-subunit + 2 H+.	GO:0050626
141	GO:0042126	nitrate metabolic process	The chemical reactions and pathways involving nitrates, inorganic or organic salts and esters of nitric acid.	GO:0042126
142	GO:0004729	oxygen-dependent protoporphyrinogen oxidase activity	Catalysis of the reaction: 3 O(2) + protoporphyrinogen IX = 3 H(2)O(2) + protoporphyrin IX.	GO:0004729
143	GO:0102573	aminodeoxyfutalosine synthase activity	Catalysis of the reaction: 3-[(1-carboxylatovinyl)oxy]benzoate(2-) + S-adenosyl-L-methionine + H2O <=> aminodeoxyfutalosinate + L-methionine + hydrogencarbonate + H+	GO:0102573
144	GO:0045484	L-lysine 6-transaminase activity	Catalysis of the reaction: 2-oxoglutarate + L-lysine = L-glutamate + allysine.	GO:0045484
145	GO:0019290	siderophore biosynthetic process	The chemical reactions and pathways resulting in the formation of siderophores, low molecular weight Fe(III)-chelating substances made by aerobic or facultatively anaerobic bacteria, especially when growing under iron deficient conditions. The complexes of Fe(3+)-siderophores have very high stability constants and are taken up by specific transport systems by microorganisms; the subsequent releas…	GO:0019290
146	GO:0004414	homoserine O-acetyltransferase activity	Catalysis of the reaction: L-homoserine + acetyl-CoA = O-acetyl-L-homoserine + CoA.	GO:0004414
147	GO:0009016	succinyldiaminopimelate transaminase activity	Catalysis of the reaction: 2-oxoglutarate + N-succinyl-LL-2,6-diaminopimelate = L-2-succinylamino-6-oxopimelate + L-glutamate.	GO:0009016
148	GO:0051131	chaperone-mediated protein complex assembly	The aggregation, arrangement and bonding together of a set of components to form a protein complex, mediated by chaperone molecules that do not form part of the finished complex.	GO:0051131
149	GO:0008667	2,3-dihydro-2,3-dihydroxybenzoate dehydrogenase activity	Catalysis of the reaction: (2S,3S)-2,3-dihydroxy-2,3-dihydrobenzoate + NAD(+) = 2,3-dihydroxybenzoate + H(+) + NADH.	GO:0008667
150	GO:0004418	hydroxymethylbilane synthase activity	Catalysis of the reaction: H(2)O + 4 porphobilinogen = hydroxymethylbilane + 4 NH(4)(+).	GO:0004418
151	GO:0018160	peptidyl-pyrromethane cofactor linkage	The covalent binding of a pyrromethane (dipyrrin) cofactor to protein via the sulfur atom of cysteine forming dipyrrolylmethanemethyl-L-cysteine.	GO:0018160
152	GO:0017154	semaphorin receptor activity	Combining with a semaphorin, and transmitting the signal from one side of the membrane to the other to initiate a change in cell activity.	GO:0017154
153	GO:0008953	penicillin amidase activity	Catalysis of the reaction: penicillin + H2O = a carboxylate + 6-aminopenicillanate.	GO:0008953
154	GO:0042409	caffeoyl-CoA O-methyltransferase activity	Catalysis of the reaction: S-adenosyl-L-methionine + caffeoyl-CoA = S-adenosyl-L-homocysteine + feruloyl-CoA.	GO:0042409
155	GO:0046026	precorrin-4 C11-methyltransferase activity	Catalysis of the reaction: S-adenosyl-L-methionine + precorrin-4 = S-adenosyl-L-homocysteine + precorrin 5.	GO:0046026
156	GO:0003879	ATP phosphoribosyltransferase activity	Catalysis of the reaction: 1-(5-phospho-D-ribosyl)-ATP + diphosphate = ATP + 5-phospho-alpha-D-ribose 1-diphosphate.	GO:0003879
157	GO:0050401	xylonate dehydratase activity	Catalysis of the reaction: D-xylonate = 2-dehydro-3-deoxy-D-arabinonate + H(2)O.	GO:0050401
158	GO:0008890	glycine C-acetyltransferase activity	Catalysis of the reaction: acetyl-CoA + glycine = L-2-amino-3-oxobutanoate + CoA + H(+).	GO:0008890
159	GO:0032923	organic phosphonate biosynthetic process	The chemical reactions and pathways resulting in the formation of phosphonates, any organic compound containing one or more C-PO(OH)2 or C-PO(OR)2 (with R=alkyl, aryl) groups. Synthesis of phosphonic acid itself, an inorganic compound without the biochemically relevant C-P bond, is not included.	GO:0032923
160	GO:0033980	phosphonopyruvate decarboxylase activity	Catalysis of the reaction: 3-phosphonopyruvate + 2 H(+) = CO(2) + phosphonoacetaldehyde.	GO:0033980
161	GO:0009973	adenylyl-sulfate reductase activity	Catalysis of the reaction: AMP + sulfite + acceptor = adenylyl sulfate + reduced acceptor.	GO:0009973
162	GO:0015153	rhamnose transmembrane transporter activity	Enables the transfer of rhamnose from one side of a membrane to the other. Rhamnose occurs commonly as a compound of plant glycosides, in polysaccharides of gums and mucilages, and in bacterial polysaccharides. It is also a component of some plant cell wall polysaccharides and frequently acts as the sugar components of flavonoids.	GO:0015153
163	GO:0005451	monovalent cation:proton antiporter activity	Enables the transfer of a solute or solutes from one side of a membrane to the other according to the reaction: monovalent cation(out) + H+(in) = monovalent cation(in) + H+(out).	GO:0005451
164	GO:0016429	tRNA (adenine-N1-)-methyltransferase activity	Catalysis of the reaction: S-adenosyl-L-methionine + tRNA = S-adenosyl-L-homocysteine + tRNA containing N1-methyladenine.	GO:0016429
165	GO:0030429	kynureninase activity	Catalysis of the reaction: L-kynurenine + H2O = anthranilate + L-alanine.	GO:0030429
166	GO:0097053	L-kynurenine catabolic process	The chemical reactions and pathways resulting in the breakdown of L-kynurenine, the L-enantiomer of the amino acid kynurenine (3-(2-aminobenzoyl)-alanine).	GO:0097053
167	GO:0018467	formaldehyde dehydrogenase activity	Catalysis of the reaction: formaldehyde + H(2)O + NAD(+) = formate + 2 H(+) + NADH.	GO:0018467
168	GO:0071160	cyanophycin synthetase activity (L-aspartate-adding)	Catalysis of the reaction: ATP + [L-Asp(4-L-Arg)]n + L-Asp = ADP + phosphate + [L-Asp(4-L-Arg)]n-L-Asp.	GO:0071160
169	GO:0071161	cyanophycin synthetase activity (L-arginine-adding)	Catalysis of the reaction: ATP + [L-Asp(4-L-Arg)]n-L-Asp + L-arginine = ADP + phosphate + [L-Asp(4-L-Arg)]n+1.	GO:0071161
170	GO:0009678	hydrogen-translocating pyrophosphatase activity	Catalysis of the hydrolysis of pyrophosphate, which generates a proton motive force.	GO:0009678
171	GO:0004792	thiosulfate sulfurtransferase activity	Catalysis of the reaction: hydrogen cyanide + thiosulfate = H(+) + sulfite + thiocyanate.	GO:0004792
172	GO:0043828	tRNA 2-selenouridine synthase activity	Catalysis of the reaction: 5-methylaminomethyl-2-thiouridine + selenophosphate = 5-methylaminomethyl-2-selenouridine + phosphate (at the wobble position in tRNA).	GO:0043828
173	GO:0008880	glucuronate isomerase activity	Catalysis of the reaction: D-glucuronate = D-fructuronate.	GO:0008880
174	GO:0061024	membrane organization	A process which results in the assembly, arrangement of constituent parts, or disassembly of a membrane. A membrane is a double layer of lipid molecules that encloses all cells, and, in eukaryotes, many organelles; may be a single or double lipid bilayer; also includes associated proteins.	GO:0061024
175	GO:0003906	DNA-(apurinic or apyrimidinic site) endonuclease activity	Catalysis of the cleavage of the C-O-P bond in the AP site created when DNA glycosylase removes a damaged base, involved in the DNA base excision repair pathway (BER).	GO:0003906
176	GO:0047536	2-aminoadipate transaminase activity	Catalysis of the reaction: 2-oxoglutarate + L-2-aminoadipate = 2-oxoadipate + L-glutamate.	GO:0047536
177	GO:0047375	N-acetylgalactosaminoglycan deacetylase activity	Catalysis of the reaction: H2O + N-acetyl-D-galactosaminoglycan = acetate + D-galactosaminoglycan.	GO:0047375
178	GO:0046110	xanthine metabolic process	The chemical reactions and pathways involving xanthine, 2,6-dihydroxypurine, a purine formed in the metabolic breakdown of guanine but not present in nucleic acids.	GO:0046110
179	GO:0071474	cellular hyperosmotic response	Any process that results in a change in state or activity of a cell (in terms of movement, secretion, enzyme production, gene expression, etc.) as a result of detection of, or exposure to, a hyperosmotic environment, i.e. an environment with a higher concentration of solutes than the organism or cell.	GO:0071474
180	GO:0004846	urate oxidase activity	Catalysis of the reaction: urate + O2 + H2O = 5-hydroxyisourate + hydrogen peroxide.	GO:0004846
181	GO:0019628	urate catabolic process	The chemical reactions and pathways resulting in the breakdown of urate, the anion of uric acid, 2,6,8-trioxypurine.	GO:0019628
182	GO:0006102	isocitrate metabolic process	The chemical reactions and pathways involving isocitrate, the anion of isocitric acid, 1-hydroxy-1,2,3-propanetricarboxylic acid. Isocitrate is an important intermediate in the TCA cycle and the glycoxylate cycle.	GO:0006102
183	GO:0004098	cerebroside-sulfatase activity	Catalysis of the reaction: a cerebroside 3-sulfate + H2O = a cerebroside + sulfate.	GO:0004098
184	GO:0046524	sucrose-phosphate synthase activity	Catalysis of the reaction: UDP-glucose + D-fructose 6-phosphate = UDP + sucrose 6-phosphate.	GO:0046524
185	GO:0050307	sucrose-phosphate phosphatase activity	Catalysis of the reaction: sucrose 6F-phosphate + H2O = sucrose + phosphate.	GO:0050307
186	GO:0008218	bioluminescence	The production of light by certain enzyme-catalyzed reactions in cells.	GO:0008218
187	GO:0003997	acyl-CoA oxidase activity	Catalysis of the reaction: acyl-CoA + O2 = trans-2,3-dehydroacyl-CoA + hydrogen peroxide.	GO:0003997
188	GO:0005777	peroxisome	A small organelle enclosed by a single membrane, and found in most eukaryotic cells. Contains peroxidases and other enzymes involved in a variety of metabolic processes including free radical detoxification, lipid catabolism and biosynthesis, and hydrogen peroxide metabolism.	GO:0005777
189	GO:0048040	UDP-glucuronate decarboxylase activity	Catalysis of the reaction: H(+) + UDP-alpha-D-glucuronate = CO(2) + UDP-alpha-D-xylose.	GO:0048040
190	GO:0003854	3-beta-hydroxy-delta5-steroid dehydrogenase activity	Catalysis of the reaction: a 3-beta-hydroxy-delta(5)-steroid + NAD+ = a 3-oxo-delta(5)-steroid + NADH + H(+).	GO:0003854
191	GO:0102294	cholesterol dehydrogenase activity	Catalysis of the reaction: cholesterol + NAD = cholest-5-en-3-one + NADH + H+	GO:0102294
192	GO:0016715	oxidoreductase activity, acting on paired donors, with incorporation or reduction of molecular oxygen, reduced ascorbate as one donor, and incorporation of one atom of oxygen	Catalysis of an oxidation-reduction (redox) reaction in which hydrogen or electrons are transferred from reduced ascorbate and one other donor, and one atom of oxygen is incorporated into one donor.	GO:0016715
193	GO:0070009	serine-type aminopeptidase activity	Catalysis of the hydrolysis of a peptide bond not more than three residues from the N-terminus of a polypeptide chain by a catalytic mechanism that involves a catalytic triad consisting of a serine nucleophile that is activated by a proton relay involving an acidic residue (e.g. aspartate or glutamate) and a basic residue (usually histidine).	GO:0070009
194	GO:0047061	glucose-fructose oxidoreductase activity	Catalysis of the reaction: D-fructose + D-glucose = D-glucitol + D-glucono-1,5-lactone.	GO:0047061
195	GO:0044260	cellular macromolecule metabolic process	The chemical reactions and pathways involving macromolecules, any molecule of high relative molecular mass, the structure of which essentially comprises the multiple repetition of units derived, actually or conceptually, from molecules of low relative molecular mass, as carried out by individual cells.	GO:0044260
196	GO:0003825	alpha,alpha-trehalose-phosphate synthase (UDP-forming) activity	Catalysis of the reaction: UDP-glucose + D-glucose-6-phosphate = UDP + alpha,alpha-trehalose-6-phosphate.	GO:0003825
197	GO:0004805	trehalose-phosphatase activity	Catalysis of the reaction: trehalose 6-phosphate + H2O = trehalose + phosphate.	GO:0004805
198	GO:0008733	L-arabinose isomerase activity	Catalysis of the reaction: L-arabinose = L-ribulose.	GO:0008733
199	GO:0019569	L-arabinose catabolic process to xylulose 5-phosphate	The chemical reactions and pathways resulting in the breakdown of L-arabinose into other compounds, including xylulose 5-phosphate.	GO:0019569
200	GO:0031176	endo-1,4-beta-xylanase activity	Catalysis of the endohydrolysis of (1->4)-beta-D-xylosidic linkages in xylans.	GO:0031176
201	GO:0017154	semaphorin receptor activity	Combining with a semaphorin, and transmitting the signal from one side of the membrane to the other to initiate a change in cell activity.	GO:0017154
202	GO:0004805	trehalose-phosphatase activity	Catalysis of the reaction: trehalose 6-phosphate + H2O = trehalose + phosphate.	GO:0004805
203	GO:0030260	entry into host cell	The invasion by an organism of a cell of its host organism. The host is defined as the larger of the organisms involved in a symbiotic interaction.	GO:0030260
204	GO:0003916	DNA topoisomerase activity	Catalysis of the transient cleavage and passage of individual DNA strands or double helices through one another, resulting a topological transformation in double-stranded DNA.	GO:0003916
205	GO:0009246	enterobacterial common antigen biosynthetic process	The chemical reactions and pathways resulting in the formation of the enterobacterial common antigen, an acidic polysaccharide containing N-acetyl-D-glucosamine, N-acetyl-D-mannosaminouronic acid, and 4-acetamido-4,6-dideoxy-D-galactose. A major component of the cell wall outer membrane of Gram-negative bacteria.	GO:0009246
206	GO:0008761	UDP-N-acetylglucosamine 2-epimerase activity	Catalysis of the reaction: UDP-N-acetyl-D-glucosamine = UDP-N-acetyl-D-mannosamine.	GO:0008761
207	GO:0009246	enterobacterial common antigen biosynthetic process	The chemical reactions and pathways resulting in the formation of the enterobacterial common antigen, an acidic polysaccharide containing N-acetyl-D-glucosamine, N-acetyl-D-mannosaminouronic acid, and 4-acetamido-4,6-dideoxy-D-galactose. A major component of the cell wall outer membrane of Gram-negative bacteria.	GO:0009246
208	GO:0006388	tRNA splicing, via endonucleolytic cleavage and ligation	Splicing of tRNA substrates via recognition of the folded RNA structure that brings the 5' and 3' splice sites into proximity and cleavage of the RNA at both the 3' and 5' splice sites by an endonucleolytic mechanism, followed by ligation of the exons.	GO:0006388
209	GO:0006601	creatine biosynthetic process	The chemical reactions and pathways resulting in the formation of creatine, N-[amino(imino)methyl]-N-methylglycine. Creatine is formed by a process beginning with amidino group transfer from L-arginine to glycine to form guanidinoacetate, followed by methyl group transfer from S-adenosyl-L-methionine to guanidinoacetate; it is then is phosphorylated to form a pool that stores high energy phosphat…	GO:0006601
210	GO:0006602	creatinine catabolic process	The chemical reactions and pathways resulting in the breakdown of creatinine, 2-amino-1,5-dihydro-1-methyl-4H-imidazol-4-one, an end product of creatine metabolism and a normal constituent of urine.	GO:0006602
211	GO:0047789	creatininase activity	Catalysis of the reaction: creatinine + H(2)O = creatine.	GO:0047789
212	GO:0003859	3-hydroxybutyryl-CoA dehydratase activity	Catalysis of the reaction: (R)-3-hydroxybutanoyl-CoA = crotonoyl-CoA + H(2)O.	GO:0003859
213	GO:0030908	protein splicing	The post-translational removal of peptide sequences from within a protein sequence.	GO:0030908
214	GO:0008707	4-phytase activity	Catalysis of the reaction: myo-inositol hexakisphosphate + H2O = 1-myo-inositol 1,2,3,4,5-pentakisphosphate + phosphate.	GO:0008707
215	GO:0046174	polyol catabolic process	The chemical reactions and pathways resulting in the breakdown of a polyol, any alcohol containing three or more hydroxyl groups attached to saturated carbon atoms.	GO:0046174
216	GO:0008877	glucose-1-phosphatase activity	Catalysis of the reaction: alpha-D-glucose 1-phosphate + H2O = D-glucose + phosphate.	GO:0008877
217	GO:0009244	lipopolysaccharide core region biosynthetic process	The chemical reactions and pathways resulting in the formation of the core region of bacterial lipopolysaccharides, which contains ten saccharide residues.	GO:0009244
218	GO:0006120	mitochondrial electron transport, NADH to ubiquinone	The transfer of electrons from NADH to ubiquinone that occurs during oxidative phosphorylation, mediated by the multisubunit enzyme known as complex I.	GO:0006120
219	GO:0016775	phosphotransferase activity, nitrogenous group as acceptor	Catalysis of the transfer of a phosphorus-containing group from one compound (donor) to a nitrogenous group (acceptor).	GO:0016775
220	GO:0019634	organic phosphonate metabolic process	The chemical reactions and pathways involving phosphonates, any organic compounds containing one or more C-PO(OH)2 or C-PO(OR)2 (with R=alkyl, aryl) groups. Metabolism of phosphonic acid itself, an inorganic compound without the biochemically relevant C-P bond, is not included.	GO:0019634
221	GO:0098848	alpha-D-ribose 1-methylphosphonate 5-phosphate C-P-lyase activity	Catalysis of the reaction: alpha-D-ribose 1-methylphosphonate 5-phosphate = alpha-D-ribose 1,2-cyclic phosphate 5-phosphate + methane.	GO:0098848
222	GO:0052914	16S rRNA (guanine(1207)-N(2))-methyltransferase activity	Catalysis of the reaction: S-adenosyl-L-methionine + guanosine(1207) in 16S rRNA = N(2)-methylguanosine(1207) in 16S rRNA + S-adenosyl-L-homocysteine.	GO:0052914
223	GO:0033785	heptose 7-phosphate kinase activity	Catalysis of the reaction: D-alpha,beta-D-heptose-7-phosphate + ATP = D-beta-D-heptose-1,7-bisphosphate + ADP.	GO:0033785
224	GO:0033786	heptose-1-phosphate adenylyltransferase activity	Catalysis of the reaction: D-beta-D-heptose-1-phosphate + ATP = ADP-D-glycero-D-manno-heptose.	GO:0033786
225	GO:0003963	RNA-3'-phosphate cyclase activity	Catalysis of the reaction: ATP + RNA 3'-terminal-phosphate = AMP + diphosphate + RNA terminal-2',3'-cyclic-phosphate.	GO:0003963
226	GO:0008758	UDP-2,3-diacylglucosamine hydrolase activity	Catalysis of the reaction: H2O + UDP-2,3-bis(3-hydroxymyristoyl)glucosamine = 2,3-bis(3-hydroxymyristoyl)-beta-D-glucosaminyl 1-phosphate + UMP.	GO:0008758
227	GO:0006574	valine catabolic process	The chemical reactions and pathways resulting in the breakdown of valine, 2-amino-3-methylbutanoic acid.	GO:0006574
228	GO:0008442	3-hydroxyisobutyrate dehydrogenase activity	Catalysis of the reaction: 3-hydroxy-2-methylpropanoate + NAD+ = 2-methyl-3-oxopropanoate + NADH + H+.	GO:0008442
229	GO:0008833	deoxyribonuclease IV (phage-T4-induced) activity	Catalysis of the endonucleolytic cleavage to 5'-phosphooligonucleotide end-products.	GO:0008833
230	GO:0004301	epoxide hydrolase activity	Catalysis of the reaction: an epoxide + H2O = a glycol.	GO:0004301
231	GO:0043890	N-acetylgalactosamine-6-sulfatase activity	Catalysis of the hydrolysis of the 6-sulfate groups of the N-acetyl-D-galactosamine 6-sulfate units of chondroitin sulfate and of the D-galactose 6-sulfate units of keratan sulfate.	GO:0043890
232	GO:0019156	isoamylase activity	Catalysis of the hydrolysis of alpha-(1,6)-D-glucosidic branch linkages in glycogen, amylopectin and their beta-limits dextrins.	GO:0019156
233	GO:0004587	ornithine-oxo-acid transaminase activity	Catalysis of the reaction: L-ornithine + a 2-oxo acid = L-glutamate 5-semialdehyde + an L-amino acid.	GO:0004587
234	GO:0046903	secretion	The controlled release of a substance by a cell or a tissue.	GO:0046903
235	GO:0050514	homospermidine synthase (spermidine-specific) activity	Catalysis of the reaction: spermidine + putrescine = sym-homospermidine + propane-1,3-diamine.	GO:0050514
236	GO:0019200	carbohydrate kinase activity	Catalysis of the transfer of a phosphate group, usually from ATP, to a carbohydrate substrate molecule.	GO:0019200
237	GO:0046835	carbohydrate phosphorylation	The process of introducing a phosphate group into a carbohydrate, any organic compound based on the general formula Cx(H2O)y.	GO:0046835
238	GO:0019333	denitrification pathway	The reduction of nitrate to dinitrogen by four reactions; each intermediate is transformed to the next lower oxidation state; also part of cellular bioenergetics; the nitrogen compounds can serve as terminal acceptors for electron transport phosphorylation in place of oxygen.	GO:0019333
239	GO:0019323	pentose catabolic process	The chemical reactions and pathways resulting in the breakdown of a pentose, any monosaccharide with a chain of five carbon atoms in the molecule.	GO:0019323
240	GO:0047918	GDP-mannose 3,5-epimerase activity	Catalysis of the reaction: GDP-mannose = GDP-L-galactose.	GO:0047918
241	GO:0016163	nitrogenase activity	Catalysis of the reaction: 8 reduced ferredoxin + 8 H+ + nitrogen + 16 ATP = 8 oxidized ferredoxin + 2 NH3 + 16 ADP + 16 phosphate.	GO:0016163
242	GO:0016612	molybdenum-iron nitrogenase complex	An enzyme complex containing a molybdenum-iron cluster found in many species. It is composed of two proteins, dinitrogenase and nitrogenase reductase; dinitrogenase, the molybdenum-iron protein, is tetrameric with an alpha2-beta2 structure, and nitrogenase reductase is a homodimer.	GO:0016612
243	GO:0018697	carbonyl sulfide nitrogenase activity	Catalysis of the reaction: carbonyl sulfide + 2 H+ + 2 e- = hydrogen sulfide + carbon monoxide.	GO:0018697
244	GO:0004410	homocitrate synthase activity	Catalysis of the reaction: 2-oxoglutarate + acetyl-CoA + H(2)O = CoA + H(+) + homocitrate.	GO:0004410
245	GO:0009265	2'-deoxyribonucleotide biosynthetic process	The chemical reactions and pathways resulting in the formation of a 2'-deoxyribonucleotide, a compound consisting of 2'-deoxyribonucleoside (a base linked to a 2'-deoxyribose sugar) esterified with a phosphate group at either the 3' or 5'-hydroxyl group of the sugar.	GO:0009265
246	GO:0004185	serine-type carboxypeptidase activity	Catalysis of the hydrolysis of a peptide bond not more than three residues from the C-terminus of a polypeptide chain by a catalytic mechanism that involves a catalytic triad consisting of a serine nucleophile that is activated by a proton relay involving an acidic residue (e.g. aspartate or glutamate) and a basic residue (usually histidine).	GO:0004185
247	GO:0005354	galactose transmembrane transporter activity	Enables the transfer of galactose from one side of a membrane to the other. D-galactose is widely distributed in combined form in plants, animals and microorganisms as a constituent of oligo- and polysaccharides; it also occurs in galactolipids and as its glucoside in lactose and melibiose.	GO:0005354
248	GO:0005355	glucose transmembrane transporter activity	Enables the transfer of the hexose monosaccharide glucose from one side of a membrane to the other.	GO:0005355
249	GO:0015150	fucose transmembrane transporter activity	Enables the transfer of fucose from one side of a membrane to the other. Fucose is 6-deoxygalactose and has two enantiomers, D-fucose and L-fucose.	GO:0015150
250	GO:0018838	mandelate racemase activity	Catalysis of the reaction: (S)-mandelate = (R)-mandelate.	GO:0018838
251	GO:0050023	L-fuconate dehydratase activity	Catalysis of the reaction: L-fuconate = 2-dehydro-3-deoxy-L-fuconate + H(2)O.	GO:0050023
252	GO:0004673	protein histidine kinase activity	Catalysis of the reaction: ATP + protein L-histidine = ADP + protein phospho-L-histidine.	GO:0004673
253	GO:0010340	carboxyl-O-methyltransferase activity	Catalysis of the transfer of a methyl group to the carboxyl group of an acceptor molecule to form a methyl ester.	GO:0010340
254	GO:0102130	malonyl-CoA methyltransferase activity	Catalysis of the reaction: S-adenosyl-L-methionine + a malonyl-[acp] = S-adenosyl-L-homocysteine + a malonyl-[acp] methyl ester	GO:0102130
255	GO:0018517	phthalate 4,5-cis-dihydrodiol dehydrogenase activity	Catalysis of the reaction: cis-4,5-dihydroxycyclohexa-2,6-diene-1,2-dicarboxylate + NAD(+) = 4,5-dihydroxyphthalate + H(+) + NADH.	GO:0018517
256	GO:0001760	aminocarboxymuconate-semialdehyde decarboxylase activity	Catalysis of the reaction: 2-amino-3-carboxymuconate 6-semialdehyde + H(+) = 2-aminomuconate 6-semialdehyde + CO(2).	GO:0001760
257	GO:0002100	tRNA wobble adenosine to inosine editing	The process in which an adenosine in position 34 of a tRNA is post-transcriptionally converted to inosine.	GO:0002100
258	GO:0052717	tRNA-specific adenosine-34 deaminase activity	Catalysis of the reaction: adenosine-34 + H2O = inosine-34 + NH3, in a tRNA-Ala molecule.	GO:0052717
259	GO:0047437	4-oxalocrotonate decarboxylase activity	Catalysis of the reaction: 4-oxalocrotonate = CO2 + 2-oxopent-4-enoate.	GO:0047437
260	GO:1900754	4-hydroxyphenylacetate transport		GO:1900754
261	GO:1901241	4-hydroxyphenylacetate transmembrane transporter activity		GO:1901241
262	GO:0016712	oxidoreductase activity, acting on paired donors, with incorporation or reduction of molecular oxygen, reduced flavin or flavoprotein as one donor, and incorporation of one atom of oxygen	Catalysis of an oxidation-reduction (redox) reaction in which hydrogen or electrons are transferred from reduced flavin or flavoprotein and one other donor, and one atom of oxygen is incorporated into one donor.	GO:0016712
263	GO:0042537	benzene-containing compound metabolic process	The chemical reactions and pathways involving benzene, C6H6, a volatile, very inflammable liquid, contained in the naphtha produced by the destructive distillation of coal, from which it is separated by fractional distillation, or any of its derivatives.	GO:0042537
264	GO:0015150	fucose transmembrane transporter activity	Enables the transfer of fucose from one side of a membrane to the other. Fucose is 6-deoxygalactose and has two enantiomers, D-fucose and L-fucose.	GO:0015150
265	GO:0008909	isochorismate synthase activity	Catalysis of the reaction: chorismate = isochorismate.	GO:0008909
266	GO:0019700	organic phosphonate catabolic process	The chemical reactions and pathways resulting in the breakdown of phosphonates, any organic compound containing one or more C-PO(OH)2 or C-PO(OR)2 (with R=alkyl, aryl) groups. Catabolism of phosphonic acid itself, an inorganic compound without the biochemically relevant C-P bond, is not included.	GO:0019700
267	GO:0043066	negative regulation of apoptotic process	Any process that stops, prevents, or reduces the frequency, rate or extent of cell death by apoptotic process.	GO:0043066
268	GO:0045303	diaminobutyrate-2-oxoglutarate transaminase activity	Catalysis of the reaction: 2-oxoglutarate + L-2,4-diaminobutyrate = L-aspartate 4-semialdehyde + L-glutamate.	GO:0045303
269	GO:0006221	pyrimidine nucleotide biosynthetic process	The chemical reactions and pathways resulting in the formation of a pyrimidine nucleotide, a compound consisting of nucleoside (a pyrimidine base linked to a deoxyribose or ribose sugar) esterified with a phosphate group at either the 3' or 5'-hydroxyl group of the sugar.	GO:0006221
270	GO:0008662	1-phosphofructokinase activity	Catalysis of the reaction: ATP + D-fructose 1-phosphate = ADP + D-fructose 1,6-bisphosphate.	GO:0008662
271	GO:0051782	negative regulation of cell division	Any process that stops, prevents, or reduces the frequency, rate or extent of cell division.	GO:0051782
272	GO:0015204	urea transmembrane transporter activity	Enables the transfer of urea from one side of a membrane to the other. Urea is the water soluble compound H2N-CO-NH2.	GO:0015204
273	GO:0047472	3-carboxy-cis,cis-muconate cycloisomerase activity	Catalysis of the reaction: 2-(carboxymethyl)-5-oxo-2,5-dihydro-2-furoate = 3-carboxy-cis,cis-muconate + H(+).	GO:0047472
274	GO:0042952	beta-ketoadipate pathway	A pathway of aromatic compound degradation by ortho-cleavage; one branch converts protocatechuate, derived from phenolic compounds, to beta-ketoadipate, and the other branch converts catechol, generated from various aromatic hydrocarbons, amino aromatics, and lignin monomers, also to beta-ketoadipate. Two additional steps accomplish the conversion of beta-ketoadipate to tricarboxylic acid cycle i…	GO:0042952
275	GO:0047570	3-oxoadipate enol-lactonase activity	Catalysis of the reaction: 3-oxoadipate enol-lactone + H2O = 3-oxoadipate.	GO:0047570
276	GO:0050528	acyloxyacyl hydrolase activity	Catalysis of the reaction: 3-(acyloxy)acyl group of bacterial toxin = 3-hydroxyacyl group of bacterial toxin + a fatty acid.	GO:0050528
277	GO:0004590	orotidine-5'-phosphate decarboxylase activity	Catalysis of the reaction: H(+) + orotidine 5'-phosphate = CO(2) + UMP.	GO:0004590
278	GO:0004797	thymidine kinase activity	Catalysis of the reaction: ATP + thymidine = ADP + thymidine 5'-phosphate.	GO:0004797
279	GO:0006323	DNA packaging	Any process in which DNA and associated proteins are formed into a compact, orderly structure.	GO:0006323
280	GO:0050568	protein-glutamine glutaminase activity	Catalysis of the reaction: protein L-glutamine + H2O = protein L-glutamate + NH3.	GO:0050568
281	GO:0051604	protein maturation	Any process leading to the attainment of the full functional capacity of a protein.	GO:0051604
282	GO:0008336	gamma-butyrobetaine dioxygenase activity	Catalysis of the reaction: 2-oxoglutarate + 4-(trimethylammonio)butanoate + O(2) = carnitine + CO(2) + succinate.	GO:0008336
283	GO:0045329	carnitine biosynthetic process	The chemical reactions and pathways resulting in the formation of carnitine (hydroxy-trimethyl aminobutyric acid), a compound that participates in the transfer of acyl groups across the inner mitochondrial membrane.	GO:0045329
284	GO:0008534	oxidized purine nucleobase lesion DNA N-glycosylase activity	Catalysis of the removal of oxidized purine bases by cleaving the N-C1' glycosidic bond between the oxidized purine and the deoxyribose sugar. The reaction involves the formation of a covalent enzyme-substrate intermediate. Release of the enzyme and free base by a beta-elimination or a beta, gamma-elimination mechanism results in the cleavage of the DNA backbone 3' of the apurinic (AP) site.	GO:0008534
285	GO:0016040	glutamate synthase (NADH) activity	Catalysis of the reaction: 2 L-glutamate + NAD(+) = 2-oxoglutarate + L-glutamine + H(+) + NADH.	GO:0016040
286	GO:0030638	polyketide metabolic process	The chemical reactions and pathways involving polyketides, any of a diverse group of natural products synthesized via linear poly-beta-ketones, which are themselves formed by repetitive head-to-tail addition of acetyl (or substituted acetyl) units indirectly derived from acetate (or a substituted acetate) by a mechanism similar to that for fatty acid biosynthesis but without the intermediate redu…	GO:0030638
287	GO:0000160	phosphorelay signal transduction system	A conserved series of molecular signals found in prokaryotes and eukaryotes; involves autophosphorylation of a histidine kinase and the transfer of the phosphate group to an aspartate that then acts as a phospho-donor to response regulator proteins.	GO:0000160
288	GO:0010795	regulation of ubiquinone biosynthetic process	Any process that modulates the frequency, rate or extent of ubiquinone biosynthesis. Ubiquinone biosynthesis consists of the chemical reactions and pathways resulting in the formation of ubiquinone, a lipid-soluble electron-transporting coenzyme.	GO:0010795
289	GO:0004616	phosphogluconate dehydrogenase (decarboxylating) activity	Catalysis of the reaction: 6-phospho-D-gluconate + NADP+ = D-ribulose 5-phosphate + CO2 + NADPH + H+.	GO:0004616
290	GO:0015385	sodium:proton antiporter activity	Enables the transfer of a solute or solutes from one side of a membrane to the other according to the reaction: Na+(out) + H+(in) = Na+(in) + H+(out).	GO:0015385
291	GO:0015344	siderophore uptake transmembrane transporter activity	Enables the transfer of a solute or solutes from one side of a membrane to the other according to the reaction: siderophore-iron(ferrioxamine)(out) + H+(out) = siderophore-iron(ferrioxamine)(in) + H+(in).	GO:0015344
292	GO:0042930	enterobactin transport	The directed movement of the siderochrome enterobactin, a cyclic trimer of 2, 3 dihydroxybenzoylserine into, out of or within a cell, or between cells, by means of some agent such as a transporter or pore.	GO:0042930
293	GO:0042931	enterobactin transmembrane transporter activity	Enables the directed movement of the siderochrome enterochelin, a cyclic trimer of 2, 3 dihydroxybenzoylserine from one side of a membrane to the other.	GO:0042931
294	GO:0004673	protein histidine kinase activity	Catalysis of the reaction: ATP + protein L-histidine = ADP + protein phospho-L-histidine.	GO:0004673
295	GO:0004169	dolichyl-phosphate-mannose-protein mannosyltransferase activity	Catalysis of the reaction: dolichyl phosphate D-mannose + protein = dolichyl phosphate + O-D-mannosylprotein.	GO:0004169
296	GO:0004459	L-lactate dehydrogenase activity	Catalysis of the reaction: (S)-lactate + NAD+ = pyruvate + NADH + H+.	GO:0004459
297	GO:0005355	glucose transmembrane transporter activity	Enables the transfer of the hexose monosaccharide glucose from one side of a membrane to the other.	GO:0005355
298	GO:0030260	entry into host cell	The invasion by an organism of a cell of its host organism. The host is defined as the larger of the organisms involved in a symbiotic interaction.	GO:0030260
299	GO:0071236	cellular response to antibiotic	Any process that results in a change in state or activity of a cell (in terms of movement, secretion, enzyme production, gene expression, etc.) as a result of an antibiotic stimulus. An antibiotic is a chemical substance produced by a microorganism which has the capacity to inhibit the growth of or to kill other microorganisms.	GO:0071236
300	GO:0052881	4-hydroxyphenylacetate 3-monooxygenase activity	Catalysis of the reaction: (4-hydroxyphenyl)acetate + FADH(2) + O(2) = 3,4-dihydroxyphenylacetate + FAD + H(+) + H(2)O.	GO:0052881
301	GO:0004021	L-alanine:2-oxoglutarate aminotransferase activity	Catalysis of the reaction: 2-oxoglutarate + L-alanine = L-glutamate + pyruvate.	GO:0004021
302	GO:0000334	3-hydroxyanthranilate 3,4-dioxygenase activity	Catalysis of the reaction: 3-hydroxyanthranilate + O(2) = cis,cis-2-amino-3-(3-oxoprop-1-enyl)but-2-enedioate + H(+).	GO:0000334
303	GO:0044659	cytolysis by virus of host cell	The killing by a virus of a cell in its host organism by means of the rupture of cell membranes and the loss of cytoplasm.	GO:0044659
304	GO:0004512	inositol-3-phosphate synthase activity	Catalysis of the reaction: D-glucose 6-phosphate = 1D-myo-inositol 3-phosphate. This reaction requires NAD, which dehydrogenates the CHOH group to CO at C-5 of the glucose 6-phosphate, making C-6 into an active methylene, able to condense with the aldehyde at C-1. Finally, the enzyme-bound NADH reconverts C-5 into the CHOH form.	GO:0004512
305	GO:0006021	inositol biosynthetic process	The chemical reactions and pathways resulting in the formation of inositol, 1,2,3,4,5,6-cyclohexanehexol, a growth factor for animals and microorganisms.	GO:0006021
306	GO:0033961	cis-stilbene-oxide hydrolase activity	Catalysis of the reaction: cis-stilbene oxide + H2O = (+)-(1R,2R)-1,2-diphenylethane-1,2-diol.	GO:0033961
307	GO:0050100	methylitaconate delta-isomerase activity	Catalysis of the reaction: 2-methylene-3-methylsuccinate = dimethylmaleate.	GO:0050100
308	GO:0015496	putrescine:ornithine antiporter activity	Enables the transfer of a solute or solutes from one side of a membrane to the other according to the reaction: putrescine(out) + ornithine(in) = putrescine(in) + ornithine(out).	GO:0015496
309	GO:0033732	pyrroloquinoline-quinone synthase activity	Catalysis of the reaction: 6-(2-amino-2-carboxyethyl)-7,8-dioxo-1,2,3,4,7,8-hexahydroquinoline-2,4-dicarboxylate + 3 O(2) = 2 H(2)O + 2 H(2)O(2) + H(+) + pyrroloquinoline quinone.	GO:0033732
310	GO:0001407	glycerophosphodiester transmembrane transport	The process in which a glycerophosphodiester is transported across a membrane. Glycerophosphodiesters are small molecules composed of glycerol-3-phosphate and an alcohol, for example, glycerophosphoinositol.	GO:0001407
311	GO:0015794	glycerol-3-phosphate transmembrane transport	The process in which glycerol-3-phosphate is transported across a membrane. Glycerol-3-phosphate is a phosphoric monoester of glycerol.	GO:0015794
312	GO:0015412	ATPase-coupled molybdate transmembrane transporter activity	Enables the transfer of a solute or solutes from one side of a membrane to the other according to the reaction: ATP + H2O + molybdate(out) = ADP + phosphate + molybdate(in).	GO:0015412
313	GO:0042888	molybdenum ion transmembrane transporter activity	Enables the transfer of molybdenum (Mo) ions from one side of a membrane to the other.	GO:0042888
314	GO:0015716	organic phosphonate transport	The directed movement of phosphonates into, out of or within a cell, or between cells, by means of some agent such as a transporter or pore. A phosphonate is any salt, anion, or ester of phosphonic acid (HPO(OH)2).	GO:0015716
315	GO:0015604	organic phosphonate transmembrane transporter activity	Enables the transfer of phosphonate from one side of a membrane to the other. A phosphonate is any salt, anion, or ester of phosphonic acid (HPO(OH)2).	GO:0015604
316	GO:0006547	histidine metabolic process	The chemical reactions and pathways involving histidine, 2-amino-3-(1H-imidazol-4-yl)propanoic acid.	GO:0006547
317	GO:0008951	palmitoleoyl [acyl-carrier-protein]-dependent acyltransferase activity	Catalysis of the reaction: a palmitoleoyl-[acyl-carrier protein] + alpha-KDO-(2->4)-alpha-KDO-(2->6)-lipid IVA = KDO2-(palmitoleoyl)-lipid IVA + a holo-[acyl-carrier protein].	GO:0008951
318	GO:0009409	response to cold	Any process that results in a change in state or activity of a cell or an organism (in terms of movement, secretion, enzyme production, gene expression, etc.) as a result of a cold stimulus, a temperature stimulus below the optimal temperature for that organism.	GO:0009409
319	GO:0004852	uroporphyrinogen-III synthase activity	Catalysis of the reaction: hydroxymethylbilane = H(2)O + uroporphyrinogen III.	GO:0004852
320	GO:0018685	alkane 1-monooxygenase activity	Catalysis of the reaction: octane + reduced rubredoxin + O2 = 1-octanol + oxidized rubredoxin + H2O.	GO:0018685
321	GO:0052869	arachidonic acid omega-hydroxylase activity	Catalysis of the reaction: arachidonic acid + O2 + NADPH + H+ = 20-HETE + NADP+ + H2O. Arachidonic acid is also known as (5Z,8Z,11Z,14Z)-icosatetraenoic acid, and 20-HETE is also known as (5Z,8Z,11Z,14Z)-20-hydroxyicosa-5,8,11,14-tetraenoic acid.	GO:0052869
322	GO:0019607	phenylethylamine catabolic process	The chemical reactions and pathways resulting in the breakdown of phenylethylamine, an amine with pharmacological properties similar to those of amphetamine, occurs naturally as a neurotransmitter in the brain, and is present in chocolate and oil of bitter almonds.	GO:0019607
323	GO:0052593	tryptamine:oxygen oxidoreductase (deaminating) activity	Catalysis of the reaction: tryptamine + H2O + O2 = NH3 + indole acetaldehyde + hydrogen peroxide + H+.	GO:0052593
324	GO:0052594	aminoacetone:oxygen oxidoreductase(deaminating) activity	Catalysis of the reaction: aminoacetone + H2O + O2 = methylglyoxal + NH3 + hydrogen peroxide + H+.	GO:0052594
325	GO:0052595	aliphatic-amine oxidase activity	Catalysis of the reaction: an aliphatic amine + H2O + O2 = an aldehyde + NH3 + hydrogen peroxide + H+.	GO:0052595
326	GO:0052596	phenethylamine:oxygen oxidoreductase (deaminating) activity	Catalysis of the reaction: phenylethylamine + O2 + H2O = phenylacetaldehyde + NH3 + hydrogen peroxide + H+.	GO:0052596
327	GO:0003999	adenine phosphoribosyltransferase activity	Catalysis of the reaction: AMP + diphosphate = adenine + 5-phospho-alpha-D-ribose 1-diphosphate.	GO:0003999
328	GO:0006168	adenine salvage	Any process that generates adenine, 6-aminopurine, from derivatives of it without de novo synthesis.	GO:0006168
329	GO:0009017	succinylglutamate desuccinylase activity	Catalysis of the reaction: N-succinyl-L-glutamate + H(2)O = L-glutamate + succinate.	GO:0009017
330	GO:0052935	ethanol:cytochrome c oxidoreductase activity	Catalysis of the reaction: ethanol + 2 cytochrome c = 2 reduced cytochrome c + acetaldehyde.	GO:0052935
331	GO:0004730	pseudouridylate synthase activity	Catalysis of the reaction: D-ribose 5-phosphate + uracil = H(2)O + pseudouridine 5'-phosphate.	GO:0004730
332	GO:0008989	rRNA (guanine-N1-)-methyltransferase activity	Catalysis of the reaction: S-adenosyl-L-methionine + rRNA = S-adenosyl-L-homocysteine + rRNA containing N1-methylguanine.	GO:0008989
333	GO:0019634	organic phosphonate metabolic process	The chemical reactions and pathways involving phosphonates, any organic compounds containing one or more C-PO(OH)2 or C-PO(OR)2 (with R=alkyl, aryl) groups. Metabolism of phosphonic acid itself, an inorganic compound without the biochemically relevant C-P bond, is not included.	GO:0019634
334	GO:0016691	chloride peroxidase activity	Catalysis of the reaction: 2 R-H + 2 chloride + hydrogen peroxide = 2 R-Cl + 2 H2O.	GO:0016691
335	GO:0000210	NAD+ diphosphatase activity	Catalysis of the reaction: NAD+ + H2O = AMP + NMN.	GO:0000210
336	GO:0050520	phosphatidylcholine synthase activity	Catalysis of the reaction: CDP-diacylglycerol + choline = 1,2-diacyl-sn-glycero-3-phosphocholine + CMP + H(+).	GO:0050520
337	GO:0009411	response to UV	Any process that results in a change in state or activity of a cell or an organism (in terms of movement, secretion, enzyme production, gene expression, etc.) as a result of an ultraviolet radiation (UV light) stimulus. Ultraviolet radiation is electromagnetic radiation with a wavelength in the range of 10 to 380 nanometers.	GO:0009411
338	GO:0019068	virion assembly	A late phase of the viral life cycle during which all the components necessary for the formation of a mature virion collect at a particular site in the cell and the basic structure of the virus particle is formed.	GO:0019068
339	GO:0009294	DNA mediated transformation	The introduction and uptake of foreign genetic material (DNA or RNA) into a cell, and often the expression of that genetic material.	GO:0009294
340	GO:0004595	pantetheine-phosphate adenylyltransferase activity	Catalysis of the reaction: ATP + pantetheine 4'-phosphate = 3'-dephospho-CoA + diphosphate.	GO:0004595
341	GO:0004715	non-membrane spanning protein tyrosine kinase activity	Catalysis of the reaction: ATP + protein L-tyrosine = ADP + protein L-tyrosine phosphate by a non-membrane spanning protein.	GO:0004715
342	GO:0008833	deoxyribonuclease IV (phage-T4-induced) activity	Catalysis of the endonucleolytic cleavage to 5'-phosphooligonucleotide end-products.	GO:0008833
343	GO:0032440	2-alkenal reductase [NAD(P)] activity	Catalysis of the reaction: n-alkanal + NAD(P)+ = alk-2-enal + NAD(P)H + H+.	GO:0032440
344	GO:0009168	purine ribonucleoside monophosphate biosynthetic process	The chemical reactions and pathways resulting in the formation of purine ribonucleoside monophosphate, a compound consisting of a purine base linked to a ribose sugar esterified with phosphate on the sugar.	GO:0009168
345	GO:0019239	deaminase activity	Catalysis of the removal of an amino group from a substrate, producing ammonia (NH3).	GO:0019239
346	GO:0055130	D-alanine catabolic process	The chemical reactions and pathways resulting in the breakdown of D-alanine, the D-enantiomer of the amino acid alanine.	GO:0055130
347	GO:0008718	D-amino-acid dehydrogenase activity	Catalysis of the reaction: a D-amino acid + H2O + acceptor = a 2-oxo acid + NH3 + reduced acceptor.	GO:0008718
348	GO:0020012	evasion or tolerance of host immune response	Any process, either active or passive, by which an organism avoids the effects of the host organism's immune response. The host is defined as the larger of the organisms involved in a symbiotic interaction.	GO:0020012
349	GO:0008794	arsenate reductase (glutaredoxin) activity	Catalysis of the reaction: arsenate + reduced glutaredoxin = arsenite + oxidized glutaredoxin. Glutaredoxin functions as the electron donor for arsenate reduction. The electron flow therefore is ( NADPH -> glutathione reductase (EC:1.6.4.2) -> ) glutathione -> glutaredoxin -> arsenate reductase, i.e. glutathione is reduced by glutathione reductase and glutaredoxin is reduced by glutathione.	GO:0008794
350	GO:0008869	galactonate dehydratase activity	Catalysis of the reaction: D-galactonate = 2-dehydro-3-deoxy-D-galactonate + H(2)O.	GO:0008869
351	GO:0030789	precorrin-3B C17-methyltransferase activity	Catalysis of the reaction: S-adenosyl-L-methionine + precorrin-3B = S-adenosyl-L-homocysteine + precorrin 4.	GO:0030789
352	GO:0009000	selenocysteine lyase activity	Catalysis of the reaction: L-selenocysteine + reduced acceptor = hydrogen selenide + L-alanine + acceptor.	GO:0009000
353	GO:0006069	ethanol oxidation	An ethanol metabolic process in which ethanol is converted to acetyl-CoA via acetaldehyde and acetate.	GO:0006069
354	GO:0004733	pyridoxamine-phosphate oxidase activity	Catalysis of the reaction: pyridoxamine 5'-phosphate + H2O + O2 = pyridoxal 5'-phosphate + NH3 + hydrogen peroxide.	GO:0004733
355	GO:0047569	3-oxoadipate CoA-transferase activity	Catalysis of the reaction: succinyl-CoA + 3-oxoadipate = succinate + 3-oxoadipyl-CoA.	GO:0047569
356	GO:0008693	3-hydroxydecanoyl-[acyl-carrier-protein] dehydratase activity	Catalysis of the reaction: (3R)-3-hydroxydecanoyl-[acyl-carrier protein] = 2,3-decenoyl-[acyl-carrier protein] or 3,4-decenoyl-[acyl-carrier protein] + H2O.	GO:0008693
357	GO:0034017	trans-2-decenoyl-acyl-carrier-protein isomerase activity	Catalysis of the reaction: trans-dec-2-enoyl-[acyl-carrier protein] = cis-dec-3-enoyl-[acyl-carrier protein].	GO:0034017
358	GO:0008886	glyceraldehyde-3-phosphate dehydrogenase (NADP+) (non-phosphorylating) activity	Catalysis of the reaction: D-glyceraldehyde 3-phosphate + H(2)O + NADP(+) = 3-phospho-D-glycerate + 2 H(+) + NADPH.	GO:0008886
359	GO:0008452	RNA ligase activity	Catalysis of the formation of a phosphodiester bond between a hydroxyl group at the end of one RNA chain and the 5'-phosphate group at the end of another.	GO:0008452
360	GO:0051989	coproporphyrinogen dehydrogenase activity	Catalysis of the reaction: coproporphyrinogen III + 2 S-adenosyl-L-methionine = protoporphyrinogen IX + 2 CO2 + 2 L-methionine + 2 5'-deoxyadenosine.	GO:0051989
361	GO:0030964	NADH dehydrogenase complex	An integral membrane complex that possesses NADH oxidoreductase activity. The complex is one of the components of the electron transport chain. It catalyzes the transfer of a pair of electrons from NADH to a quinone.	GO:0030964
362	GO:0004342	glucosamine-6-phosphate deaminase activity	Catalysis of the reaction: D-glucosamine 6-phosphate + H(2)O = beta-D-fructose 6-phosphate + NH(4)(+).	GO:0004342
363	GO:0008146	sulfotransferase activity	Catalysis of the transfer of a sulfate group from 3'-phosphoadenosine 5'-phosphosulfate to the hydroxyl group of an acceptor, producing the sulfated derivative and 3'-phosphoadenosine 5'-phosphate.	GO:0008146
364	GO:0004773	steryl-sulfatase activity	Catalysis of the reaction: 3-beta-hydroxyandrost-5-en-17-one 3-sulfate + H2O = 3-beta-hydroxyandrost-5-en-17-one + sulfate.	GO:0004773
365	GO:0018620	phthalate 4,5-dioxygenase activity	Catalysis of the reaction: H(+) + NADH + O(2) + phthalate = cis-4,5-dihydroxycyclohexa-2,6-diene-1,2-dicarboxylate + NAD(+).	GO:0018620
366	GO:0004497	monooxygenase activity	Catalysis of the incorporation of one atom from molecular oxygen into a compound and the reduction of the other atom of oxygen to water.	GO:0004497
367	GO:0004129	cytochrome-c oxidase activity	Catalysis of the reaction: 4 ferrocytochrome c + O2 + 4 H+ = 4 ferricytochrome c + 2 H2O.	GO:0004129
368	GO:0016691	chloride peroxidase activity	Catalysis of the reaction: 2 R-H + 2 chloride + hydrogen peroxide = 2 R-Cl + 2 H2O.	GO:0016691
369	GO:0003878	ATP citrate synthase activity	Catalysis of the reaction: acetyl-CoA + ADP + H(+) + oxaloacetate + phosphate = ATP + citrate + CoA.	GO:0003878
370	GO:0004591	oxoglutarate dehydrogenase (succinyl-transferring) activity	Catalysis of the reaction: 2-oxoglutarate + lipoamide = S-succinyldihydrolipoamide + CO2.	GO:0004591
371	GO:0004585	ornithine carbamoyltransferase activity	Catalysis of the reaction: carbamoyl phosphate + L-ornithine = phosphate + L-citrulline.	GO:0004585
372	GO:0047471	maltose alpha-D-glucosyltransferase activity	Catalysis of the reaction: maltose = trehalose.	GO:0047471
373	GO:0046553	D-malate dehydrogenase (decarboxylating) activity	Catalysis of the reaction: (R)-malate + NAD(+) = CO(2) + NADH + pyruvate.	GO:0046553
374	GO:0050319	tartrate decarboxylase activity	Catalysis of the reaction: L-tartrate + H(+) = D-glycerate + CO(2).	GO:0050319
375	GO:0004355	glutamate synthase (NADPH) activity	Catalysis of the reaction: 2 L-glutamate + NADP(+) = 2-oxoglutarate + L-glutamine + H(+) + NADPH. This is a two-step reaction: (a) L-glutamate + NH3 = L-glutamine + H2O, (b) L-glutamate + NADP+ + H2O = NH3 + 2-oxoglutarate + NADPH + H+.	GO:0004355
376	GO:0016863	intramolecular oxidoreductase activity, transposing C=C bonds	Catalysis of an oxidation-reduction (redox) reaction in which the hydrogen donor and acceptor are the same molecule, one or more carbon-carbon double bonds in the molecule are rearranged, and no oxidized product appears.	GO:0016863
377	GO:0019396	gallate catabolic process	The chemical reactions and pathways resulting in the breakdown of gallate, the anion of gallic acid (3,4,5-trihydroxybenzoic acid).	GO:0019396
378	GO:0005347	ATP transmembrane transporter activity	Enables the transfer of ATP, adenosine triphosphate, from one side of a membrane to the other.	GO:0005347
379	GO:0009152	purine ribonucleotide biosynthetic process	The chemical reactions and pathways resulting in the formation of a purine ribonucleotide, a compound consisting of ribonucleoside (a purine base linked to a ribose sugar) esterified with a phosphate group at either the 3' or 5'-hydroxyl group of the sugar.	GO:0009152
380	GO:0033611	oxalate catabolic process	The chemical reactions and pathways resulting in the breakdown of oxalate, the organic acid ethanedioate.	GO:0033611
381	GO:0004597	peptide-aspartate beta-dioxygenase activity	Catalysis of the reaction: peptide L-aspartate + 2-oxoglutarate + O2 = peptide 3-hydroxy-L-aspartate + succinate + CO2.	GO:0004597
382	GO:0052936	2-chloroethanol:cytochrome c oxidoreductase activity	Catalysis of the reaction: 2-chloroethanol + 2 cytochrome c = chloroacetaldehyde + 2 reduced cytochrome c.	GO:0052936
383	GO:0019184	nonribosomal peptide biosynthetic process	The biosynthetic process in which peptide bond formation occurs in the absence of the translational machinery. Examples include the synthesis of antibiotic peptides, and glutathione.	GO:0019184
384	GO:0046961	proton-transporting ATPase activity, rotational mechanism	Enables the transfer of protons from one side of a membrane to the other according to the reaction: ATP + H2O + H+(in) = ADP + phosphate + H+(out), by a rotational mechanism.	GO:0046961
385	GO:0047324	phosphoenolpyruvate-glycerone phosphotransferase activity	Catalysis of the reaction: glycerone + phosphoenolpyruvate = glycerone phosphate + pyruvate.	GO:0047324
386	GO:0032259	methylation	The process in which a methyl group is covalently attached to a molecule.	GO:0032259
387	GO:0019058	viral life cycle	A set of processes which all viruses follow to ensure survival; includes attachment and entry of the virus particle, decoding of genome information, translation of viral mRNA by host ribosomes, genome replication, and assembly and release of viral particles containing the genome.	GO:0019058
388	GO:0022627	cytosolic small ribosomal subunit	The small subunit of a ribosome located in the cytosol.	GO:0022627
389	GO:0043024	ribosomal small subunit binding	Interacting selectively and non-covalently with any part of the small ribosomal subunit.	GO:0043024
390	GO:0009617	response to bacterium	Any process that results in a change in state or activity of a cell or an organism (in terms of movement, secretion, enzyme production, gene expression, etc.) as a result of a stimulus from a bacterium.	GO:0009617
391	GO:0042906	xanthine transport	The directed movement of xanthine into, out of or within a cell, or between cells, by means of some agent such as a transporter or pore. Xanthine (2,6-dihydroxypurine) is a purine formed in the metabolic breakdown of guanine, but is not present in nucleic acids.	GO:0042906
392	GO:0042907	xanthine transmembrane transporter activity	Enables the transfer of xanthine from one side of a membrane to the other. Xanthine (2,6-dihydroxypurine) is a purine formed in the metabolic breakdown of guanine, but is not present in nucleic acids.	GO:0042907
393	GO:0015145	monosaccharide transmembrane transporter activity	Enables the transfer of a monosaccharide from one side of a membrane to the other.	GO:0015145
394	GO:0032508	DNA duplex unwinding	The process in which interchain hydrogen bonds between two strands of DNA are broken or 'melted', generating a region of unpaired single strands.	GO:0032508
395	GO:0043150	DNA synthesis involved in double-strand break repair via homologous recombination	The synthesis of DNA that contributes to the process of double-strand break repair via homologous recombination.	GO:0043150
396	GO:0030488	tRNA methylation	The posttranscriptional addition of methyl groups to specific residues in a tRNA molecule.	GO:0030488
397	GO:0033353	S-adenosylmethionine cycle	A cyclic series of interconversions involving S-adenosylmethionine, S-adenosyl-L-homocysteine, L-cysteine, and L-methionine. Couples utilization of the methyl group of SAM with recycling of the homocysteinyl group and regeneration of methionine.	GO:0033353
398	GO:0019152	acetoin dehydrogenase activity	Catalysis of the reaction: acetoin + NAD+ = diacetyl + NADH + H+.	GO:0019152
399	GO:0045150	acetoin catabolic process	The chemical reactions and pathways resulting in the breakdown of acetoin, 3-hydroxy-2-butanone.	GO:0045150
400	GO:0044179	hemolysis in other organism	The cytolytic destruction of red blood cells, with the release of intracellular hemoglobin, in one organism by another.	GO:0044179
401	GO:0009847	spore germination	The physiological and developmental changes that occur in a spore following release from dormancy up to the earliest signs of growth (e.g. emergence from a spore wall).	GO:0009847
402	GO:0042972	licheninase activity	Catalysis of the hydrolysis of (1->4)-beta-D-glucosidic linkages in beta-D-glucans containing (1->3) and (1->4) bonds.	GO:0042972
403	GO:0046912	transferase activity, transferring acyl groups, acyl groups converted into alkyl on transfer	Catalysis of the transfer of an acyl group from one compound (donor) to another (acceptor), with the acyl group being converted into alkyl on transfer.	GO:0046912
404	GO:0016290	palmitoyl-CoA hydrolase activity	Catalysis of the reaction: palmitoyl-CoA + H2O = CoA + palmitate.	GO:0016290
405	GO:0102991	myristoyl-CoA hydrolase activity	Catalysis of the reaction: myristoyl-CoA + H2O <=> H+ + tetradecanoate + coenzyme A	GO:0102991
406	GO:0071518	autoinducer-2 kinase activity	Catalysis of the reaction: 4,5-dihydroxy-pentane-2,3-dione + ATP = 5-phospho-4-hydroxy-pentane-2,3-dione (P-DPD) + ADP.	GO:0071518
407	GO:0008668	(2,3-dihydroxybenzoyl)adenylate synthase activity	Catalysis of the reaction: 2,3-dihydroxybenzoate + ATP = 2,3-dihydroxybenzoyl 5'-adenylate + diphosphate.	GO:0008668
408	GO:0006584	catecholamine metabolic process	The chemical reactions and pathways involving any of a group of physiologically important biogenic amines that possess a catechol (3,4-dihydroxyphenyl) nucleus and are derivatives of 3,4-dihydroxyphenylethylamine.	GO:0006584
409	GO:0009847	spore germination	The physiological and developmental changes that occur in a spore following release from dormancy up to the earliest signs of growth (e.g. emergence from a spore wall).	GO:0009847
410	GO:0046912	transferase activity, transferring acyl groups, acyl groups converted into alkyl on transfer	Catalysis of the transfer of an acyl group from one compound (donor) to another (acceptor), with the acyl group being converted into alkyl on transfer.	GO:0046912
411	GO:0047547	2-methylcitrate dehydratase activity	Catalysis of the reaction: (2S,3S)-2-methylcitrate = cis-2-methylaconitate + H(2)O.	GO:0047547
412	GO:0017174	glycine N-methyltransferase activity	Catalysis of the reaction: S-adenosyl-L-methionine + glycine = S-adenosyl-L-homocysteine + sarcosine.	GO:0017174
413	GO:0008375	acetylglucosaminyltransferase activity	Catalysis of the transfer of an N-acetylglucosaminyl residue from UDP-N-acetyl-glucosamine to a sugar.	GO:0008375
414	GO:0004869	cysteine-type endopeptidase inhibitor activity	Stops, prevents or reduces the activity of a cysteine-type endopeptidase, any enzyme that hydrolyzes peptide bonds in polypeptides by a mechanism in which the sulfhydryl group of a cysteine residue at the active center acts as a nucleophile.	GO:0004869
415	GO:0005267	potassium channel activity	Enables the facilitated diffusion of a potassium ion (by an energy-independent process) involving passage through a transmembrane aqueous pore or channel without evidence for a carrier-mediated mechanism.	GO:0005267
416	GO:0038023	signaling receptor activity	Receiving a signal and transmitting it in the cell to initiate a change in cell activity. A signal is a physical entity or change in state that is used to transfer information in order to trigger a response.	GO:0038023
417	GO:0004046	aminoacylase activity	Catalysis of the reaction: an N-acyl-L-amino acid + H2O = a carboxylate + an L-amino acid.	GO:0004046
418	GO:2000147	positive regulation of cell motility	Any process that activates or increases the frequency, rate or extent of cell motility.	GO:2000147
419	GO:0004854	xanthine dehydrogenase activity	Catalysis of the reaction: xanthine + NAD+ + H2O = urate + NADH + H+.	GO:0004854
420	GO:1902208	regulation of bacterial-type flagellum assembly		GO:1902208
421	GO:0008684	2-oxopent-4-enoate hydratase activity	Catalysis of the reaction: 4-hydroxy-2-oxopentanoate = 2-oxopent-4-enoate + H2O.	GO:0008684
422	GO:0019380	3-phenylpropionate catabolic process	The chemical reactions and pathways resulting in the breakdown of 3-phenylpropionate, the anion of phenylpropanoic acid.	GO:0019380
423	GO:0043799	glycine oxidase activity	Catalysis of the reactions: (1) glycine + H2O + O2 = glyoxylate + NH3 + hydrogen peroxide; (2) D-alanine + H2O + O2 = pyruvate + NH3 + hydrogen peroxide; (3) sarcosine + H2O + O2 = glyoxylate + methylamine + hydrogen peroxide; (4) N-ethylglycine + H2O + O2 = glyoxylate + ethylamine + hydrogen peroxide.	GO:0043799
424	GO:0047434	indolepyruvate decarboxylase activity	Catalysis of the reaction: indolepyruvate = CO2 + indole acetaldehyde.	GO:0047434
425	GO:0047972	guanidinopropionase activity	Catalysis of the reaction: 3-guanidinopropanoate + H(2)O = beta-alanine + urea.	GO:0047972
426	GO:0008111	alpha-methylacyl-CoA racemase activity	Catalysis of the reaction: (2S)-2-methylacyl-CoA = (2R)-2-methylacyl-CoA.	GO:0008111
427	GO:0046247	terpene catabolic process	The chemical reactions and pathways resulting in the breakdown of terpenes, any of a large group of hydrocarbons made up of isoprene units.	GO:0046247
428	GO:0022627	cytosolic small ribosomal subunit	The small subunit of a ribosome located in the cytosol.	GO:0022627
429	GO:0050622	glycine dehydrogenase (cyanide-forming) activity	Catalysis of the reaction: glycine + 2 A = HCN + CO2 + 2 AH2.	GO:0050622
430	GO:0033883	pyridoxal phosphatase activity	Catalysis of the reaction: pyridoxal 5'-phosphate + H2O = pyridoxal + phosphate.	GO:0033883
431	GO:0008908	isochorismatase activity	Catalysis of the reaction: H(2)O + isochorismate = 2,3-dihydroxy-2,3-dihydrobenzoate + pyruvate.	GO:0008908
432	GO:0052621	diguanylate cyclase activity	Catalysis of the reaction: 2 GTP = cyclic di-3',5'-guanylate + 2 diphosphate + 2 H(+).	GO:0052621
433	GO:0102031	4-acetamido-4,6-dideoxy-D-galactose transferase activity	Catalysis of the reaction: dTDP-4-acetamido-4,6-dideoxy-alpha-D-galactose + beta-D-ManNAcA-(1->4)-alpha-D-GlcNAc-1-diphospho-ditrans,polycis-undecaprenol <=> H+ + alpha-D-FucNAc4-(1->4)-beta-D-ManNAcA-(1->4)-D-GlcNAc-undecaprenyl diphosphate + dTDP	GO:0102031
434	GO:0047241	lipopolysaccharide N-acetylmannosaminouronosyltransferase activity	Catalysis of the reaction: lipopolysaccharide + UDP-N-acetylmannosaminouronate = N-acetyl-beta-D-mannosaminouronosyl-1,4-lipopolysaccharide + UDP.	GO:0047241
435	GO:0050304	nitrous-oxide reductase activity	Catalysis of the reaction: H(2)O + 2 cytochrome c + nitrogen = 2 reduced cytochrome c + nitrous oxide.	GO:0050304
436	GO:0050421	nitrite reductase (NO-forming) activity	Catalysis of the reaction: nitric oxide + H2O + ferricytochrome c = nitrite + ferrocytochrome c + 2 H+.	GO:0050421
437	GO:0006742	NADP catabolic process	The chemical reactions and pathways resulting in the breakdown of nicotinamide-adenine dinucleotide phosphate, a coenzyme involved in many redox and biosynthetic reactions; catabolism may be of either the oxidized form, NADP, or the reduced form, NADPH.	GO:0006742
438	GO:0033735	aspartate dehydrogenase activity	Catalysis of the reaction: L-aspartate + H2O + NAD(P)+ = oxaloacetate + NH3 + NAD(P)H + H+.	GO:0033735
439	GO:0005484	SNAP receptor activity	Acting as a marker to identify a membrane and interacting selectively with one or more SNAREs on another membrane to mediate membrane fusion.	GO:0005484
440	GO:0006886	intracellular protein transport	The directed movement of proteins in a cell, including the movement of proteins between specific compartments or structures within a cell, such as organelles of a eukaryotic cell.	GO:0006886
441	GO:0016159	muconolactone delta-isomerase activity	Catalysis of the reaction: 2,5-dihydro-5-oxofuran-2-acetate = 3,4-dihydro-5-oxofuran-2-acetate.	GO:0016159
442	GO:0042952	beta-ketoadipate pathway	A pathway of aromatic compound degradation by ortho-cleavage; one branch converts protocatechuate, derived from phenolic compounds, to beta-ketoadipate, and the other branch converts catechol, generated from various aromatic hydrocarbons, amino aromatics, and lignin monomers, also to beta-ketoadipate. Two additional steps accomplish the conversion of beta-ketoadipate to tricarboxylic acid cycle i…	GO:0042952
443	GO:0005351	carbohydrate:proton symporter activity	Enables the transfer of a solute or solutes from one side of a membrane to the other according to the reaction: sugar(out) + H+(out) = sugar(in) + H+(in).	GO:0005351
444	GO:0022877	protein-N(PI)-phosphohistidine-fructose phosphotransferase system transporter activity	Catalysis of the PEP-dependent, phosphoryl transfer-driven transport of substances across a membrane. The transport happens by catalysis of the reaction: protein N-phosphohistidine + fructose(out) = protein histidine + fructose phosphate(in). This differs from primary and secondary active transport in that the solute is modified during transport.	GO:0022877
445	GO:0016041	glutamate synthase (ferredoxin) activity	Catalysis of the reaction: 2 L-glutamate + 2 oxidized ferredoxin = L-glutamine + 2-oxoglutarate + 2 reduced ferredoxin + 2 H+. This is a two-step reaction: (a) L-glutamate + NH3 = L-glutamine + H2O, (b) L-glutamate + 2 oxidized ferredoxin + H2O = NH3 + 2-oxoglutarate + 2 reduced ferredoxin + 2 H+.	GO:0016041
446	GO:0008657	DNA topoisomerase (ATP-hydrolyzing) inhibitor activity	Stops, prevents or reduces the activity of ATP-hydrolyzing DNA topoisomerase. ATP-hydrolyzing DNA topoisomerase catalyzes the DNA topological transformation by transiently cleaving a pair of complementary DNA strands to form a gate through which a second double-stranded DNA segment is passed, after which the severed strands in the first DNA segment are rejoined; product release is coupled to ATP …	GO:0008657
447	GO:0001216	bacterial-type RNA polymerase transcriptional activator activity, sequence-specific DNA binding	Interacting selectively and non-covalently with a specific DNA sequence in order to activate or increase the frequency, rate or extent of transcription by bacterial-type RNA polymerase. The transcription factor may or may not also interact selectively with a protein or macromolecular complex.	GO:0001216
448	GO:0044212	transcription regulatory region DNA binding	Interacting selectively and non-covalently with a DNA region that regulates the transcription of a region of DNA, which may be a gene, cistron, or operon. Binding may occur as a sequence specific interaction or as an interaction observed only once a factor has been recruited to the DNA by other factors.	GO:0044212
449	GO:1900377	negative regulation of secondary metabolite biosynthetic process		GO:1900377
450	GO:0004032	alditol:NADP+ 1-oxidoreductase activity	Catalysis of the reaction: an alditol + NADP+ = an aldose + NADPH + H+.	GO:0004032
451	GO:0050418	hydroxylamine reductase activity	Catalysis of the reaction: NH3 + H2O + acceptor = hydroxylamine + reduced acceptor.	GO:0050418
452	GO:0004637	phosphoribosylamine-glycine ligase activity	Catalysis of the reaction: 5-phospho-D-ribosylamine + ATP + glycine = N(1)-(5-phospho-D-ribosyl)glycinamide + ADP + 2 H(+) + phosphate.	GO:0004637
453	GO:0008753	NADPH dehydrogenase (quinone) activity	Catalysis of the reaction: NADPH + H+ + a quinone = NADP+ + a quinol.	GO:0008753
454	GO:0050518	2-C-methyl-D-erythritol 4-phosphate cytidylyltransferase activity	Catalysis of the reaction: 2-C-methyl-D-erythritol 4-phosphate + CTP = 4-CDP-2-C-methyl-D-erythritol + diphosphate.	GO:0050518
455	GO:0033969	gamma-glutamyl-gamma-aminobutyrate hydrolase activity	Catalysis of the reaction: 4-(L-gamma-glutamylamino)butanoate + H(2)O = 4-aminobutanoate + L-glutamate.	GO:0033969
456	GO:0047769	arogenate dehydratase activity	Catalysis of the reaction: L-arogenate = L-phenylalanine + H2O + CO2.	GO:0047769
457	GO:0008983	protein-glutamate O-methyltransferase activity	Catalysis of the reaction: S-adenosyl-L-methionine + protein L-glutamate = S-adenosyl-L-homocysteine + protein L-glutamate 5-methyl ester; this reaction is the methylation of peptidyl-L-glutamate to form peptidyl-L-glutamate 5-methyl ester.	GO:0008983
458	GO:0006486	protein glycosylation	A protein modification process that results in the addition of a carbohydrate or carbohydrate derivative unit to a protein amino acid, e.g. the addition of glycan chains to proteins.	GO:0006486
459	GO:0005275	amine transmembrane transporter activity	Enables the transfer of amines, including polyamines, from one side of a membrane to the other. Amines are organic compounds that are weakly basic in character and contain an amino (-NH2) or substituted amino group.	GO:0005275
460	GO:0015226	carnitine transmembrane transporter activity	Enables the transfer of carnitine across a membrane. Carnitine is a compound that participates in the transfer of acyl groups across the inner mitochondrial membrane.	GO:0015226
461	GO:0015879	carnitine transport	The directed movement of carnitine into, out of or within a cell, or between cells, by means of some agent such as a transporter or pore. Carnitine is a compound that participates in the transfer of acyl groups across the inner mitochondrial membrane.	GO:0015879
462	GO:0071396	cellular response to lipid	Any process that results in a change in state or activity of a cell (in terms of movement, secretion, enzyme production, gene expression, etc.) as a result of a lipid stimulus.	GO:0071396
463	GO:0007229	integrin-mediated signaling pathway	A series of molecular signals initiated by the binding of extracellular ligand to an integrin on the surface of a target cell, and ending with regulation of a downstream cellular process, e.g. transcription.	GO:0007229
464	GO:0016672	oxidoreductase activity, acting on a sulfur group of donors, quinone or similar compound as acceptor	Catalysis of an oxidation-reduction (redox) reaction in which a sulfur-containing group acts as a hydrogen or electron donor and reduces quinone or a related compound.	GO:0016672
465	GO:0033717	gluconate 2-dehydrogenase (acceptor) activity	Catalysis of the reaction: D-gluconate + acceptor = 2-dehydro-D-gluconate + reduced acceptor.	GO:0033717
466	GO:0050531	mannosyl-3-phosphoglycerate phosphatase activity	Catalysis of the reaction: 2-(alpha-D-mannosyl)-3-phosphoglycerate + H(2)O = 2-(alpha-D-mannosyl)-D-glycerate + phosphate.	GO:0050531
467	GO:0051479	mannosylglycerate biosynthetic process	The chemical reactions and pathways resulting in the formation of mannosylglycerate, a very common compatible solute in thermophilic and hyperthermophilic organisms.	GO:0051479
468	GO:0046944	protein carbamoylation	The addition of a carbamoyl group to a protein amino acid. A carbamoyl group is the acyl group -CO-NH2.	GO:0046944
469	GO:0008047	enzyme activator activity	Binds to and increases the activity of an enzyme.	GO:0008047
470	GO:0008923	lysine decarboxylase activity	Catalysis of the reaction: L-lysine + H(+) = cadaverine + CO(2).	GO:0008923
471	GO:0004930	G protein-coupled receptor activity	Combining with an extracellular signal and transmitting the signal across the membrane by activating an associated G-protein; promotes the exchange of GDP for GTP on the alpha subunit of a heterotrimeric G-protein complex.	GO:0004930
472	GO:0006113	fermentation	The anaerobic enzymatic conversion of organic compounds, especially carbohydrates, coupling the oxidation and reduction of NAD/H and the generation of adenosine triphosphate (ATP).	GO:0006113
473	GO:0015886	heme transport	The directed movement of heme, any compound of iron complexed in a porphyrin (tetrapyrrole) ring, into, out of or within a cell, or between cells, by means of some agent such as a transporter or pore.	GO:0015886
474	GO:0005971	ribonucleoside-diphosphate reductase complex	An enzyme complex composed of 2-4 or more subunits, which usually contains nonheme iron and requires ATP for catalysis. Catalyzes the formation of 2'-deoxyribonucleoside diphosphate from ribonucleoside diphosphate, using either thioredoxin disulfide or glutaredoxin disulfide as an acceptor.	GO:0005971
475	GO:0006555	methionine metabolic process	The chemical reactions and pathways involving methionine (2-amino-4-(methylthio)butanoic acid), a sulfur-containing, essential amino acid found in peptide linkage in proteins.	GO:0006555
476	GO:0008970	phospholipase A1 activity	Catalysis of the reaction: phosphatidylcholine + H2O = 2-acylglycerophosphocholine + a carboxylate.	GO:0008970
477	GO:0052739	phosphatidylserine 1-acylhydrolase activity	Catalysis of the reaction: phosphatidylserine + H2O = 2-acyl-sn-glycero-3-phosphoserine + fatty acid.	GO:0052739
478	GO:0052740	1-acyl-2-lysophosphatidylserine acylhydrolase activity	Catalysis of the reaction: 1-acyl-2-lysophosphatidylserine + H2O = sn-glycerol-phosphoserine + a carboxylate.	GO:0052740
479	GO:0015558	secondary active p-aminobenzoyl-glutamate transmembrane transporter activity	Enables the transfer of p-aminobenzoyl-glutamate from one side of a membrane to the other, up its concentration gradient. The transporter binds the solute and undergoes a series of conformational changes. Transport works equally well in either direction and is driven by a chemiosmotic source of energy. Secondary active transporters include symporters and antiporters. p-aminobenzoyl-glutamate is t…	GO:0015558
480	GO:1902604	p-aminobenzoyl-glutamate transmembrane transport		GO:1902604
481	GO:0006003	fructose 2,6-bisphosphate metabolic process	The chemical reactions and pathways involving fructose 2,6-bisphosphate. The D enantiomer is an important regulator of the glycolytic and gluconeogenic pathways. It inhibits fructose 1,6-bisphosphatase and activates phosphofructokinase.	GO:0006003
482	GO:0043755	alpha-ribazole phosphatase activity	Catalysis of the reaction: alpha-ribazole 5'-phosphate + H(2)O = alpha-ribazole + phosphate.	GO:0043755
483	GO:0004647	phosphoserine phosphatase activity	Catalysis of the reaction: L(or D)-O-phosphoserine + H2O = L(or D)-serine + phosphate.	GO:0004647
484	GO:0016790	thiolester hydrolase activity	Catalysis of the reaction: RCO-SR' + H2O = RCOOH + HSR'. This reaction is the hydrolysis of a thiolester bond, an ester formed from a carboxylic acid and a thiol (i.e., RCO-SR'), such as that found in acetyl-coenzyme A.	GO:0016790
485	GO:0017061	S-methyl-5-thioadenosine phosphorylase activity	Catalysis of the reaction: 5'-methylthioadenosine + phosphate = adenine + 5-methylthio-D-ribose 1-phosphate.	GO:0017061
486	GO:0003994	aconitate hydratase activity	Catalysis of the reaction: citrate = isocitrate. The reaction occurs in two steps: (1) citrate = cis-aconitate + H2O, (2) cis-aconitate + H2O = isocitrate. This reaction is the interconversion of citrate and isocitrate via the labile, enzyme-bound intermediate cis-aconitate. Water is removed from one part of the citrate molecule and added back to a different atom to form isocitrate.	GO:0003994
487	GO:0018763	hydroxydechloroatrazine ethylaminohydrolase activity	Catalysis of the reaction: 4-(ethylamino)-2-hydroxy-6-(isopropylamino)-1,3,5-triazine + H2O = N-isopropylammelide + ethylamine.	GO:0018763
488	GO:0050049	leucine dehydrogenase activity	Catalysis of the reaction: L-leucine + H2O + NAD+ = 4-methyl-2-oxopentanoate + NH3 + NADH.	GO:0050049
489	GO:0009697	salicylic acid biosynthetic process	The chemical reactions and pathways resulting in the formation of salicylic acid (2-hydroxybenzoic acid), a derivative of benzoic acid.	GO:0009697
490	GO:0045552	dihydrokaempferol 4-reductase activity	Catalysis of the reaction: cis-3,4-leucopelargonidin + NADP+ = (+)-dihydrokaempferol + NADPH + H+.	GO:0045552
491	GO:0004417	hydroxyethylthiazole kinase activity	Catalysis of the reaction: 5-(2-hydroxyethyl)-4-methylthiazole + ATP = 4-methyl-5-(2-phosphoethyl)-thiazole + ADP + 2 H(+).	GO:0004417
492	GO:0008783	agmatinase activity	Catalysis of the reaction: agmatine + H(2)O = putrescine + urea.	GO:0008783
493	GO:0019875	6-aminohexanoate-dimer hydrolase activity	Catalysis of the reaction: N-(6-aminohexanoyl)-6-aminohexanoate + H2O = 2 6-aminohexanoate.	GO:0019875
494	GO:0016403	dimethylargininase activity	Catalysis of the reaction: N(G),N(G)-dimethyl-L-arginine + H2O = dimethylamine + L-citrulline.	GO:0016403
495	GO:0008920	lipopolysaccharide heptosyltransferase activity	Catalysis of the reaction: a lipopolysaccharide + ADP-L-glycero-beta-D-manno-heptose = a heptosylated lipopolysaccharide + ADP + H+.	GO:0008920
496	GO:0071945	regulation of bacterial-type flagellum-dependent cell motility by regulation of motor speed	A process that modulates flagellum-dependent motility in bacteria by modulating the speed or direction of rotation of a rotary flagellar motor, mediated by interactions between the braking protein.	GO:0071945
497	GO:0022885	bacteriocin transmembrane transporter activity	Enables the transfer of a bacteriocin from one side of a membrane to the other.	GO:0022885
498	GO:0004362	glutathione-disulfide reductase activity	Catalysis of the reaction: 2 glutathione + NADP+ = glutathione disulfide + NADPH + H+.	GO:0004362
499	GO:0005542	folic acid binding	Interacting selectively and non-covalently with folic acid, pteroylglutamic acid. Folic acid is widely distributed as a member of the vitamin B complex and is essential for the synthesis of purine and pyrimidines.	GO:0005542
500	GO:0030409	glutamate formimidoyltransferase activity	Catalysis of the reaction: 5-formimidoyltetrahydrofolate + L-glutamate = tetrahydrofolate + N-formimidoyl-L-glutamate.	GO:0030409
501	GO:0015369	calcium:proton antiporter activity	Enables the transfer of a solute or solutes from one side of a membrane to the other according to the reaction: Ca2+(in) + H+(out) = Ca2+(out) + H+(in).	GO:0015369
502	GO:0005184	neuropeptide hormone activity	The action characteristic of a neuropeptide hormone, any peptide hormone that acts in the central nervous system. A neuropeptide is any of several types of molecules found in brain tissue, composed of short chains of amino acids; they include endorphins, enkephalins, vasopressin, and others. They are often localized in axon terminals at synapses and are classified as putative neurotransmitters, a…	GO:0005184
503	GO:0007218	neuropeptide signaling pathway	The series of molecular signals generated as a consequence of a peptide neurotransmitter binding to a cell surface receptor.	GO:0007218
504	GO:0033863	ribose 1,5-bisphosphate phosphokinase activity	Catalysis of the reaction: D-ribose 1,5-diphosphate + ATP = 5-phospho-alpha-D-ribose 1-diphosphate + ADP + H(+).	GO:0033863
505	GO:0001680	tRNA 3'-terminal CCA addition	Post-transcriptional addition of the terminal 3' CCA sequence to a tRNA which does not encode this sequence within the primary transcript. CCA addition proceeds by the sequential addition of CTP, CTP, and then ATP to the 3' end of the tRNA, yielding a diphosphate with each nucleotide addition.	GO:0001680
506	GO:0004112	cyclic-nucleotide phosphodiesterase activity	Catalysis of the reaction: a nucleoside cyclic phosphate + H2O = a nucleoside phosphate.	GO:0004112
507	GO:0016437	tRNA cytidylyltransferase activity	Catalysis of the reaction: CTP + tRNA(n) = diphosphate + tRNA(n+1).	GO:0016437
508	GO:0044237	cellular metabolic process	The chemical reactions and pathways by which individual cells transform chemical substances.	GO:0044237
509	GO:0006829	zinc ion transport	The directed movement of zinc (Zn II) ions into, out of or within a cell, or between cells, by means of some agent such as a transporter or pore.	GO:0006829
510	GO:0003857	3-hydroxyacyl-CoA dehydrogenase activity	Catalysis of the reaction: (S)-3-hydroxyacyl-CoA + NAD+ = 3-oxoacyl-CoA + NADH + H(+).	GO:0003857
511	GO:0018826	methionine gamma-lyase activity	Catalysis of the reaction: L-methionine = methanethiol + NH3 + 2-oxobutanoate.	GO:0018826
512	GO:0004561	alpha-N-acetylglucosaminidase activity	Catalysis of the hydrolysis of terminal non-reducing N-acetyl-D-glucosamine residues in N-acetyl-alpha-D-glucosaminides.	GO:0004561
513	GO:0006004	fucose metabolic process	The chemical reactions and pathways involving fucose, or 6-deoxygalactose, which has two enantiomers, D-fucose and L-fucose.	GO:0006004
514	GO:0008712	ADP-glyceromanno-heptose 6-epimerase activity	Catalysis of the reaction: ADP-D-glycero-D-manno-heptose = ADP-L-glycero-D-manno-heptose.	GO:0008712
515	GO:0004528	phosphodiesterase I activity	Catalysis of the sequential hydrolytic removal of 5'-nucleotides from the 3'-hydroxy termini of 3'-hydroxy-terminated oligonucleotides.	GO:0004528
516	GO:0016078	tRNA catabolic process	The chemical reactions and pathways resulting in the breakdown of tRNA, transfer RNA, a class of relatively small RNA molecules responsible for mediating the insertion of amino acids into the sequence of nascent polypeptide chains during protein synthesis.	GO:0016078
517	GO:0019694	alkanesulfonate metabolic process	The chemical reactions and pathways involving alkanesulfonates, the anion of alkanesulfonic acids, sulfonic acid derivatives containing an aliphatic hydrocarbon group.	GO:0019694
518	GO:0033103	protein secretion by the type VI secretion system	The process in which proteins are transferred into the extracellular milieu or directly into host cells by the type VI secretion system. Proteins secreted by this system do not require an N-terminal signal sequence.	GO:0033103
519	GO:0004318	enoyl-[acyl-carrier-protein] reductase (NADH) activity	Catalysis of the reaction: acyl-[acyl-carrier protein] + NAD+ = trans-2,3-dehydroacyl-[acyl-carrier protein] + NADH + H+.	GO:0004318
520	GO:0008771	[citrate (pro-3S)-lyase] ligase activity	Catalysis of the reaction: ATP + acetate + (citrate (pro-3S)-lyase) (thiol form) = AMP + diphosphate + (citrate (pro-3S)-lyase) (acetyl form).	GO:0008771
521	GO:0008894	guanosine-5'-triphosphate,3'-diphosphate diphosphatase activity	Catalysis of the reaction: guanosine 5'-triphosphate,3'-diphosphate + H2O = guanosine 5'-diphosphate,3'-diphosphate + phosphate.	GO:0008894
522	GO:0033094	butane-1,4-diamine:2-oxoglutarate aminotransferase activity	Catalysis of the reaction: putrescine + 2-oxoglutarate = L-glutamate + 1-pyrroline + H2O.	GO:0033094
523	GO:0050182	phosphate butyryltransferase activity	Catalysis of the reaction: butanoyl-CoA + phosphate = butanoyl phosphate + CoA.	GO:0050182
524	GO:0009750	response to fructose	Any process that results in a change in state or activity of a cell or an organism (in terms of movement, secretion, enzyme production, gene expression, etc.) as a result of a fructose stimulus.	GO:0009750
525	GO:0015430	glycerol-3-phosphate-transporting ATPase activity	Enables the transfer of a solute or solutes from one side of a membrane to the other according to the reaction: ATP + H2O + glycerol-3-phosphate(out) = ADP + phosphate + glycerol-3-phosphate(in).	GO:0015430
526	GO:0009143	nucleoside triphosphate catabolic process	The chemical reactions and pathways resulting in the breakdown of a nucleoside triphosphate, a compound consisting of a nucleobase linked to a deoxyribose or ribose sugar esterified with triphosphate on the sugar.	GO:0009143
527	GO:0004143	diacylglycerol kinase activity	Catalysis of the reaction: NTP + 1,2-diacylglycerol = NDP + 1,2-diacylglycerol-3-phosphate.	GO:0004143
528	GO:0006654	phosphatidic acid biosynthetic process	The chemical reactions and pathways resulting in the formation of phosphatidic acid, any derivative of glycerol phosphate in which both the remaining hydroxyl groups of the glycerol moiety are esterified with fatty acids.	GO:0006654
529	GO:0050361	tryptophan 2-monooxygenase activity	Catalysis of the reaction: L-tryptophan + O(2) = CO(2) + H(2)O + indole-3-acetamide.	GO:0050361
530	GO:0018492	carbon-monoxide dehydrogenase (acceptor) activity	Catalysis of the reaction: CO + H2O + acceptor = CO2 + reduced acceptor.	GO:0018492
531	GO:0047070	3-carboxyethylcatechol 2,3-dioxygenase activity	Catalysis of the reaction: O2 + 3-(2,3-dihydroxyphenyl)propanoate = 2-hydroxy-6-oxonona-2,4-diene-1,9-dioate.	GO:0047070
532	GO:0008912	lactaldehyde reductase activity	Catalysis of the reaction: propane-1,2-diol + NAD+ = lactaldehyde + NADH + H+.	GO:0008912
533	GO:0036422	heptaprenyl diphosphate synthase activity	Catalysis of the reaction: (2E,6E)-farnesyl diphosphate + 4 isopentenyl diphosphate = 4 diphosphate + all-trans-heptaprenyl diphosphate.	GO:0036422
534	GO:0008903	hydroxypyruvate isomerase activity	Catalysis of the reaction: 3-hydroxypyruvate = 2-hydroxy-3-oxopropanoate.	GO:0008903
535	GO:0018706	pyrogallol hydroxytransferase activity	Catalysis of the reaction: 1,2,3,5-tetrahydroxybenzene + 1,2,3-trihydroxybenzene = 1,3,5-trihydroxybenzene + 1,2,3,5-tetrahydroxybenzene.	GO:0018706
536	GO:0016920	pyroglutamyl-peptidase activity	Catalysis of the release of the N-terminal pyroglutamyl group from a peptide or protein.	GO:0016920
537	GO:0043200	response to amino acid	Any process that results in a change in state or activity of a cell or an organism (in terms of movement, secretion, enzyme production, gene expression, etc.) as a result of an amino acid stimulus. An amino acid is a carboxylic acids containing one or more amino groups.	GO:0043200
538	GO:0046040	IMP metabolic process	The chemical reactions and pathways involving IMP, inosine monophosphate.	GO:0046040
539	GO:0008470	isovaleryl-CoA dehydrogenase activity	Catalysis of the reaction: 3-methylbutanoyl-CoA + ETF = 3-methylbut-2-enoyl-CoA + reduced ETF.	GO:0008470
540	GO:0052731	phosphocholine phosphatase activity	Catalysis of the reaction: choline phosphate + H2O = choline + phosphate.	GO:0052731
541	GO:0052732	phosphoethanolamine phosphatase activity	Catalysis of the reaction: O-phosphoethanolamine + H2O = ethanolamine + phosphate.	GO:0052732
542	GO:0000014	single-stranded DNA endodeoxyribonuclease activity	Catalysis of the hydrolysis of ester linkages within a single-stranded deoxyribonucleic acid molecule by creating internal breaks.	GO:0000014
543	GO:0008782	adenosylhomocysteine nucleosidase activity	Catalysis of the reaction: S-adenosyl-L-homocysteine + H2O = adenine + S-D-ribosyl-L-homocysteine.	GO:0008782
544	GO:0008930	methylthioadenosine nucleosidase activity	Catalysis of the reaction: methylthioadenosine + H2O = adenine + 5-methylthio-D-ribose.	GO:0008930
545	GO:0009164	nucleoside catabolic process	The chemical reactions and pathways resulting in the breakdown of any one of a family of organic molecules consisting of a purine or pyrimidine base covalently bonded to a sugar ribose (a ribonucleoside) or deoxyribose (a deoxyribonucleoside).	GO:0009164
546	GO:0004525	ribonuclease III activity	Catalysis of the endonucleolytic cleavage of RNA with 5'-phosphomonoesters and 3'-OH termini; makes two staggered cuts in both strands of dsRNA, leaving a 3' overhang of 2 nt.	GO:0004525
547	GO:0016646	oxidoreductase activity, acting on the CH-NH group of donors, NAD or NADP as acceptor	Catalysis of an oxidation-reduction (redox) reaction in which a CH-NH group acts as a hydrogen or electron donor and reduces NAD or NADP.	GO:0016646
548	GO:0046625	sphingolipid binding	Interacting selectively and non-covalently with sphingolipids, a class of lipids containing the long-chain amine diol sphingosine or a closely related base (a sphingoid).	GO:0046625
549	GO:0007166	cell surface receptor signaling pathway	A series of molecular signals initiated by activation of a receptor on the surface of a cell. The pathway begins with binding of an extracellular ligand to a cell surface receptor, or for receptors that signal in the absence of a ligand, by ligand-withdrawal or the activity of a constitutively active receptor. The pathway ends with regulation of a downstream cellular process, e.g. transcription.	GO:0007166
550	GO:0010963	regulation of L-arginine import	Any process that modulates the frequency, rate or extent of L-arginine import. L-arginine import is the directed movement of L-arginine, the L-enantiomer of 2-amino-5-guanidinopentanoic acid, into a cell or organelle.	GO:0010963
551	GO:0008300	isoprenoid catabolic process	The chemical reactions and pathways resulting in the breakdown of any isoprenoid compound, isoprene (2-methylbuta-1,3-diene) or compounds containing or derived from linked isoprene (3-methyl-2-butenylene) residues.	GO:0008300
552	GO:0051346	negative regulation of hydrolase activity	Any process that stops or reduces the rate of hydrolase activity, the catalysis of the hydrolysis of various bonds.	GO:0051346
553	GO:0000428	DNA-directed RNA polymerase complex	A protein complex that possesses DNA-directed RNA polymerase activity.	GO:0000428
554	GO:0000028	ribosomal small subunit assembly	The aggregation, arrangement and bonding together of constituent RNAs and proteins to form the small ribosomal subunit.	GO:0000028
555	GO:0000049	tRNA binding	Interacting selectively and non-covalently with transfer RNA.	GO:0000049
556	GO:0003729	mRNA binding	Interacting selectively and non-covalently with messenger RNA (mRNA), an intermediate molecule between DNA and protein. mRNA includes UTR and coding sequences, but does not contain introns.	GO:0003729
557	GO:0046406	magnesium protoporphyrin IX methyltransferase activity	Catalysis of the reaction: S-adenosyl-L-methionine(1+) + magnesium protoporphyrin IX = S-adenosyl-L-homocysteine + H(+) + magnesium protoporphyrin IX 13-monomethyl ester.	GO:0046406
558	GO:0009328	phenylalanine-tRNA ligase complex	An enzyme complex that catalyzes the ligation of phenylalanine to tRNA(Phe), forming L-phenylalanyl-tRNA(Phe).	GO:0009328
559	GO:0019206	nucleoside kinase activity	Catalysis of the reaction: ATP + nucleoside = ADP + nucleoside monophosphate.	GO:0019206
560	GO:0102023	vitamin B12 ABC transporter activity	Catalysis of the reaction: ATP(4-) + cob(I)alamin + H2O <=> ADP(3-) + hydrogenphosphate + cob(I)alamin + H+	GO:0102023
561	GO:0034077	butanediol metabolic process	The chemical reactions and pathways involving butanediol; the biologically relevant isomer is 2,3-butanediol, CH3CH(OH)CH(OH)CH3.	GO:0034077
562	GO:0018580	nitronate monooxygenase activity	Catalysis of the reaction: ethylnitronate + O(2) = acetaldehyde + nitrite.	GO:0018580
563	GO:0001512	dihydronicotinamide riboside quinone reductase activity	Catalysis of the reaction: 1-(beta-D-ribofuranosyl)-1,4-dihydronicotinamide + a quinone = 1-(beta-D-ribofuranosyl)nicotinamide + a hydroquinone.	GO:0001512
564	GO:0072344	rescue of stalled ribosome	A process of translational elongation that takes place when a ribosome has stalled during translation, and results in freeing the ribosome from the stalled translation complex.	GO:0072344
565	GO:0051060	pullulanase activity	Catalysis of the hydrolysis of (1,6)-alpha-D-glucosidic linkages in pullulan (a linear polymer of alpha-(1,6)-linked maltotriose units) and in amylopectin and glycogen, and the a- and b-limit dextrins of amylopectin and glycogen.	GO:0051060
566	GO:0033983	diaminobutyrate decarboxylase activity	Catalysis of the reaction: L-2,4-diaminobutyrate + H(+) = 1,3-diaminopropane + CO(2).	GO:0033983
567	GO:0047705	bilirubin oxidase activity	Catalysis of the reaction: 2 bilirubin + O(2) = 2 biliverdin + 2 H(2)O.	GO:0047705
568	GO:0008866	fructuronate reductase activity	Catalysis of the reaction: D-mannonate + NAD(+) = D-fructuronate + H(+) + NADH.	GO:0008866
569	GO:0006857	oligopeptide transport	The directed movement of oligopeptides into, out of or within a cell, or between cells, by means of some agent such as a transporter or pore. Oligopeptides are molecules that contain a small number (2 to 20) of amino-acid residues connected by peptide linkages.	GO:0006857
570	GO:0047073	2,4'-dihydroxyacetophenone dioxygenase activity	Catalysis of the reaction: 2,4'-dihydroxyacetophenone + O(2) = 4-hydroxybenzoate + formate + 2 H(+).	GO:0047073
571	GO:0047733	CDP-glucose 4,6-dehydratase activity	Catalysis of the reaction: CDP-D-glucose = CDP-4-dehydro-6-deoxy-D-glucose + H(2)O.	GO:0047733
572	GO:0004867	serine-type endopeptidase inhibitor activity	Stops, prevents or reduces the activity of serine-type endopeptidases, enzymes that catalyze the hydrolysis of nonterminal peptide bonds in a polypeptide chain; a serine residue (and a histidine residue) are at the active center of the enzyme.	GO:0004867
573	GO:0009927	histidine phosphotransfer kinase activity	Serves as a phospho-His intermediate enabling the transfer of phospho group between a hybrid kinase and a response regulator.	GO:0009927
574	GO:0010447	response to acidic pH	Any process that results in a change in state or activity of a cell or an organism (in terms of movement, secretion, enzyme production, gene expression, etc.) as a result of a pH stimulus with pH < 7. pH is a measure of the acidity or basicity of an aqueous solution.	GO:0010447
575	GO:0046777	protein autophosphorylation	The phosphorylation by a protein of one or more of its own amino acid residues (cis-autophosphorylation), or residues on an identical protein (trans-autophosphorylation).	GO:0046777
576	GO:0005834	heterotrimeric G-protein complex	Any of a family of heterotrimeric GTP-binding and hydrolyzing proteins; they belong to a superfamily of GTPases that includes monomeric proteins such as EF-Tu and RAS. Heterotrimeric G-proteins consist of three subunits; the alpha subunit contains the guanine nucleotide binding site and possesses GTPase activity; the beta and gamma subunits are tightly associated and function as a beta-gamma hete…	GO:0005834
577	GO:0007186	G protein-coupled receptor signaling pathway	A series of molecular signals that proceeds with an activated receptor promoting the exchange of GDP for GTP on the alpha-subunit of an associated heterotrimeric G-protein complex. The GTP-bound activated alpha-G-protein then dissociates from the beta- and gamma-subunits to further transmit the signal within the cell. The pathway begins with receptor-ligand interaction, or for basal GPCR signalin…	GO:0007186
578	GO:0009540	zeaxanthin epoxidase [overall] activity	Catalysis of the reactions: zeaxanthin + NAD(P)H + H+ + O2 = antheraxanthin + NAD(P)+ + H2O; and antheraxanthin + NAD(P)H + H+ + O2 = violaxanthin + NAD(P)+ + H2O.	GO:0009540
579	GO:0052662	zeaxanthin epoxidase activity	Catalysis of the reaction: zeaxanthin + NAD(P)H + H+ + O2 = antheraxanthin + NAD(P)+ + H2O.	GO:0052662
580	GO:0052663	antheraxanthin epoxidase activity	Catalysis of the reaction: antheraxanthin + NAD(P)H + H+ + O2 = all-trans-violaxanthin + NAD(P)+ + H2O.	GO:0052663
581	GO:0015996	chlorophyll catabolic process	The chemical reactions and pathways resulting in the breakdown of chlorophyll, any compound of magnesium complexed in a porphyrin (tetrapyrrole) ring and which functions as a photosynthetic pigment, into less complex products.	GO:0015996
582	GO:0047746	chlorophyllase activity	Catalysis of the reaction: chlorophyll + H2O = phytol + chlorophyllide.	GO:0047746
583	GO:0008108	UDP-glucose:hexose-1-phosphate uridylyltransferase activity	Catalysis of the reaction: alpha-D-galactose 1-phosphate + UDP-D-glucose = alpha-D-glucose 1-phosphate + UDP-D-galactose.	GO:0008108
584	GO:0030599	pectinesterase activity	Catalysis of the reaction: pectin + n H2O = n methanol + pectate.	GO:0030599
585	GO:0042545	cell wall modification	The series of events leading to chemical and structural alterations of an existing cell wall that can result in loosening, increased extensibility or disassembly.	GO:0042545
586	GO:0015436	capsular-polysaccharide-transporting ATPase activity	Enables the transfer of a solute or solutes from one side of a membrane to the other according to the reaction: ATP + H2O + capsular polysaccharide(in) = ADP + phosphate + capsular polysaccharide(out).	GO:0015436
587	GO:0008940	nitrate reductase activity	Catalysis of the reaction: nitrite + acceptor = nitrate + reduced acceptor.	GO:0008940
588	GO:0004016	adenylate cyclase activity	Catalysis of the reaction: ATP = 3',5'-cyclic AMP + diphosphate.	GO:0004016
589	GO:0008801	beta-phosphoglucomutase activity	Catalysis of the reaction: beta-D-glucose 1-phosphate = beta-D-glucose 6-phosphate.	GO:0008801
590	GO:0044826	viral genome integration into host DNA	The insertion into a host genome of viral DNA, usually by the action of an integrase enzyme. Once integrated, the provirus persists in the host cell and serves as a template for the transcription of viral genes and replication of the viral genome, leading to the production of new viruses.	GO:0044826
591	GO:0046718	viral entry into host cell	The process that occurs after viral attachment by which a virus, or viral nucleic acid, breaches the plasma membrane or cell envelope and enters the host cell. The process ends when the viral nucleic acid is released into the host cell cytoplasm.	GO:0046718
592	GO:0075713	establishment of integrated proviral latency	A process by which the virus integrates into the host genome and establishes as a stable provirus or prophage.	GO:0075713
593	GO:0004474	malate synthase activity	Catalysis of the reaction: acetyl-CoA + glyoxylate + H(2)O = (S)-malate + CoA + H(+).	GO:0004474
594	GO:0015212	cytidine transmembrane transporter activity	Enables the transfer of cytidine, cytosine riboside, from one side of a membrane to the other.	GO:0015212
595	GO:0015213	uridine transmembrane transporter activity	Enables the transfer of uridine, uracil riboside, from one side of a membrane to the other.	GO:0015213
596	GO:0015506	nucleoside:proton symporter activity	Enables the transfer of a solute or solutes from one side of a membrane to the other according to the reaction: nucleoside(out) + H+(out) = nucleoside(in) + H+(in).	GO:0015506
597	GO:0015861	cytidine transport	The directed movement of cytidine, cytosine riboside, into, out of or within a cell, or between cells, by means of some agent such as a transporter or pore.	GO:0015861
598	GO:0000976	transcription regulatory region sequence-specific DNA binding	Interacting selectively and non-covalently with a specific sequence of DNA that is part of a regulatory region that controls transcription of that section of the DNA. The transcribed region might be described as a gene, cistron, or operon.	GO:0000976
599	GO:0050270	S-adenosylhomocysteine deaminase activity	Catalysis of the reaction: S-adenosyl-L-homocysteine + H(2)O + H(+) = S-inosyl-L-homocysteine + NH(4)(+).	GO:0050270
600	GO:0090614	5'-methylthioadenosine deaminase activity	Catalysis of the reaction: 5'methyl thioadenosine + H2O = 5'methyl thioinosine + NH3.	GO:0090614
601	GO:0052794	exo-alpha-(2->3)-sialidase activity	Catalysis of the hydrolysis of alpha-(2->3)-glycosidic linkages of terminal sialic residues in substrates.	GO:0052794
602	GO:0052795	exo-alpha-(2->6)-sialidase activity	Catalysis of the hydrolysis of alpha-(2->6)-glycosidic linkages of terminal sialic residues in substrates.	GO:0052795
603	GO:0052796	exo-alpha-(2->8)-sialidase activity	Catalysis of the hydrolysis of alpha-(2->8)-glycosidic linkages of terminal sialic residues in substrates.	GO:0052796
604	GO:0042542	response to hydrogen peroxide	Any process that results in a change in state or activity of a cell or an organism (in terms of movement, secretion, enzyme production, gene expression, etc.) as a result of a hydrogen peroxide (H2O2) stimulus.	GO:0042542
605	GO:0008254	3'-nucleotidase activity	Catalysis of the reaction: a 3'-ribonucleotide + H2O = a ribonucleoside + phosphate.	GO:0008254
606	GO:0050225	pseudouridine kinase activity	Catalysis of the reaction: ATP + pseudouridine = ADP + 2 H(+) + pseudouridine 5'-phosphate.	GO:0050225
607	GO:0050501	hyaluronan synthase activity	Catalysis of the reaction: UDP-D-glucuronate + UDP-N-acetyl-D-glucosamine = [beta-N-acetyl-D-glucosaminyl-(1->4)-beta-D-glucuronosyl-(1->3)](n) + 2n UDP.	GO:0050501
608	GO:0042183	formate catabolic process	The chemical reactions and pathways resulting in the breakdown of formate, also known as methanoate, the anion HCOO- derived from methanoic (formic) acid.	GO:0042183
609	GO:0036406	anchored component of periplasmic side of cell outer membrane	The component of the cell outer membrane consisting of gene products and protein complexes that are tethered to the periplasmic side of membrane by only a covalently attached anchor, embedded in the periplasmic side of the membrane only.	GO:0036406
610	GO:0015991	ATP hydrolysis coupled proton transport	The transport of protons against an electrochemical gradient, using energy from ATP hydrolysis.	GO:0015991
611	GO:0004788	thiamine diphosphokinase activity	Catalysis of the reaction: ATP + thiamine = AMP + thiamine diphosphate.	GO:0004788
612	GO:0006772	thiamine metabolic process	The chemical reactions and pathways involving thiamine (vitamin B1), a water soluble vitamin present in fresh vegetables and meats, especially liver.	GO:0006772
613	GO:0030975	thiamine binding	Interacting selectively and non-covalently with thiamine (vitamin B1), a water soluble vitamin present in fresh vegetables and meats, especially liver.	GO:0030975
614	GO:0008375	acetylglucosaminyltransferase activity	Catalysis of the transfer of an N-acetylglucosaminyl residue from UDP-N-acetyl-glucosamine to a sugar.	GO:0008375
615	GO:0003974	UDP-N-acetylglucosamine 4-epimerase activity	Catalysis of the reaction: UDP-N-acetyl-D-glucosamine = UDP-N-acetyl-D-galactosamine.	GO:0003974
616	GO:0008830	dTDP-4-dehydrorhamnose 3,5-epimerase activity	Catalysis of the reaction: dTDP-4-dehydro-6-deoxy-alpha-D-glucose = dTDP-4-dehydro-6-deoxy-L-mannose.	GO:0008830
617	GO:0047116	1,6-dihydroxycyclohexa-2,4-diene-1-carboxylate dehydrogenase activity	Catalysis of the reaction: NAD+ + 1,6-dihydroxycyclohexa-2,4-diene-1-carboxylate = NADH + CO2 + catechol.	GO:0047116
618	GO:0019470	4-hydroxyproline catabolic process	The chemical reactions and pathways resulting in the breakdown of 4-hydroxyproline, C5H9NO3, a derivative of the amino acid proline.	GO:0019470
619	GO:0047125	delta1-piperideine-2-carboxylate reductase activity	Catalysis of the reaction: NADP+ + L-pipecolate = NADPH + delta1-piperideine-2-carboxylate.	GO:0047125
620	GO:0044010	single-species biofilm formation	A process in which planktonically growing microorganisms of the same species grow at a liquid-air interface or on a solid substrate under the flow of a liquid and produce extracellular polymers that facilitate matrix formation, resulting in a change in the organisms' growth rate and gene transcription.	GO:0044010
621	GO:0016836	hydro-lyase activity	Catalysis of the cleavage of a carbon-oxygen bond by elimination of water.	GO:0016836
622	GO:0009815	1-aminocyclopropane-1-carboxylate oxidase activity	Catalysis of the reaction: 1-aminocyclopropane-1-carboxylate + L-ascorbate + O(2) = CO(2) + dehydroascorbate + ethylene + 2 H(2)O + hydrogen cyanide. Ethene is also known as ethylene.	GO:0009815
623	GO:0030412	formimidoyltetrahydrofolate cyclodeaminase activity	Catalysis of the reaction: 5-formimidoyltetrahydrofolate + 2 H(+) = 5,10-methenyltetrahydrofolate + NH(4)(+).	GO:0030412
624	GO:0015808	L-alanine transport	The directed movement of L-alanine, the L-enantiomer of 2-aminopropanoic acid, into, out of or within a cell, or between cells, by means of some agent such as a transporter or pore.	GO:0015808
625	GO:0042941	D-alanine transport	The directed movement of D-alanine, the D-enantiomer of 2-aminopropanoic acid, into, out of or within a cell, or between cells, by means of some agent such as a transporter or pore.	GO:0042941
626	GO:1903806	L-isoleucine import across plasma membrane		GO:1903806
627	GO:0004534	5'-3' exoribonuclease activity	Catalysis of the sequential cleavage of mononucleotides from a free 5' terminus of an RNA molecule.	GO:0004534
628	GO:0043215	daunorubicin transport	The directed movement of daunorubicin, an anthracycline antibiotic produced by Streptomyces coeruleorubidus or S. peucetius and used as an antineoplastic into, out of or within a cell, or between cells, by means of some agent such as a transporter or pore.	GO:0043215
629	GO:1900753	doxorubicin transport		GO:1900753
630	GO:0008870	galactoside O-acetyltransferase activity	Catalysis of the reaction: acetyl-CoA + a beta-D-galactoside = CoA + a 6-acetyl-beta-D-galactoside.	GO:0008870
631	GO:0016216	isopenicillin-N synthase activity	Catalysis of the reaction: N-[(5S)-5-amino-5-carboxypentanoyl]-L-cysteinyl-D-valine + O(2) = 2 H(2)O + isopenicillin N.	GO:0016216
632	GO:0008715	CDP-diacylglycerol diphosphatase activity	Catalysis of the reaction: CDP-diacylglycerol + H(2)O = a phosphatidate + CMP + 2 H(+).	GO:0008715
633	GO:0034419	L-2-hydroxyglutarate oxidase activity	Catalysis of the reaction: L-2-hydroxyglutarate + O2 = 2-oxoglutarate + hydrogen peroxide.	GO:0034419
634	GO:0052852	very-long-chain-(S)-2-hydroxy-acid oxidase activity	Catalysis of the reaction: very-long-chain (S)-2-hydroxy-acid + O2 = very-long-chain 2-oxo acid + hydrogen peroxide. Very long chain refers to a chain length of greater than 18 carbons.	GO:0052852
635	GO:0006152	purine nucleoside catabolic process	The chemical reactions and pathways resulting in the breakdown of purine nucleoside, one of a family of organic molecules consisting of a purine base covalently bonded to a sugar ribose (a ribonucleoside) or deoxyribose (a deoxyribonucleoside).	GO:0006152
636	GO:0006508	proteolysis	The hydrolysis of proteins into smaller polypeptides and/or amino acids by cleavage of their peptide bonds.	GO:0006508
637	GO:0015606	spermidine transmembrane transporter activity	Enables the transfer of spermidine, N-(3-aminopropyl)-1,4-diaminobutane, from one side of a membrane to the other.	GO:0015606
638	GO:0008832	dGTPase activity	Catalysis of the reaction: dGTP + H(2)O = 2'-deoxyguanosine + 2 H(+) + triphosphate.	GO:0008832
639	GO:0015441	beta-glucan-transporting ATPase activity	Enables the transfer of a solute or solutes from one side of a membrane to the other according to the reaction: ATP + H2O + beta-glucan(in) = ADP + phosphate + beta-glucan(out).	GO:0015441
640	GO:0008456	alpha-N-acetylgalactosaminidase activity	Catalysis of the hydrolysis of terminal non-reducing N-acetyl-D-galactosamine residues in N-acetyl-alpha-D-galactosaminides.	GO:0008456
641	GO:0008441	3'(2'),5'-bisphosphate nucleotidase activity	Catalysis of the reaction: adenosine 3',5'-bisphosphate + H2O = adenosine 5'-phosphate + phosphate.	GO:0008441
642	GO:0004124	cysteine synthase activity	Catalysis of the reaction: O3-acetyl-L-serine + hydrogen sulfide = L-cysteine + acetate.	GO:0004124
643	GO:0004658	propionyl-CoA carboxylase activity	Catalysis of the reaction: ATP + propanoyl-CoA + HCO3- = ADP + phosphate + (S)-methylmalonyl-CoA.	GO:0004658
644	GO:0008825	cyclopropane-fatty-acyl-phospholipid synthase activity	Catalysis of the reaction: S-adenosyl-L-methionine + phospholipid olefinic fatty acid = S-adenosyl-L-homocysteine + phospholipid cyclopropane fatty acid.	GO:0008825
645	GO:0008807	carboxyvinyl-carboxyphosphonate phosphorylmutase activity	Catalysis of the reaction: 1-carboxyvinyl carboxyphosphonate = 3-(hydrohydroxyphosphoryl)pyruvate + CO2.	GO:0008807
646	GO:0009486	cytochrome bo3 ubiquinol oxidase activity	Catalysis of the reaction: 2 ubiquinol + O2 + 4 H+ = 2 ubiquinone + 2 H2O + 4 H+ [periplasmic space].	GO:0009486
647	GO:0046342	CDP-diacylglycerol catabolic process	The chemical reactions and pathways resulting in the breakdown of CDP-diacylglycerol, CDP-1,2-diacylglycerol, a substance composed of diacylglycerol in glycosidic linkage with cytidine diphosphate.	GO:0046342
648	GO:0008689	3-demethylubiquinone-9 3-O-methyltransferase activity	Catalysis of the reaction: S-adenosyl-L-methionine + 3-demethylubiquinone-9 = S-adenosyl-L-homocysteine + ubiquinone-9.	GO:0008689
649	GO:0019898	extrinsic component of membrane	The component of a membrane consisting of gene products and protein complexes that are loosely bound to one of its surfaces, but not integrated into the hydrophobic region.	GO:0019898
650	GO:0015503	glutathione-regulated potassium exporter activity	Enables the transfer of a solute or solutes from one side of a membrane to the other according to the reaction: K+(in) + H+(out) = K+(out) + H+(in), where glutathione maintains the closed state.	GO:0015503
651	GO:0004071	aspartate-ammonia ligase activity	Catalysis of the reaction: ATP + L-aspartate + NH3 = AMP + diphosphate + L-asparagine.	GO:0004071
652	GO:0070981	L-asparagine biosynthetic process	The chemical reactions and pathways resulting in the formation of asparagine, (2S)-2-amino-3-carbamoylpropanoic acid.	GO:0070981
653	GO:0008960	phosphatidylglycerol-membrane-oligosaccharide glycerophosphotransferase activity	Catalysis of the reaction: phosphatidylglycerol + membrane-derived-oligosaccharide D-glucose = 1,2-diacyl-sn-glycerol + membrane-derived-oligosaccharide 6-(glycerophospho)-D-glucose.	GO:0008960
654	GO:0047444	N-acylneuraminate-9-phosphate synthase activity	Catalysis of the reaction: H2O + phosphoenolpyruvate + N-acyl-D-mannosamine 6-phosphate = phosphate + N-acylneuraminate 9-phosphate.	GO:0047444
655	GO:0044262	cellular carbohydrate metabolic process	The chemical reactions and pathways involving carbohydrates, any of a group of organic compounds based of the general formula Cx(H2O)y, as carried out by individual cells.	GO:0044262
656	GO:0008805	carbon-monoxide oxygenase activity	Catalysis of the reaction: CO + H2O + ferrocytochrome b-561 = CO2 + 2 H+ + 2 ferricytochrome b-561.	GO:0008805
657	GO:0006221	pyrimidine nucleotide biosynthetic process	The chemical reactions and pathways resulting in the formation of a pyrimidine nucleotide, a compound consisting of nucleoside (a pyrimidine base linked to a deoxyribose or ribose sugar) esterified with a phosphate group at either the 3' or 5'-hydroxyl group of the sugar.	GO:0006221
658	GO:0050462	N-acetylneuraminate synthase activity	Catalysis of the reaction: phosphoenolpyruvate + N-acetyl-D-mannosamine + H2O = phosphate + N-acetylneuraminate.	GO:0050462
659	GO:0003837	beta-ureidopropionase activity	Catalysis of the reaction: N-carbamoyl-beta-alanine + H2O = beta-alanine + CO2 + NH3.	GO:0003837
660	GO:0008876	quinoprotein glucose dehydrogenase activity	Catalysis of the reaction: D-glucose + ubiquinone = D-glucono-1,5-lactone + ubiquinol.	GO:0008876
661	GO:0042864	pyochelin biosynthetic process	The chemical reactions and pathways resulting in the formation of the siderochrome pyochelin (2-(2-o-hydroxyphenyl-2-thiazolin-4-yl)-3-methylthiazolidine-4-carboxylic acid).	GO:0042864
662	GO:0047075	2,5-dihydroxypyridine 5,6-dioxygenase activity	Catalysis of the reaction: H2O + O2 + 2,5-dihydroxypyridine = formate + maleamate.	GO:0047075
663	GO:0004712	protein serine/threonine/tyrosine kinase activity	Catalysis of the reactions: ATP + a protein serine = ADP + protein serine phosphate; ATP + a protein threonine = ADP + protein threonine phosphate; and ATP + a protein tyrosine = ADP + protein tyrosine phosphate.	GO:0004712
664	GO:0004329	formate-tetrahydrofolate ligase activity	Catalysis of the reaction: ATP + formate + tetrahydrofolate = ADP + phosphate + 10-formyltetrahydrofolate.	GO:0004329
665	GO:0000035	acyl binding	Interacting selectively and non-covalently with an acyl group, any group formally derived by removal of the hydroxyl group from the acid function of a carboxylic acid.	GO:0000035
666	GO:0000036	acyl carrier activity	Binding an acyl group and presenting it for processing or offloading to a cognate enzyme. Covalently binds the acyl group via a phosphopantetheine prosthetic group and mediates protein-protein interactions with the enzyme conferring specificity. The acyl carrier protein (ACP) presents substrates to enzymes involved in fatty acid biosynthesis or in polyketide secondary metabolite biosynthesis.	GO:0000036
667	GO:0044262	cellular carbohydrate metabolic process	The chemical reactions and pathways involving carbohydrates, any of a group of organic compounds based of the general formula Cx(H2O)y, as carried out by individual cells.	GO:0044262
668	GO:0015097	mercury ion transmembrane transporter activity	Enables the transfer of mercury (Hg) ions from one side of a membrane to the other.	GO:0015097
669	GO:0030206	chondroitin sulfate biosynthetic process	The chemical reactions and pathways resulting in the formation of chondroitin sulfate, any member of a group of 10-60 kDa glycosaminoglycans, widely distributed in cartilage and other mammalian connective tissues, the repeat units of which consist of beta-(1,4)-linked D-glucuronyl beta-(1,3)-N-acetyl-D-galactosamine sulfate.	GO:0030206
670	GO:0071770	DIM/DIP cell wall layer assembly	The aggregation, arrangement and bonding together of a set of components, including (phenyl)phthiocerol, phthiodiolone, phthiotriol dimycocerosate and diphthioceranate, to form the DIM/DIP layer of the Actinobacterium-type cell wall.	GO:0071770
671	GO:0006113	fermentation	The anaerobic enzymatic conversion of organic compounds, especially carbohydrates, coupling the oxidation and reduction of NAD/H and the generation of adenosine triphosphate (ATP).	GO:0006113
672	GO:0019265	glycine biosynthetic process, by transamination of glyoxylate	The chemical reactions and pathways resulting in the formation of glycine by the transamination of glyoxylate.	GO:0019265
673	GO:0030114	slime layer	A slime layer is an easily removed, diffuse, unorganized layer of extracellular material that surrounds a cell. Specifically this consists mostly of exopolysaccharides, glycoproteins, and glycolipids.	GO:0030114
674	GO:0046819	protein secretion by the type V secretion system	The process in which proteins mediate their own secretion across the outer membrane through a beta-barrel pore structure formed by the C-terminal domain of the protein precursor. Following passage across the outer membrane, the mature protein is released from the pore by an autocatalytic activity. Proteins secreted by the Type V system are first translocated across the plasma membrane by the Sec …	GO:0046819
675	GO:0098046	type V protein secretion system complex	A complex of proteins that permits the translocation of proteins across the outer membrane via a transmembrane pore, formed by a beta-barrel, into the extracellular milieu or directly into host cells; the secreted proteins contain all the information required for translocation of an effector molecule through the cell envelope. The type V secretion systems includes the autotransporters (type Va), …	GO:0098046
676	GO:0016434	rRNA (cytosine) methyltransferase activity	Catalysis of the reaction: S-adenosyl-L-methionine + rRNA = S-adenosyl-L-homocysteine + rRNA containing methylcytosine.	GO:0016434
677	GO:0009267	cellular response to starvation	Any process that results in a change in state or activity of a cell (in terms of movement, secretion, enzyme production, gene expression, etc.) as a result of deprivation of nourishment.	GO:0009267
678	GO:0031669	cellular response to nutrient levels	Any process that results in a change in state or activity of a cell (in terms of movement, secretion, enzyme production, gene expression, etc.) as a result of a stimulus reflecting the presence, absence, or concentration of nutrients.	GO:0031669
679	GO:0004401	histidinol-phosphatase activity	Catalysis of the reaction: L-histidinol phosphate + H(2)O = L-histidinol + phosphate.	GO:0004401
680	GO:0036380	UDP-N-acetylglucosamine-undecaprenyl-phosphate N-acetylglucosaminephosphotransferase activity	Catalysis of the reaction: UDP-N-acetyl-alpha-D-glucosamine + ditrans,octacis-undecaprenyl phosphate = UMP + N-acetyl-alpha-D-glucosaminyldiphospho-ditrans,octacis-undecaprenol.	GO:0036380
681	GO:0009024	tagatose-6-phosphate kinase activity	Catalysis of the reaction: ATP + D-tagatose 6-phosphate = ADP + D-tagatose 1,6-bisphosphate.	GO:0009024
682	GO:0019402	galactitol metabolic process	The chemical reactions and pathways involving galactitol, the hexitol derived by the reduction of the aldehyde group of either D- or L-galactose.	GO:0019402
683	GO:0006534	cysteine metabolic process	The chemical reactions and pathways involving cysteine, 2-amino-3-mercaptopropanoic acid.	GO:0006534
684	GO:0033943	galactan 1,3-beta-galactosidase activity	Catalysis of the hydrolysis of terminal, non-reducing beta-D-galactose residues in (1->3)-beta-D-galactopyranans.	GO:0033943
685	GO:0005986	sucrose biosynthetic process	The chemical reactions and pathways resulting in the formation of sucrose, the disaccharide fructofuranosyl-glucopyranoside.	GO:0005986
686	GO:0006000	fructose metabolic process	The chemical reactions and pathways involving fructose, the ketohexose arabino-2-hexulose. Fructose exists in a open chain form or as a ring compound. D-fructose is the sweetest of the sugars and is found free in a large number of fruits and honey.	GO:0006000
687	GO:0030388	fructose 1,6-bisphosphate metabolic process	The chemical reactions and pathways involving fructose 1,6-bisphosphate, also known as FBP. The D enantiomer is a metabolic intermediate in glycolysis and gluconeogenesis.	GO:0030388
688	GO:0000737	DNA catabolic process, endonucleolytic	The chemical reactions and pathways resulting in the breakdown of DNA, involving the hydrolysis of internal 3',5'-phosphodiester bonds in one or two strands of deoxyribonucleotides.	GO:0000737
689	GO:0050532	2-phosphosulfolactate phosphatase activity	Catalysis of the reaction: (2R)-O-phospho-3-sulfolactate + H(2)O = (R)-3-sulfolactate + phosphate.	GO:0050532
690	GO:0044668	sodium:malonate symporter activity	Enables the transfer of a solute or solutes from one side of a membrane to the other according to the reaction: sodium(out)+ malonate(out) = sodium(in) + malonate(in).	GO:0044668
691	GO:0008980	propionate kinase activity	Catalysis of the reaction: ATP + propanoate = ADP + propanoyl phosphate.	GO:0008980
692	GO:0019676	ammonia assimilation cycle	The pathway by which ammonia is processed and incorporated into a cell. In an energy-rich (glucose-containing), nitrogen-poor environment, glutamine synthetase and glutamate synthase form an ammonia assimilatory cycle, in which ammonia is incorporated into L-glutamate to form L-glutamine, which then combines with alpha-ketoglutarate to regenerate L-glutamate. This ATP-dependent cycle is essential…	GO:0019676
693	GO:0000006	high-affinity zinc transmembrane transporter activity	Enables the transfer of zinc ions (Zn2+) from one side of a membrane to the other, probably powered by proton motive force. In high-affinity transport the transporter is able to bind the solute even if it is only present at very low concentrations.	GO:0000006
694	GO:0010043	response to zinc ion	Any process that results in a change in state or activity of a cell or an organism (in terms of movement, secretion, enzyme production, gene expression, etc.) as a result of a zinc ion stimulus.	GO:0010043
695	GO:0044550	secondary metabolite biosynthetic process	The chemical reactions and pathways resulting in the formation of secondary metabolites, the compounds that are not necessarily required for growth and maintenance of cells, and are often unique to a taxon.	GO:0044550
696	GO:0061605	molybdopterin-synthase adenylyltransferase activity	Catalysis of the reaction: ATP [molybdopterin-synthase sulfur-carrier protein]-Gly-Gly = diphosphate [molybdopterin-synthase sulfur-carrier protein]-Gly-Gly-AMP.	GO:0061605
697	GO:0034707	chloride channel complex	An ion channel complex through which chloride ions pass.	GO:0034707
698	GO:0034765	regulation of ion transmembrane transport	Any process that modulates the frequency, rate or extent of the directed movement of ions from one side of a membrane to the other.	GO:0034765
699	GO:0008256	protein histidine pros-kinase activity	Catalysis of the reaction: ATP + protein L-histidine = ADP + protein N(pi)-phospho-L-histidine.	GO:0008256
700	GO:0008934	inositol monophosphate 1-phosphatase activity	Catalysis of the reaction: myo-inositol 1-phosphate + H2O = myo-inositol + phosphate.	GO:0008934
701	GO:0015423	maltose-transporting ATPase activity	Enables the transfer of a solute or solutes from one side of a membrane to the other according to the reaction: ATP + H2O + maltose(out) = ADP + phosphate + maltose(in).	GO:0015423
702	GO:0015609	maltooligosaccharide-importing ATPase activity	Enables the transfer of a solute or solutes from one side of a membrane to the other according to the reaction: ATP + H2O + maltooligosaccharide(out) -> ADP + phosphate + maltooligosaccharide(in).	GO:0015609
703	GO:0004064	arylesterase activity	Catalysis of the reaction: a phenyl acetate + H2O = a phenol + acetate.	GO:0004064
704	GO:0006694	steroid biosynthetic process	The chemical reactions and pathways resulting in the formation of steroids, compounds with a 1,2,cyclopentanoperhydrophenanthrene nucleus; includes de novo formation and steroid interconversion by modification.	GO:0006694
705	GO:0008688	3-(3-hydroxyphenyl)propionate hydroxylase activity	Catalysis of the reaction: 3-(3-hydroxyphenyl)propionate + NADH + oxygen + H+ = 3-(2,3-dihydroxyphenyl)propionate + NAD+ + H2O.	GO:0008688
706	GO:0019622	3-(3-hydroxy)phenylpropionate catabolic process	The chemical reactions and pathways resulting in the breakdown of 3-(3-hydroxy)phenylpropionate, a hydroxylated derivative of phenylpropionate.	GO:0019622
707	GO:0008745	N-acetylmuramoyl-L-alanine amidase activity	Catalysis of the hydrolysis of the link between N-acetylmuramoyl residues and L-amino acid residues in certain bacterial cell-wall glycopeptides.	GO:0008745
708	GO:0050076	maleate isomerase activity	Catalysis of the reaction: maleate = fumarate.	GO:0050076
709	GO:1903981	enterobactin binding		GO:1903981
710	GO:0015481	maltose transporting porin activity	Enables the transfer of maltose from one side of a membrane to the other. Maltose is the disaccharide 4-O-alpha-D-glucopyranosyl-D-glucopyranose, an intermediate in the enzymatic breakdown of glycogen and starch. This transporter is a porin so enables the energy independent passage of substances, sized less than 1000 Da, across a membrane. The transmembrane portions of porins consist exclusively …	GO:0015481
711	GO:0042958	maltodextrin transmembrane transporter activity	Enables the transfer of maltodextrin, any polysaccharide of glucose residues in beta-(1,4) linkage, from one side of a membrane to the other.	GO:0042958
712	GO:0052911	23S rRNA (guanine(745)-N(1))-methyltransferase activity	Catalysis of the reaction: S-adenosyl-L-methionine + guanine(745) in 23S rRNA = N(1)-methylguanine(745) in 23S rRNA + S-adenosyl-L-homocysteine.	GO:0052911
713	GO:0043365	[formate-C-acetyltransferase]-activating enzyme activity	Catalysis of the reaction: S-adenosyl-L-methionine + dihydroflavodoxin + [formate C-acetyltransferase]-glycine = 5'-deoxyadenosine + L-methionine + flavodoxin semiquinone + [formate C-acetyltransferase]-glycin-2-yl radical.	GO:0043365
714	GO:0018667	cyclohexanone monooxygenase activity	Catalysis of the reaction: cyclohexanone + NADPH + H+ + O2 = 6-hexanolide + NADP+ + H2O.	GO:0018667
715	GO:0015462	ATPase-coupled protein transmembrane transporter activity	Enables the transfer of a solute or solutes from one side of a membrane to the other according to the reaction: ATP + H2O + protein(out) = ADP + phosphate + protein(in).	GO:0015462
716	GO:0031522	cell envelope Sec protein transport complex	A transmembrane protein complex involved in the translocation of proteins across the cytoplasmic membrane. In Gram-negative bacteria, Sec-translocated proteins are subsequently secreted via the type II, IV, or V secretion systems. Sec complex components include SecA, D, E, F, G, Y and YajC.	GO:0031522
717	GO:0050566	asparaginyl-tRNA synthase (glutamine-hydrolyzing) activity	Catalysis of the reaction: L-glutamine + aspartyl-tRNA(Asn) + ATP = L-glutamate + asparaginyl-tRNA(Asn) + phosphate + ADP.	GO:0050566
718	GO:0009375	ferredoxin hydrogenase complex	An enzyme complex that catalyzes the oxidation of reduced ferredoxin. Hydrogenase contains iron-sulfur clusters, and some contain nickel; it can use molecular hydrogen for the reduction of a variety of substances.	GO:0009375
719	GO:0033748	hydrogenase (acceptor) activity	Catalysis of the reaction: H2 + A = AH2.	GO:0033748
720	GO:0006458	'de novo' protein folding	The process of assisting in the folding of a nascent peptide chain into its correct tertiary structure.	GO:0006458
721	GO:0044183	protein binding involved in protein folding	Interacting selectively and non-covalently with any protein or protein complex (a complex of two or more proteins that may include other nonprotein molecules) that contributes to the process of protein folding.	GO:0044183
722	GO:1990220	GroEL-GroES complex	Bacterial chaperonin complex consisting of a heptameric 10kDa chaperonin subunit GroES and a tetradecameric (2x7) 60kDa chaperonin subunit GroEL. The 60kDa subunit possesses ATPase activity while the holo-enzyme is responsible for the correct folding of proteins.	GO:1990220
723	GO:0019417	sulfur oxidation	The chemical reactions and pathways resulting the addition of oxygen to elemental sulfur.	GO:0019417
724	GO:0018485	salicylaldehyde dehydrogenase activity	Catalysis of the reaction: salicylaldehyde + NAD+ + H2O = salicylate + NADH + H+.	GO:0018485
725	GO:0008726	alkanesulfonate monooxygenase activity	Catalysis of the reaction: an alkanesulfonate + O2 + FMNH2 = an aldehyde + sulfite + H2O + FMN.	GO:0008726
726	GO:0050918	positive chemotaxis	The directed movement of a motile cell or organism towards a higher concentration of a chemical.	GO:0050918
727	GO:0071310	cellular response to organic substance	Any process that results in a change in state or activity of a cell (in terms of movement, secretion, enzyme production, gene expression, etc.) as a result of an organic substance stimulus.	GO:0071310
728	GO:0019262	N-acetylneuraminate catabolic process	The chemical reactions and pathways resulting in the breakdown of N-acetylneuraminate, the anion of 5-(acetylamino)-3,5-dideoxy-D-glycero-D-galacto-non-3-ulosonic acid.	GO:0019262
729	GO:0042940	D-amino acid transport	The directed movement of the D-enantiomer of an amino acid into, out of or within a cell, or between cells, by means of some agent such as a transporter or pore.	GO:0042940
730	GO:0033103	protein secretion by the type VI secretion system	The process in which proteins are transferred into the extracellular milieu or directly into host cells by the type VI secretion system. Proteins secreted by this system do not require an N-terminal signal sequence.	GO:0033103
731	GO:0007165	signal transduction	The cellular process in which a signal is conveyed to trigger a change in the activity or state of a cell. Signal transduction begins with reception of a signal (e.g. a ligand binding to a receptor or receptor activation by a stimulus such as light), or for signal transduction in the absence of ligand, signal-withdrawal or the activity of a constitutively active receptor. Signal transduction ends…	GO:0007165
732	GO:0008701	4-hydroxy-2-oxovalerate aldolase activity	Catalysis of the reaction: 4-hydroxy-2-oxopentanoate = acetaldehyde + pyruvate.	GO:0008701
733	GO:0048027	mRNA 5'-UTR binding	Interacting selectively and non-covalently with the 5' untranslated region of an mRNA molecule.	GO:0048027
734	GO:1902209	negative regulation of bacterial-type flagellum assembly		GO:1902209
735	GO:0016818	hydrolase activity, acting on acid anhydrides, in phosphorus-containing anhydrides	Catalysis of the hydrolysis of any acid anhydride which contains phosphorus.	GO:0016818
736	GO:0006855	drug transmembrane transport	The process in which a drug is transported across a membrane.	GO:0006855
737	GO:1900232	negative regulation of single-species biofilm formation on inanimate substrate		GO:1900232
738	GO:0001510	RNA methylation	Posttranscriptional addition of a methyl group to either a nucleotide or 2'-O ribose in a polyribonucleotide. Usually uses S-adenosylmethionine as a cofactor.	GO:0001510
739	GO:0047151	methylenetetrahydrofolate-tRNA-(uracil-5-)-methyltransferase (FADH2-oxidizing) activity	Catalysis of the reaction: 5,10-methylenetetrahydrofolate + tRNA containing uridine at position 54 + FADH + H+ = tetrahydrofolate + tRNA containing ribothymidine at position 54 + FAD+.	GO:0047151
740	GO:0033294	ectoine binding	Interacting selectively and non-covalently with ectoine, 1,4,5,6-tetrahydro-2-methyl-4-pyrimidinecarboxylic acid.	GO:0033294
741	GO:0051470	ectoine transport	The directed movement of ectoine into, out of or within a cell, or between cells, by means of some agent such as a transporter or pore. Ectoine (1,4,5,6-tetrahydro-2-methyl-4-pyrimidinecarboxylic acid) is a tetrahydropyrimidine commonly synthesized by halophilic bacteria.	GO:0051470
742	GO:0005048	signal sequence binding	Interacting selectively and non-covalently with a signal sequence, a specific peptide sequence found on protein precursors or mature proteins that dictates where the mature protein is localized.	GO:0005048
743	GO:0047423	N-methylhydantoinase (ATP-hydrolyzing) activity	Catalysis of the reaction: N-methylhydantoin + ATP + 2 H(2)O = N-carbamoylsarcosine + ADP + 3 H(+) + phosphate.	GO:0047423
744	GO:0047296	homospermidine synthase activity	Catalysis of the reaction: 2 putrescine = NH3 + sym-homospermidine.	GO:0047296
745	GO:0008926	mannitol-1-phosphate 5-dehydrogenase activity	Catalysis of the reaction: D-mannitol 1-phosphate + NAD+ = D-fructose 6-phosphate + NADH + H+.	GO:0008926
746	GO:0004125	L-seryl-tRNASec selenium transferase activity	Catalysis of the reaction: L-seryl-tRNA(Sec) + selenophosphate = L-selenocysteinyl-tRNA(Sec) + H2O + phosphate.	GO:0004125
747	GO:0004737	pyruvate decarboxylase activity	Catalysis of the reaction: a 2-oxo acid = an aldehyde + CO2.	GO:0004737
748	GO:0035796	ATP-binding cassette (ABC) transporter complex, transmembrane substrate-binding subunit-containing	A complex for the transport of metabolites into the cell, consisting of 4 subunits: a transmembrane substrate-binding protein (known as the S component), and an energy-coupling module that comprises two ATP-binding proteins (known as the A and A' components) and a transmembrane protein (known as the T component). Transport of the substrate across the membrane is driven by the hydrolysis of ATP.	GO:0035796
749	GO:0070258	inner membrane pellicle complex	A membrane structure formed of two closely aligned lipid bilayers that lie beneath the plasma membrane and form part of the pellicle surrounding an apicomplexan parasite cell.	GO:0070258
750	GO:0016667	oxidoreductase activity, acting on a sulfur group of donors	Catalysis of an oxidation-reduction (redox) reaction in which a sulfur-containing group acts as a hydrogen or electron donor and reduces a hydrogen or electron acceptor.	GO:0016667
751	GO:0015734	taurine transport	The directed movement of taurine into, out of or within a cell, or between cells, by means of some agent such as a transporter or pore.	GO:0015734
752	GO:0004161	dimethylallyltranstransferase activity	Catalysis of the reaction: dimethylallyl diphosphate + isopentenyl diphosphate = diphosphate + geranyl diphosphate.	GO:0004161
753	GO:0003681	bent DNA binding	Interacting selectively and non-covalently with DNA in a bent conformation.	GO:0003681
754	GO:0047310	glutamine-scyllo-inositol transaminase activity	Catalysis of the reaction: 2,4,6/3,5-pentahydroxycyclohexanone + L-glutamine = 1-amino-1-deoxy-scyllo-inositol + 2-oxoglutaramate.	GO:0047310
755	GO:0080100	L-glutamine:2-oxoglutarate aminotransferase activity	Catalysis of the reaction: L-glutamine + 2-oxoglutarate = 2-oxoglutaramate + L-glutamate.	GO:0080100
756	GO:0047360	undecaprenyl-phosphate galactose phosphotransferase activity	Catalysis of the reaction: all-trans-undecaprenyl phosphate + UDP-D-galactose = alpha-D-galactosyl-diphosphoundecaprenol + UMP.	GO:0047360
757	GO:0004574	oligo-1,6-glucosidase activity	Catalysis of the hydrolysis of (1->6)-alpha-D-glucosidic linkages in some oligosaccharides produced from starch and glycogen by alpha-amylase, and in isomaltose. Releases a free alpha-D-glucose.	GO:0004574
758	GO:0047369	succinate-hydroxymethylglutarate CoA-transferase activity	Catalysis of the reaction: (S)-3-hydroxy-3-methylglutarate + succinyl-CoA = 3-hydroxy-3-methyl-glutaryl-CoA + succinate.	GO:0047369
759	GO:0046081	dUTP catabolic process	The chemical reactions and pathways resulting in the breakdown of dUTP, deoxyuridine (5'-)triphosphate.	GO:0046081
760	GO:0050242	pyruvate, phosphate dikinase activity	Catalysis of the reaction: ATP + phosphate + pyruvate = AMP + diphosphate + 2 H(+) + phosphoenolpyruvate.	GO:0050242
761	GO:0050797	thymidylate synthase (FAD) activity	Catalysis of the reaction: 5,10-methylenetetrahydrofolate + dUMP + NADPH + H+ = dTMP + tetrahydrofolate + NADP+.	GO:0050797
762	GO:0042203	toluene catabolic process	The chemical reactions and pathways resulting in the breakdown of toluene, a volatile monoaromatic hydrocarbon found in crude petroleum and petroleum products.	GO:0042203
763	GO:0047584	4-oxalmesaconate hydratase activity	Catalysis of the reaction: 2-hydroxy-4-oxobutane-1,2,4-tricarboxylate = (1E)-4-oxobut-1-ene-1,2,4-tricarboxylate + H(2)O.	GO:0047584
764	GO:0018858	benzoate-CoA ligase activity	Catalysis of the reaction: ATP + benzoate + CoA = AMP + benzoyl-CoA + diphosphate + H(+).	GO:0018858
765	GO:0018479	benzaldehyde dehydrogenase (NAD+) activity	Catalysis of the reaction: benzaldehyde + NAD+ + H2O = benzoate + NADH + H+.	GO:0018479
766	GO:0016463	zinc-exporting ATPase activity	Enables the transfer of a solute or solutes from one side of a membrane to the other according to the reaction: ATP + H2O + Zn2+(in) -> ADP + phosphate + Zn2+(out).	GO:0016463
767	GO:0070733	protein adenylyltransferase activity	Catalysis of the reaction: ATP + protein = diphosphate + adenylyl-protein; mediates the addition of an adenylyl (adenosine 5'-monophosphate; AMP group) to specific residues of target proteins.	GO:0070733
