# Supplementary material for: Do Organic Substrates Drive Microbial Community Interactions in Arctic Snow?
Source: Front Microbiol. 2019 Oct 31;10:2492. doi: 10.3389/fmicb.2019.02492 (PMC6842950; doi:10.3389/fmicb.2019.02492)
Supplement: Supplementary file 11 [file Table_11.XLSX]

## Sheet: Feuil1
Protein_Names	logFC	logCPM	PValue
Putative exported protein	9.38459664400432	13.4263511687365	1.67085856023764e-10
Putative two-component system, sensor kinase	8.34413797087918	12.4476127735601	7.09080241792242e-09
Sensor protein (EC 2.7.13.3)	8.24274701806099	12.3540338617169	1.02046699303085e-08
Putative transport-related membrane protein	8.13788562064213	12.2592911152495	1.48928185253383e-08
Heavy metal RND efflux transporter, CzcA family	7.9924162034841	12.1271728031897	2.53802652653945e-08
Putative Rhs protein	7.94316278764563	12.0834207051353	3.03231858383871e-08
Putative LysR-family regulatory protein	7.75760609235665	11.9181529240772	5.90431890239259e-08
Putative hydrolase	7.72473213691191	11.8887509673984	6.61129247321185e-08
Lipoprotein	7.66798746929217	11.8388370549864	8.03016310946343e-08
Putative methyl-accepting chemotaxis protein	7.64916658909026	11.8226101083322	8.71191769822332e-08
Putative RHS repeat-like protein	7.54250514005907	11.7288713364331	1.26957613240904e-07
Outer membrane porin	7.53750385900514	11.7243129675143	1.29790025587067e-07
UDP-N-acetylglucosamine--N-acetylmuramyl-(pentapeptide) pyrophosphoryl-undecaprenol N-acetylglucosamine transferase (EC 2.4.1.227) (Undecaprenyl-PP-MurNAc-pentapeptide-UDPGlcNAc GlcNAc transferase)	7.35649249934961	11.5688594712284	2.42355691330019e-07
Glycosyl transferase, family 2	7.32504554649554	11.5410587894705	2.74763644113092e-07
Putative ABC transport system, membrane protein	7.26061666924469	11.4872360480751	3.56965065746643e-07
CzcA family heavy metal efflux protein	7.24135093670216	11.470052943064	3.75919108419751e-07
Heavy metal RND efflux outer membrane protein, CzcC family	7.09644100436423	11.3485950479685	6.43798161296595e-07
Similar to O-antigen transporter	6.96388649805214	11.2393577045621	1.02574775328855e-06
PqiB family protein	6.89398602612389	11.1822822842315	1.34116745612153e-06
ISPsy14, transposase	6.88883886462272	11.1780231473203	1.33921822613974e-06
Rhs family protein	6.8482379175587	11.1451426626259	1.59713854351361e-06
Relaxase-related protein	6.84207210371344	11.1401520411082	1.5944419660869e-06
Heavy metal RND efflux membrane fusion protein, CzcB family	6.79285832191736	11.1005002693025	1.90917243098908e-06
Putative peptidase	6.78575155334923	11.0947742534186	1.98224881654491e-06
Hybrid sensory histidine kinase in two-component regulatory system with EvgA (EC 2.7.13.3)	6.77670654567834	11.0875321578378	1.97744022682476e-06
Putative TonB-dependent receptor	6.75522092671803	11.0703171147349	2.21693854390254e-06
Dipeptide ABC transporter, periplasmic dipeptide-binding protein	6.74018161684243	11.0583368263727	2.29955453340912e-06
Putative polysaccharide biosynthesis-related membrane protein	6.72319822608227	11.0447696656078	2.49929522920519e-06
Copper-translocating P-type ATPase	6.68790058600458	11.0169188712761	2.86626277611051e-06
Putative amidase	6.66251425923872	10.9966479725149	3.14686561207863e-06
DNA topoisomerase (EC 5.99.1.2)	6.65615408158432	10.9916223109149	3.29143437947583e-06
SNF2 helicase (EC 2.7.11.-)	6.61099123003522	10.9562694501058	3.97637270423681e-06
Dipeptide ABC transport system, substrate-binding protein	6.60021323612028	10.9476908383122	4.17138886477448e-06
Putative membrane protein	6.5792041973258	14.3360232134599	4.60650484826814e-09
Putative LuxR-family regulatory protein	6.57808996133083	10.9304177540643	4.59495865363487e-06
ISPsy20, transposase IstB, transcriptional regulator, LysR family-fusion	6.50531154876308	10.8742312355458	6.1995104220173e-06
Two-component system, NarL family, sensor histidine kinase EvgS (EC 2.7.13.3)	6.50287741229882	10.8720575340009	6.20516200145486e-06
Putative regulatory protein	6.47789416257888	10.8528382200303	6.87611036642057e-06
ISPsy20, transposase IstA	6.45055255708496	10.8323121239134	7.63429798230469e-06
Major facilitator family transporter	6.44509149501142	10.8277374343238	8.02947830130372e-06
UvrABC system protein A	6.44106822624893	10.8273063795046	7.65023419992413e-06
Probable asparagine synthetase (WbpS)	6.43602324769345	10.8207073651794	8.05294320244478e-06
Flagellar hook protein FlgE	6.40196602528447	10.7949636008031	9.43690331130401e-06
Cation efflux protein	6.3922070141208	10.787452901623	9.95233341352435e-06
Putative GntR-family regulatory protein	6.37362615542371	10.7732712928316	1.05287874828236e-05
Putative acetyltransferase	6.33109848798487	10.7409530137881	1.2443423797301e-05
Type IV pilus biogenesis protein	6.31442475665636	10.7290210901381	1.31729810427795e-05
Probable malate:quinone oxidoreductase (EC 1.1.5.4) (MQO) (Malate dehydrogenase [quinone])	6.3084895010071	10.7251801415888	1.3193607526248e-05
Putative AraC-family regulatory protein	6.2851602610351	10.7067008915362	1.47721629786052e-05
Glycosyl transferase, group 2 family protein	6.27619454401408	10.7008855725187	1.48070428532222e-05
Ribonuclease III (EC 3.1.26.3)	6.25714890500258	10.6864059596474	1.65804988899318e-05
Nickel/cobalt efflux system	6.25703914642598	10.6865156678502	1.65797662827867e-05
Multidrug efflux protein	6.25661864780081	10.6866378324076	1.65789505669945e-05
Transposase, Tn3 family	6.24396689785217	10.6769814102327	1.75726990911648e-05
Putative two-component system, response regulator	6.23694184606438	10.6708325474697	1.8608417644234e-05
Probable asparagine synthase, glutamine-hydrolyzing (EC 6.3.5.4)	6.23692721461788	10.6712915845221	1.76129235812277e-05
Type IV pilus protein, PilN	6.22536747913731	10.6629891997972	1.86669131594792e-05
Phage integrase:Phage integrase, N-terminal SAM-like protein	6.21407654500595	10.6544517887373	1.97951218109425e-05
Serine acetyltransferase (EC 2.3.1.30)	6.21079448592245	10.6520928822067	1.98137787280504e-05
Tn7-like transposition protein C	6.20712424167519	10.648971847294	2.0976038517292e-05
Pilus assembly protein PilQ	6.1905746073139	10.6376743315138	2.1070567563231e-05
Two component heavy metal response transcriptional regulator, winged helix family	6.16073574068114	10.6160366764353	2.37942838458223e-05
Nucleoside phosphorylase (Response regulator receiver domain protein (CheY-like))	6.14039724434493	10.6014980122048	2.53414419981669e-05
Two component transcriptional regulator, winged helix family	6.12702173901873	10.5906935446019	2.8581746799669e-05
Putative aldehyde dehydrogenase	6.10058704205027	10.5717308664398	3.05398468582414e-05
Integrating conjugative element protein, PFL_4711 family	6.08076124870663	10.5573465938615	3.25908824745687e-05
Putative two-component sensor histidine kinase transcriptional regulatory protein	6.07041275659989	10.5490095115494	3.47167855981847e-05
Putative TetR-family regulatory protein	6.060534501213	10.542469344538	3.69767018546597e-05
Putative ABC transport system, ATP-binding protein	6.05404121972682	11.6035034830426	8.32716026509917e-07
Leucine-rich repeat-containing protein	6.04667359829362	10.5317205256884	3.94705145029538e-05
Putative TonB-dependent siderophore receptorferrioxamine B receptor	6.03164559477369	10.5217564138698	3.96220958495928e-05
Integrating conjugative element protein, PFL_4705 family	6.01531020311884	10.5107227078426	4.23228494226151e-05
Transposition protein, TnsD-related protein	6.01392118342375	10.5091846295321	4.50709754800383e-05
UspA domain protein	6.00791280946793	10.5063230346528	4.23944203398945e-05
Inner-membrane translocator	6.00620498126768	10.502908058309	4.51789245538843e-05
Conjugative coupling factor TraD, PFGI-1 class	5.99766150327052	10.4980261436024	4.52632386982876e-05
Asparagine synthetase (Glutamine-hydrolyzing) (EC 6.3.5.4)	5.98664309924428	10.4895351308989	4.85158981705737e-05
LysR-family transcriptional regulator	5.97501497462857	10.4807853669581	5.22351030632259e-05
CopD	5.97186148573805	10.4806238375935	5.22450599050938e-05
Probable transcriptional regulator	5.97168603498319	10.4788742475643	5.23530805417512e-05
Type IV pilus biogenesis protein PilV	5.96159203557656	10.4738464972523	5.26652785081908e-05
Type IV pilus biogenesis protein PilO	5.91711473362229	10.4418232845905	6.63888698420227e-05
Conjugative transfer ATPase, PFL_4706 family	5.91349287919472	10.4387081724195	6.66316790661277e-05
ATP-dependent helicase HrpB (Fragment)	5.90592893694257	10.4343136157142	6.69763822154117e-05
Valine--tRNA ligase (EC 6.1.1.9) (Valyl-tRNA synthetase) (ValRS)	5.90347450607438	10.4330142317855	6.70787927948484e-05
Putative transmembrane protein	5.89952407002892	10.4285994516324	7.20102311058134e-05
Putative GntR-family transcriptional regulator	5.89251411365058	10.425368136455	7.22827029535571e-05
Chaperone protein DnaK (HSP70) (Heat shock 70 kDa protein) (Heat shock protein 70)	5.88999426669909	10.4219878891086	7.25693162865868e-05
DNA topoisomerase III (EC 5.99.1.2)	5.88581954732432	10.4188449183569	7.78360906414229e-05
Amino acid permease-associated region	5.87948460602083	10.4153133778286	7.81565493266035e-05
Helicase, SNF2 family	5.85776216674825	10.4003365742648	8.50422145923638e-05
Peptidoglycan D,D-transpeptidase MrdA (EC 3.4.16.4) (Penicillin-binding protein 2) (PBP-2)	5.84571371016827	10.3917858304262	9.19008220173224e-05
Putative glycosyltransferase	5.83340085209414	10.384307419965	9.26998178681043e-05
Rhs family protein (Fragment)	5.82930647096758	10.3806741330699	9.30916024563325e-05
Non-specific serine/threonine protein kinase (EC 2.7.11.1)	5.8235023882263	10.3772725729514	0.000100059884516625
Putative response regulator	5.78841533625409	10.3533512705284	0.000110194852850109
Putative LysR-family transcriptional regulator	5.78252269104734	10.3478790709645	0.000118877087615082
Putative iron-regulated membrane protein	5.77203710952951	10.3419242647777	0.000119691704121569
Putative paraquat-inducible protein	5.76907254791833	10.3396418210974	0.000120006071737626
Putative lipoprotein	5.76887475891953	11.9249543057812	6.39554606972807e-07
Glycosyltransferase WbpL (EC 2.7.8.-)	5.76378278077975	10.336918598587	0.000120382704245077
Formyltetrahydrofolate deformylase (EC 3.5.1.10) (Formyl-FH(4) hydrolase)	5.75677673550995	10.3322945487462	0.00012982370200321
Ankyrin	5.74109400142623	10.3204688596775	0.000141260951529518
Copper resistance protein B	5.73889667721233	10.321227608864	0.000131479217798043
Integrating conjugative element relaxase, PFGI-1 class	5.73406642049202	10.3158093083952	0.00014201159205786
Transposase, IS3 family	5.72779533324263	10.3134793739378	0.000142389095699235
CopA family copper resistance protein	5.7261892053833	10.3118113166287	0.000142660248401593
ISPsy14, transposition helper protein	5.72502952442159	10.3103140986952	0.000153518415729059
Putative undecaprenyl-glycosyl transferase	5.72107119827031	10.308674122521	0.000143172235959131
Chemotaxis sensory transducer	5.69748938563837	10.2912126885031	0.000168645497040705
Transposase Tn3 family protein	5.68918799081945	11.3788171656243	2.21694793094851e-06
Putative ABC transport system, exported protein	5.68057905626166	10.2798305108872	0.000183781593173177
Putative type IV pilus biogenesis protein PilL	5.6755305863649	10.2789514702288	0.000170999544900952
Conserved hypothetical exported protein	5.6734147823257	10.2748106429699	0.000184819433798789
Single-stranded DNA-binding protein (SSB)	5.6679170609063	10.272357941996	0.000185329605689439
Integral membrane protein	5.66147155028817	10.2672621995153	0.000200685655533453
Putative sulfatase	5.65484737423281	10.2626638179571	0.000201717601368755
Putative prophage repressor	5.62923991356814	10.2473922487433	0.000221087021611256
AAA ATPase	5.62007915055908	12.1847934983356	6.85733392532191e-06
Putative ferric siderophore receptor	5.60416782169128	10.229952969417	0.000243070212833863
Gluconate transporter	5.60199850693892	10.2283567865599	0.000243500428663729
Amidase family protein	5.59176004588534	10.222272223938	0.000245150547256215
Glycosyl transferase family 2 WbnI	5.58903727761869	10.2206603753419	0.000265039408844495
Lipopolysaccharide biosynthesis protein	5.58851336177139	10.221206202225	0.000245441315877038
Arsenical pump membrane protein	5.58785483820813	10.2190892442011	0.000265497406250258
Putative sensory box GGDEF/EAL domains protein	5.57419757495332	10.2096273952713	0.000268280066432509
Putative acyl-CoA dehydrogenase	5.54759666566852	10.1936725598728	0.000294888604899333
Transcriptional regulator, DeoR family	5.5448913535257	10.1919344746964	0.000295452625455936
Ribonucleoside-diphosphate reductase (EC 1.17.4.1)	5.53837298427617	10.1900204324622	0.000296075557495683
Outer membrane autotransporter barrel	5.53169383824356	10.1841280064285	0.000322117592841417
CDF family cobalt/cadmium/zinc transporter	5.52506926961156	10.1804952846532	0.00032339617620638
TrbC protein	5.51494529986352	10.1730172336212	0.000326051492513923
Cation diffusion facilitator family transporter	5.50360089469234	10.1667983043	0.000355145262871742
Methylmalonate-semialdehyde dehydrogenase (EC 1.2.1.27)	5.49871138311718	10.1612949418834	0.000357273169541991
GtrA family protein	5.49237032251244	10.1603880566935	0.000357625600834903
Carbamoyl-phosphate synthase small chain (EC 6.3.5.5) (Carbamoyl-phosphate synthetase glutamine chain)	5.49142668016799	10.1575522334819	0.00038846744557579
LysR family transcriptional regulator	5.48886881879735	10.155509897003	0.000389320785244248
DSBA oxidoreductase	5.48863159530628	10.1563678576133	0.000388961974720012
Putative LysR family transcriptional regulator	5.48727032077953	10.1549340322828	0.000389561890495265
SNF2-related:Helicase, C-terminal	5.4796930261863	10.1504460806011	0.000391448408424328
Putative circadian clock protein, KaiC (EC 2.7.11.1)	5.47801177140359	10.1509219530294	0.000391247744083622
Chaperone protein ClpB	5.45545838773644	10.1361110546675	0.000430877106787458
Putative RNA polymerase sigma factor	5.44805388925828	10.1288880146525	0.000471117425118924
P-type conjugative transfer protein TrbJ	5.4478738407799	10.1332714323451	0.000432188984557986
DNA-binding response regulator, LuxR family	5.44195445115756	10.1262727691088	0.000435447275007384
Putative decarboxylase	5.41934526471387	10.1127007496264	0.000479287997768765
Diguanylate cyclase/phosphodiesterase	5.41332035054231	10.1069407826253	0.000482245321034793
Putative enterobactin receptor	5.4057006182341	10.1038629026774	0.000525376773241027
Pyruvate dehydrogenase complex repressor	5.3959401052473	10.0974633884639	0.000528941647371686
Paraquat-inducible protein A	5.39394096975515	10.0966364158098	0.000529404894567296
Glucose-6-phosphate 1-dehydrogenase (G6PD) (EC 1.1.1.49)	5.38795379345914	10.0925696156589	0.000577960191064701
Putative monooxygenase	5.38607126136584	10.0907277860579	0.000579073788136658
ISPsy20, transposase IstB	5.38457889634114	10.0904971046158	0.000579213483340556
Glucose dehydrogenase, methanol dehydrogenase subunit 1	5.37779811336815	10.0879261638767	0.000580773735257929
Putative membrane transport protein	5.36937621613288	10.0814101467805	0.000584755874484794
Outer membrane protein assembly factor BamA	5.36272553610941	10.0771565431989	0.000639154369002174
Fibronectin, type III	5.35620752083896	10.0730186027795	0.000641902934999797
Oxidoreductase	5.34761813206427	10.0677492418074	0.000645428232644666
Integrating conjugative element protein, PFL_4710 family	5.341311679119	10.0652658440305	0.000647099527107996
Nucleoside phosphorylase	5.33970840587435	10.0639730209361	0.000647972092745216
Putative nitrous oxide reductase (EC 1.7.2.4)	5.33401253772978	10.0683517621903	0.000592857405243898
Shufflon-specific recombinase	5.33028909725433	10.0605872286567	0.000650265453391659
Valine--tRNA ligase (EC 6.1.1.9)	5.32636143614404	10.0558011733895	0.000711826447860419
Porin	5.31248630565613	10.0471364735032	0.00071822034739225
Nucleotide sugar epimerase/dehydratase WbpM	5.30934873818322	10.0440441639921	0.000720522671175221
Probable D-serine dehydratase (EC 4.3.1.18) (D-serine deaminase) (DSD)	5.2975657504766	10.038949560932	0.000789806174240979
Putative phage integrase	5.29505859066279	10.0358479155082	0.000792313351375549
Protein-tyrosine kinase (EC 2.7.10.-)	5.26359985018647	10.0156941177295	0.000882884845914998
Phage tail tape measure protein, lambda family	5.25275033922705	10.010617638946	0.000887451229969831
Polysaccharide biosynthesis protein CapD	5.25107850478311	10.0125769890296	0.000885684646946326
Bifunctional ligase/repressor BirA (Biotin operon repressor) (Biotin--[acetyl-CoA-carboxylase] ligase) (EC 6.3.4.15) (Biotin--protein ligase) (Biotin-[acetyl-CoA carboxylase] synthetase)	5.23841568379395	10.0036234767812	0.000893799738290501
Phosphoenolpyruvate synthase (PEP synthase) (EC 2.7.9.2) (Pyruvate, water dikinase)	5.23482303941521	9.99935981232431	0.000980952267151751
IcmO	5.23415456427332	10.0007173118829	0.000979615294783807
Transcriptional regulator, LysR family	5.22238247656409	13.155721006181	6.0574976764924e-07
Group 4 glycosyl transferase	5.21684136053762	9.98934780655357	0.00108420975129693
WbpM (EC 5.1.3.-)	5.20959010931061	9.9846415511513	0.00108928701186292
Aspartyl/Asparaginyl beta-hydroxylase	5.20550658298836	9.982317195923	0.00109180760235801
GABA permease	5.20037708658316	9.97935469304219	0.00109503274604318
Prophage PSPPH06, putative reverse transcriptase/maturase	5.1791149143901	9.96840727288337	0.00121272568556901
Basal-body rod modification protein FlgD	5.17430643104027	9.9650428557583	0.0012167459917878
Glycine betaine/L-proline ABC transporter, substrate-binding periplasmic protein	5.15285828873436	9.95296617093272	0.00135060451996151
L-carnitine dehydratase/bile acid-inducible protein F	5.15261366785813	9.95259120780834	0.00135109648184919
Putative AraC-family transcriptional regulator	5.14995870401941	9.94772705244748	0.00135750262485917
Amino acid ABC transporter ATP-binding protein, PAAT family	5.14761814751087	9.95024872570806	0.00135417592862412
Transporter, MFS superfamily	5.14274176007547	9.94441835993708	0.00136188604551604
Type IV pilus protein PilM, putative	5.14202104930668	9.94893226336259	0.00135591114625427
TPR repeat-containing protein	5.14180967636346	9.95908545222295	0.00122391341524783
Flagellar basal body rod protein FlgB	5.14160973228824	9.94622871469272	0.00135948505132401
Putative AraC family transcriptional regulator	5.12969721968478	9.93746126587436	0.00150600104788696
Transcriptional factor MdcH	5.12662646375953	9.94039312015897	0.00136724715571027
Iron (III) dicitrate transport protein	5.12254480231825	9.93559319419844	0.00137368106031438
Bifunctional uridylyltransferase/uridylyl-removing enzyme (UTase/UR) (Bifunctional [protein-PII] modification enzyme) (Bifunctional nitrogen sensor protein) [Includes: [Protein-PII] uridylyltransferase (PII uridylyltransferase) (UTase) (EC 2.7.7.59); [Protein-PII]-UMP uridylyl-removing enzyme (UR) (EC 3.1.4.-)]	5.12140921653115	9.93385172916245	0.00151212804631148
Periplasmic sensor hybrid histidine kinase	5.12019894154013	9.93081676339517	0.00138385116119841
Methanol/ethanol family PQQ-dependent dehydrogenase	5.11192416843024	9.92735078249506	0.00152830930891843
Regulatory protein GntR, HTH	5.10618662903226	9.92609391705412	0.00153146707349435
Cytochrome c oxidase subunit 1 (EC 1.9.3.1)	5.10610545694165	9.92080176850364	0.00154486872433405
AAA ATPase central domain protein	5.10491210016144	9.92402852712394	0.00153667702745277
NAD dependent epimerase/dehydratase	5.09765248808864	9.91939987649113	0.00154844762879087
Methyl-accepting chemotaxis transducer	5.08535448625547	9.91507712774824	0.00155955995167047
Putative sensor kinase/response regulator fusion protein	5.08013504831548	9.90806446954959	0.00173428262289434
Error-prone DNA polymerase (EC 2.7.7.7)	5.07929234275775	9.9090351693795	0.00173153846748927
Putative deoxycytidylate deaminase (EC 3.5.4.-)	5.07551930086513	9.90767036909662	0.00173539856380288
Nucleoid-associated protein PFWH6_1056	5.07397820635768	9.90491617132656	0.0017432269126897
Putative esterase	5.06274854425673	9.89827815406473	0.00193977741147697
Putative multidrug resistance protein	5.06040936808647	9.89959442671354	0.00175850054997331
Transcriptional regulator, LysR family (EC 4.2.1.1)	5.05396684449179	9.89580025619653	0.00194753704167552
Conserved GGDEF domain protein	5.05158114773771	9.8944777451853	0.00195169727737718
Threonine synthase	5.05118058251337	9.89168478207953	0.00196052625034301
FoxA	5.045316758521	9.88975440628008	0.00196666285112662
Poly(3-hydroxyalkanoate) polymerase 1 (EC 2.3.1.-)	5.03543882767928	9.88355486925884	0.00198656300603291
TonB-dependent outermembrane receptor	5.03350693918655	9.88226249617873	0.0019907486568269
UBA/THIF-type NAD/FAD binding protein	5.02862672204707	10.8526193736371	2.60893988780297e-05
L-aspartate-like protein	5.0145060544535	9.87528812123578	0.00221854012598624
Aldehyde dehydrogenase family protein (EC 1.2.1.-)	5.00061660959979	9.8652947950009	0.00225449151807682
Cellulose synthase catalytic subunit [UDP-forming] (EC 2.4.1.12)	4.99923786461248	9.86524147232689	0.00225468563889461
Putative dehydrogenase	4.9991334747464	11.4505085716367	2.35600015889687e-05
Putative transposase for insertion element	4.98935435156563	9.85844682785503	0.00251484072026271
Putative aminotransferase	4.97375541371956	10.7804412366253	3.76289845380456e-05
Esterase EstC-like protein	4.96371832354939	9.84145849152711	0.00258399560694297
Glycosyl transferase, family	4.95919759510396	9.84133463766234	0.00258450999306719
Amidase	4.95797820466785	9.84229486212472	0.00258052594282533
Ribonucleoside-diphosphate reductase subunit beta (EC 1.17.4.1)	4.95618429225251	9.84131517608118	0.00258459083396027
Aromatic amino acid transport protein	4.93963200589194	9.83018830588107	0.00290549100209361
Putative GntR family transcriptional regulator	4.93868733881693	9.82898223536299	0.00291104969017135
ChrA	4.93046036538864	9.83028493770194	0.00290504634831886
Cation efflux system protein	4.92860783374617	9.82505287041735	0.0029292750436445
Putative glutamine synthetase	4.92836665360443	9.82370073137701	0.00324698096683468
Putative transport related membrane protein	4.92633220298786	9.82704613258653	0.00292000770628689
Efflux ABC transporter, permease protein	4.92523318400413	9.82432140905225	0.00293268731662128
30S ribosomal protein S1	4.92512917388272	9.8234011568332	0.00293698907667624
Copper resistance protein CopC	4.92463406812042	9.82667327565817	0.00292173777395728
Fis family GAF modulated sigma54 specific transcriptional regulator	4.92225678990997	9.82441936666107	0.00293222998566337
Transcriptional regulator, LacI family	4.91848399605096	9.81890746744992	0.00295813635222882
A/G-specific adenine glycosylase (EC 3.2.2.-)	4.91544797637709	9.81846434378192	0.00327358494105154
Putative transmembrane transport protein	4.91506255558832	9.81961361002516	0.00295479764088171
Phage-related protein	4.91255198231024	10.7651071025951	4.18344536057429e-05
Putative ABC transport system, permease	4.9104655324589	9.81206706533038	0.00330655272281579
Phosphoenolpyruvate-protein phosphotransferase (EC 2.7.3.9)	4.90880309749996	9.81240946063662	0.00330477510194236
Putative AraC-type regulatory protein	4.90329262613995	9.81042740288714	0.00331508611865185
Phage minor tail protein L	4.89846231621318	9.81007325712234	0.00331693373454379
RNA polymerase sigma-70 factor, ECF subfamily	4.89568139264513	9.80523568855075	0.00334233345171895
Amino acid ABC transporter, permease protein	4.87881698484374	9.79930622569658	0.00373591734124655
Autotransporter	4.87708937391871	9.79753075739948	0.00374621427281252
Site-specific recombinase, DNA invertase Pin	4.87421140530653	9.7954381247205	0.00339471199769896
Permease for cytosine/purines, uracil, thiamine, allantoin	4.87411380822264	9.7931912718458	0.00377156953695412
Site-specific DNA-methyltransferase (Adenine-specific) (EC 2.1.1.72)	4.8635437978539	9.79506023945445	0.00339675768115448
Putative ATP-binding component of ABC transporter	4.85990969743856	9.78716506817246	0.00380722833722139
Amino acid ABC transporter membrane protein, PAAT family	4.85796084993495	9.78926502931939	0.00379474262654266
Putative efflux protein	4.85682398533683	9.78399682719551	0.00382618749648259
Potassium-transporting ATPase potassium-binding subunit (ATP phosphohydrolase [potassium-transporting] A chain) (Potassium-binding and translocating subunit A) (Potassium-translocating ATPase A chain)	4.85065277106058	9.78178561941024	0.00383950707438528
Acetylornithine deacetylase (EC 3.5.1.-) (EC 3.5.1.16)	4.84937262087376	9.78182461737754	0.00383927153779281
Multidrug resistance protein B (EC 4.3.2.1)	4.84611415500859	9.78306524136381	0.00383179026222208
KilA-N domain protein	4.84402491896547	9.78585740392347	0.00381503575539653
Tyrosine-protein kinase (EC 2.7.10.1)	4.84323281920799	9.7782105926251	0.00428102592864663
Aminotransferase, DegT/DnrJ/EryC1/StrS family	4.83864735361521	9.77770444142173	0.0038642812151484
Nucleoid-associated protein PFLU_1049	4.83527230455269	9.78071108248576	0.00384600583889919
LysR family regulatory protein	4.82949485154159	9.7696758467453	0.00433778224719676
RecF protein	4.82622374841359	9.76933169166904	0.00434009562663775
Isocitrate dehydrogenase kinase/phosphatase (IDH kinase/phosphatase) (IDHK/P) (EC 2.7.11.5) (EC 3.1.3.-)	4.82395235013837	9.77160592293002	0.00432484420867789
Outer membrane fimbrial usher porin	4.82223972347446	9.76794896131659	0.00434940973690073
Putative lipase	4.8206193450614	9.76446092377998	0.00437304484656477
Undecaprenyl phosphate-alpha-4-amino-4-deoxy-L-arabinose arabinosyl transferase (EC 2.4.2.43) (4-amino-4-deoxy-L-arabinose lipid A transferase) (Lipid IV(A) 4-amino-4-deoxy-L-arabinosyltransferase) (Undecaprenyl phosphate-alpha-L-Ara4N transferase)	4.81488399129418	9.76430459956633	0.00437410881042507
Putative alkane monooxygenase	4.81218054144925	9.76026538579741	0.00440174119635525
ATP-dependent helicase HrpB	4.79545819057368	9.75703389544392	0.00442404473280294
Glycosyl hydrolase	4.78935499665444	9.7555486053774	0.00492276755640517
RND transporter, HAE1 family	4.78583220538312	9.75077772736623	0.00495882145892059
UrtE (EC 3.6.1.3)	4.78530812215332	9.74846788824953	0.00497642663726411
SsrA-binding protein (Small protein B)	4.78170655819571	9.74467122606643	0.00500557829104228
Alkanesulfonate monooxygenase (EC 1.14.14.5) (FMNH2-dependent aliphatic sulfonate monooxygenase)	4.77976359900452	9.74319719727271	0.00501696851573524
Putative cell morphology-related protein	4.77772342420864	9.74482063832076	0.00500442600635261
Ferredoxin-dependent glutamate synthase (EC 1.4.1.13)	4.77565232919181	9.74264225307375	0.00502126725650168
Leucine-rich repeat domain protein	4.77544169418975	9.74171825112038	0.00502843763531167
5-oxoprolinase (ATP-hydrolyzing) (EC 3.5.2.9)	4.77458620320696	9.73946736416404	0.00504597210714554
Diguanylate cyclase	4.77340886498341	9.74189059954757	0.00502709897148325
Glycosyl transferase, group 1 family protein	4.7712161872357	9.74130286871961	0.00503166628771019
Anti-sigma factor FoxR	4.76718217753814	9.73905732050562	0.00504917666712913
ABC transporter-like protein	4.76442209093766	9.73961445636415	0.0050448233327242
UvrABC system protein B (Protein UvrB) (Excinuclease ABC subunit B)	4.76433170773702	9.73687276148309	0.00506630316026251
Putative oxidoreductase	4.76428504083439	11.4394323391994	1.17032031599428e-05
Luciferase-like protein	4.75534233797401	9.7357186860225	0.00507538757553911
Putative putative sensory box GGDEF/EAL domain protein	4.75400890159969	9.73184963686525	0.00567568144826439
Putative ABC transport system, substrate-binding protein	4.74711355899499	9.7267423464056	0.00571986821041018
TraY/DotA-like type IV secretion system protein	4.74677597989829	9.7271285212507	0.00571650821095389
Integrating conjugative element membrane protein, PFL_4697 family	4.73520833016308	9.72391380082378	0.00574457370829362
Recombination-associated protein RdgC	4.7345578764586	9.7210953993798	0.00576935802371249
Putative Orn/Arg/Lys decarboxylase	4.7318060430593	9.71869518549998	0.0057905976642806
DNA-directed RNA polymerase subunit alpha (RNAP subunit alpha) (EC 2.7.7.6) (RNA polymerase subunit alpha) (Transcriptase subunit alpha)	4.73097819345606	9.72300238726752	0.00575257010308536
NADH dehydrogenase (Quinone) (EC 1.6.99.5)	4.7304692631088	9.72045737127829	0.00577499201827058
RND family efflux transporter, MFP subunit	4.72944132112332	9.72161723947258	0.00576475642530047
Thioredoxin domain protein, DsbA family	4.72560533959627	9.71757686541246	0.00580053570192149
Putative helicase	4.72422314249347	9.71364253039244	0.00649701741708853
Putative MCP chemoreceptor protein	4.72374500032583	9.71976117783973	0.00578114949884975
Glycogen debranching enzyme GlgX	4.72301067580346	9.72840861354277	0.00513352487256121
Putative iron-sulfur binding oxidoreductase	4.72085691803592	9.71975323509141	0.00578121980794694
Periplasmic binding protein	4.71806689499458	9.71325338370107	0.00583920936497246
Methylenetetrahydrofolate reductase (EC 1.5.1.20)	4.71238751979426	9.71129557501382	0.00585685502684363
Putative DNA-binding protein	4.71170413090329	9.71118781385531	0.00652092677919107
Putative LacI-family transcriptional regulator	4.69579218027936	9.69963372061903	0.00663535815652403
D-serine permease DsdX	4.68728553022832	9.69853406236232	0.00664641412381087
Inosine-5'-monophosphate dehydrogenase (IMP dehydrogenase) (IMPD) (IMPDH) (EC 1.1.1.205)	4.68408244850218	9.70383760932559	0.00659335840012279
NreA-like protein	4.67816371378306	9.6958945218524	0.00667307076128218
GDP-mannose 4,6-dehydratase (EC 4.2.1.47) (GDP-D-mannose dehydratase)	4.67647929848405	9.69555059964723	0.00667655640684574
Glycerol-3-phosphate acyltransferase (GPAT) (EC 2.3.1.15)	4.67589984843628	9.69384636885945	0.00669387107400975
Iron-containing alcohol dehydrogenase	4.67315275189376	9.69239652735951	0.0074801858843045
Transcription termination/antitermination protein NusA	4.67190737083418	9.69430740816953	0.00668918004155577
Putative sigma-54 dependent regulatory protein	4.66545633434808	9.68556590228822	0.00755625571809632
Putative phage tail-related protein	4.66515078779739	9.68805811959399	0.0075283590809412
P-type conjugative transfer protein TrbL	4.66248820883614	9.69005249926477	0.00673267034264832
Purative iron-transport related exported protein	4.65728526511153	9.68215716588056	0.00759467777776843
Exonuclease RNase T and DNA polymerase III	4.65446945877901	10.6870866282622	0.000404886544507754
Putative penicillin-binding exported protein	4.65314281797679	9.68113072687751	0.00760630809807685
Putative outer membrane porin A protein	4.64735710002371	9.67806438592975	0.00764122041966957
CBS/transporter associated domain protein	4.6428321074114	9.67720084373312	0.0076510981598431
Phospholipase D/transphosphatidylase	4.63994708306004	9.67523847071894	0.00767362016711005
MltA-interacting MipA family protein	4.63883136315945	9.67366760787702	0.00859091545618846
Amino acid transporter, AAT family	4.63646240260936	9.67002120495362	0.00863665447365971
GDP-L-fucose synthase (EC 1.1.1.271) (GDP-4-keto-6-deoxy-D-mannose-3,5-epimerase-4-reductase)	4.63609818885024	9.67155084836749	0.00861741995417819
Integrating conjugative element protein, PFL_4669 family	4.62880169996105	9.66970160109422	0.00864068199818581
Monosaccharide-transporting ATPase (EC 3.6.3.17)	4.61481991007509	9.65836215572094	0.00878553803073517
Putative adhesin	4.61422619263929	9.6593706552327	0.00877249892781455
Putative zinc-binding dehydrogenase	4.61396388993611	9.65940378795975	0.00877207106933459
Glycosyltransferase, group 1 family	4.61320656452703	9.66078218162831	0.00875430056204078
Putative iron transport-related regulatory protein	4.61194380092455	9.66203706790457	0.0087381720437052
Putative cytochrome oxidase subunit I	4.6101917706705	9.65857316889656	0.00878280725198014
Type II secretion system protein E	4.60855376102628	9.66211655315375	0.00873715204529293
Phosphate transporter	4.60382727899219	9.6559598857745	0.00881672168827884
Putative multiphosphoryl transfer protein	4.6002932117463	9.65359583368387	0.00883954112964266
Transposase, TnpA family	4.59909187834497	10.5075453037109	0.000155445718815123
NADH dehydrogenase II	4.59587548003065	9.6521544007203	0.00885173742321804
Succinate-semialdehyde dehydrogenase [NADP+] (EC 1.2.1.16)	4.59407991300049	9.65172025382766	0.00885541880087728
Putative short-chain dehydrogenase	4.59360399732926	9.64994114785412	0.00887054349132772
D-methionine transport system substrate-binding protein	4.59278714453466	9.64957899633975	0.00992708988892081
Helicase C-terminal domain protein	4.59264199475094	9.65047668579211	0.00886598418292627
Fimbrial usher protein	4.59078187654689	9.64882857848592	0.00888003344108192
Putative phytochrome/sensor histidine kinase	4.584087674146	9.64497513203768	0.00996978305843191
Chemotaxis protein methyltransferase CheR (EC 2.1.1.80)	4.57948768034463	9.64404505197952	0.00997846283060969
UDP-N-acetylenolpyruvoylglucosamine reductase (EC 1.3.1.98) (UDP-N-acetylmuramate dehydrogenase)	4.57742868248549	9.64201092521262	0.00999751059995166
Lon protease (EC 3.4.21.53) (ATP-dependent protease La)	4.57486759188223	9.64554029277862	0.00890822511298286
dTDP-glucose 4,6-dehydratase (EC 4.2.1.46)	4.57421857721484	9.64584483280428	0.00890560513978434
Putative cation transport-related membrane protein	4.57273222456178	9.64252373928507	0.00999270016264054
Putative transmembrane sensor	4.57006791665305	9.63801302024512	0.0100352080437072
Putative amidohydrolase 2 protein	4.56979887399881	9.63931858771332	0.0100228592839643
Sensory box histidine kinase	4.56785831076488	9.63609684258375	0.0100533997250064
Putative substrate-binding transport protein	4.56216742001477	9.6340995227005	0.0100724475890653
6-phosphogluconate dehydrogenase-like protein (EC 1.1.1.44)	4.55454910831858	9.62980431485318	0.0101137090242536
FAD linked oxidase-like protein	4.55409433517608	9.63072044603403	0.0101048738482654
Putative two-component system, sensor kinase protein	4.553733386188	9.63083424237509	0.0101037777045902
Conserved EAL domain protein	4.55354631541075	9.63589906006466	0.0100552820029425
Outer membrane porin protein OprD	4.54661775693982	9.63042779411883	0.0101076941466776
Type I restriction enzyme R Protein (EC 3.1.21.3)	4.54313374815966	11.378228727676	3.19982282965644e-05
Cytochrome c family protein	4.54297460227829	9.62654847280474	0.0113730273837826
Putative amino acid transport-related, membrane protein	4.53949051506889	9.62486798736802	0.0113907555963447
Acyl-coenzyme A dehydrogenase (EC 1.3.99.-)	4.53830336549843	9.62359289547643	0.0114042528735
Putative glutamate synthase	4.53790469005373	9.62284650654361	0.0114121720349427
Putative quinone oxidoreductase	4.53428158707758	9.62774077953298	0.0101336786664237
Sulfate ABC transporter, periplasmic sulfate-binding protein	4.53163147627821	9.62185204421484	0.0114227444032838
Transcriptional regulator, Cro/CI family	4.52626871515803	9.61902425472066	0.0114529400060163
Cytochrome c class I	4.52562358558808	9.63375670275801	0.0100757258119737
Transporter, major facilitator family	4.51871513324578	10.4814313931707	0.000190551567553542
Acetylpolyamine aminohydrolase	4.51705624226836	9.61299248453932	0.0115180108019858
Peptidoglycan lytic exotransglycosylase (EC 4.2.2.n1)	4.51560438180379	9.61521046623116	0.0114939776169783
Aldehyde dehydrogenase	4.51515794598967	10.4493527464363	0.000223742058673434
Sigma factor regulatory protein	4.51357863412828	9.60979544354424	0.0115528707754533
ABC transporter substrate-binding protein	4.51222887563358	9.6147347036886	0.0114991224045133
Putative transmembrane sensor protein	4.51222825822147	9.61293152525066	0.0115186730776027
Putative transport-related acyltransferase protein	4.51101565235635	9.60922440477861	0.0115591245509257
ISPpu14, transposase	4.50902539267964	9.61046816328122	0.0115455140634573
Nicotinate-nucleotide pyrophosphorylase (EC 2.4.2.19)	4.50763362393312	9.61057483523111	0.0115443485778411
Amino acid ABC transporter substrate-binding protein, PAAT family	4.50710264000831	9.61285912060323	0.011519459819752
Transcriptional regulator, GntR family	4.50709200059034	10.9608861464739	4.35429459299799e-05
Sulphate transporter	4.50406140531145	11.1342589920333	0.000174024198481803
Mannose-1-phosphate guanylyltransferase	4.50252065136804	9.60838817321189	0.0115682975889612
Monosaccharide ABC transporter ATP-binding protein, CUT2 family	4.49933551326481	9.60694889280796	0.0115841275861434
High-affinity branched-chain amino acid transport ATP-binding protein	4.49927951465445	9.60340102088921	0.0116233762834192
Exonuclease	4.49834408735194	9.60392861859624	0.0116175191214137
AcrB/AcrD/AcrF family protein	4.49100975085189	9.60908999085509	0.0115605978018893
Putative phage baseplate assembly protein	4.48998815736675	9.60186835292642	0.0116404322494341
Monooxygenase, FAD-binding protein	4.4849750491345	9.60090892512479	0.0116511401355195
Phage late control gene D protein-like protein	4.48486838285085	9.60288273086312	0.0116291371377694
Tn7-like transposition protein A	4.48320785696306	9.59869560094347	0.0131149067869692
Iron-sulfur cluster-binding protein	4.48077539180753	9.59836036758939	0.0131189846797084
Putative FAD dependent oxidoreductase (EC 1.-.-.-)	4.4800400552228	9.5954905462629	0.0131540238028097
Putative 4-amino-4-deoxy-l-arabinose lipid A transferase	4.47227776328271	9.593705138446	0.0131759404949159
Poly(3-hydroxyalkanoate) depolymerase (EC 3.1.1.-)	4.47163152047036	9.59333128208323	0.0131805412438645
Major facilitator transporter	4.47134170266712	9.58991852076093	0.0132227243484122
Hydrolase of the alpha beta superfamily protein	4.46987349171205	9.59636210479598	0.00316620963883195
Putative glycosyltransferase (Group 1)	4.46427864949118	9.59128480141861	0.00318476282129736
Acyl-CoA dehydrogenase type 2 domain	4.46296897516265	9.58571475274028	0.0132751466705666
Putative diguanylate cyclase/phosphodiesterase (GGDEF & EAL domains) with PAS/PAC sensor(S)	4.46017242877547	9.58591285020901	0.0132726647955145
Glucose-1-phosphate thymidylyltransferase (EC 2.7.7.24)	4.45924394387179	9.59029042698669	0.00318842473523306
Tn7-like transposition protein B	4.45776796117951	9.58618065488371	0.00320365905431878
Transcriptional regulator, IclR family	4.45584880121806	9.58499419792949	0.00320808710377542
Heavy metal efflux pump CzcA	4.45345380652587	9.58999334661298	0.0031895205855618
TonB-dependent outermembrane ferrichrome receptor FhuA	4.45204389370517	9.57891331065935	0.0133610587607722
Type IV pilus biogenesis protein PilS	4.45060259302855	9.58372020701757	0.00321285693327559
C-5 cytosine-specific DNA methylase	4.45035425025273	9.58356198821575	0.00321345039939494
Ankyrin repeat-containing protein	4.45034585660775	9.58226032324221	0.00321834204312285
Putative ATP-dependent DNA ligase	4.44939000943579	9.58526049989593	0.00320709204418095
Putative amino acid ABC transport system, membrane protein	4.44783873680992	9.58068716132626	0.00322427594432314
Putative acyl-CoA dehydrogenase family protein	4.44655741947955	9.58324875275163	0.00321462603499998
Xanthine/uracil permease family protein	4.44551847941446	9.57896688960102	0.00323079240757255
Aminotransferase class-III (EC 2.6.1.18)	4.44004969359058	9.57565120848715	0.00324343450280485
Sensory box histidine kinase/response regulator	4.43885558210067	9.57702292950954	0.00323819120413864
Putative iron siderophore-related protein	4.43667997138089	9.57632033494098	0.00367932566960419
Putative two-component response regulator transcriptional regulatory protein	4.43632235890063	9.5770304262126	0.00367634965579929
Extracellular solute-binding protein family 3	4.43415924101624	9.57418785946315	0.0036882955170452
Putative exported heme receptor protein	4.43228637470778	9.57155363092031	0.00369944378777229
Phage integrase	4.43216734662724	11.467913135133	2.17273222323059e-05
Integrating conjugative element protein, PFL_4693 family	4.43200111029364	9.57227667069364	0.00369637631884546
Lipoprotein, putative	4.43177290735127	9.57418669729262	0.00368830041886061
Iron(III)-transport system permease	4.4308380385806	9.57492296935703	0.00368519788516976
Ribosomal RNA large subunit methyltransferase G (EC 2.1.1.174) (23S rRNA m2G1835 methyltransferase) (rRNA (guanine-N(2)-)-methyltransferase RlmG)	4.43051205605064	9.57158701868061	0.00369930201603739
Extracellular ligand-binding receptor	4.42882554702068	9.57055716861399	0.00370368058516954
Glutamate-1-semialdehyde 2,1-aminomutase (GSA) (EC 5.4.3.8) (Glutamate-1-semialdehyde aminotransferase) (GSA-AT)	4.42640845073985	9.57288410502949	0.00369380369746581
ISPpu10, transposase	4.42556538356119	9.57481628551221	0.00324663507597509
Two-component system, response regulator	4.41870776257564	9.56661900132108	0.00372053168095584
Transcriptional regulator, AraC family	4.41059534834252	12.2252459536614	1.4913829491856e-05
Transcriptional regulator, MerR family	4.40835993057113	9.56170902993558	0.00374178207053475
Antirepressor protein	4.40824960567779	9.5687533592546	0.0037113777452834
VacJ-like lipoprotein	4.40725327591457	9.56372060799334	0.00373304335471134
Glycosidase, putative	4.40229737157258	9.55770940561359	0.00375929301507866
RNA polymerase sigma factor RpoD (Sigma-70)	4.40084272685966	9.55857115521457	0.00375550479397284
Cation/acetate symporter	4.40047449087116	9.56224899416903	0.00373943188933976
Putrescine ABC transporter, periplasmic putrescine-binding protein, PotF family	4.39694171959896	9.55643568858725	0.00376490776637757
Isocitrate dehydrogenase [NADP] (EC 1.1.1.42)	4.39642995482208	10.3275790245154	0.000461763326488798
Nucleotide sugar dehydrogenase	4.39619055581285	9.56107586964671	0.00374454206999635
Putative exported fatty acid cis/trans isomerase	4.39321103462778	9.55440727924898	0.00377388775962523
Transcriptional regulator, TraR/DksA family	4.39062115626824	9.5576435157518	0.00375958301324896
Putative phosphorous compounds metabolism-related dioxygenase	4.39031716714679	9.55330642255364	0.00377878123969037
ADP-ribosylation/Crystallin J1	4.38745022762418	9.55446423822933	0.00377363494919079
Putative formate dehydrogenase	4.38338479457154	9.55180594910844	0.00430948902404956
Putative metalloprotease	4.38196207654534	9.54986984488489	0.00431901727838135
RND efflux system, outer membrane lipoprotein, NodT	4.37968646360879	9.55571509167821	0.00376809250897088
Putative amino acid activating peptide synthase domain	4.37852198030632	9.55309089899681	0.00377974091776386
Sensor histidine kinase KdpD	4.37651924048851	9.54494198252381	0.004343484532514
DEAD/DEAH box helicase, N-terminal	4.36896648588174	9.54486360075246	0.00434387622391721
DegT/DnrJ/EryC1/StrS aminotransferase	4.36737130450867	10.9080371075821	0.000131433251006658
Resolvase, N-terminal domain protein	4.36640387503203	10.3506076330161	0.000393192731424258
Putative aldolase	4.36385077389207	9.54312594682289	0.00435258008446269
Amine oxidase (EC 1.4.3.-)	4.36382172122762	9.53941185114704	0.0043713156665262
Putative phage host specificity protein	4.36333041763901	9.54563886641503	0.00434000553131725
DNA primase-like protein	4.35974027382986	9.5453937847926	0.00434122832011253
Serine transporter	4.35692077620948	9.54040074142855	0.00436630962960321
TonB-dependent heme receptor	4.35299128211604	9.53624600081631	0.00438742876842533
3-dehydroquinate dehydratase (3-dehydroquinase) (EC 4.2.1.10) (Type II DHQase)	4.35196665184152	9.53649363056277	0.00438616363377004
Transcriptional regulator AcoR	4.35064786738389	9.53662601188295	0.00438548763469408
ATP-dependent helicase HrpA (EC 3.6.1.-)	4.35035496733859	9.53578209254611	0.00438980105889182
Putative outer membrane porin	4.34903049352819	9.53449478722189	0.00439639897596237
Putative reductase	4.34785378589569	9.53469489286011	0.00439537190873473
L-lactate dehydrogenase (EC 1.1.2.3)	4.33954678498494	9.53280423250654	0.00440509735767083
Transcription termination factor Rho (EC 3.6.4.-) (ATP-dependent helicase Rho)	4.33936594110763	9.53330047107714	0.00440254009610025
Putative LysR family regulatory protein	4.32769435778401	9.5255020260464	0.00507256218284531
Class II glutamine amidotransferase	4.3263243206354	9.52492445759209	0.00444615143723326
UDP-N-acetylglucosamine 2-epimerase (EC 5.1.3.14)	4.32207930026749	9.52315743209762	0.00508615290889553
UPF0061 protein LMED105_13763	4.32200569721521	9.53484326164114	0.00439461073274934
Inositol 2-dehydrogenase (EC 1.1.1.18) (Myo-inositol 2-dehydrogenase) (MI 2-dehydrogenase)	4.31624129768463	9.5223407255626	0.0044597983138096
Two-component hybrid sensor histidine kinase and regulator	4.31512292501733	9.51949058811898	0.00510757431496082
Transcriptional regulator, LysR-family	4.31250683708632	9.51822509512161	0.00511501463578824
Resolvase, N-terminal domain	4.31014303847358	9.51558721176879	0.00513057143372867
Putative transferase	4.30913608931979	9.51814032337669	0.00511551391584673
Tyrosinase	4.30829297002738	9.51673997065697	0.00512377750573043
Putative transmembrane transporter	4.30817950782773	9.51622671034879	0.00512681383640611
Spermidine n1-acetyltransferase	4.30774904532447	9.51825793436105	0.00511482125209505
PAS/PAC sensor hybrid histidine kinase	4.30769686800618	9.52915151019559	0.00505157058168938
Type 4 prepilin-like proteins leader peptide-processing enzyme (EC 2.1.1.-) (EC 3.4.23.43)	4.30707927466321	9.51746897715548	0.00511947182902948
Polyphosphate kinase (EC 2.7.4.1) (ATP-polyphosphate phosphotransferase) (Polyphosphoric acid kinase)	4.30574136151461	10.2670713773731	0.000650931131048983
Succinic semialdehyde dehydrogenase	4.30484040268213	9.51512885381066	0.00513293923220286
WxcM domain protein, C-terminal domain protein	4.3001033000818	9.51544972449667	0.00513128133096203
Lysine exporter protein (LysE/YggA)	4.29612304640476	9.51103184861211	0.00515424767323638
Glutaminase (EC 3.5.1.2)	4.29338660167735	9.51078604686967	0.0051555343737471
DNA-directed RNA polymerase subunit beta' (RNAP subunit beta') (EC 2.7.7.6) (RNA polymerase subunit beta') (Transcriptase subunit beta')	4.29317222290955	9.51506053619586	0.00513329242540996
Aconitate hydratase B (EC 4.2.1.3) (EC 4.2.1.99) (2-methylisocitrate dehydratase)	4.29273082109826	9.50754239082909	0.00517260278043133
Type I secretion membrane fusion protein	4.29095108088379	9.50874371514195	0.00516626199376703
Transcriptional regulator protein	4.29091969990115	9.51068540732877	0.00515606146483884
Restriction modification system DNA specificity domain	4.28963115977619	9.51336001525185	0.00514210705252911
Lysozyme (EC 3.2.1.17)	4.28708961922929	9.50930362865503	0.00516331445582156
Putative bactoprenol glycosyl-transferase from phage origin	4.28457065423669	9.51021165859187	0.00515854481228947
Response regulator receiver:transcriptional regulatory protein	4.28264748622221	9.50668308140716	0.00517715237118296
Hydroxymethylpyrimidine kinase (EC 2.7.1.49)	4.2806799076882	9.50399048487631	0.00519148443622608
Two-component system sensor protein	4.28060373790375	9.50580733194866	0.00518180107743551
Hypothetical membrane protein	4.2785124043107	10.2502245447202	0.00071157507713799
Sigma-54 interacting regulatory protein	4.27525404536662	9.49888230478331	0.00597680348935406
Putative permease protein	4.2749388837129	9.49985787261773	0.00597098467426664
4-hydroxy-tetrahydrodipicolinate reductase (HTPA reductase) (EC 1.17.1.8)	4.27218771067673	9.5018142634742	0.00595936662773543
Alcohol dehydrogenase	4.26664918409279	9.4979892992013	0.00598214475043646
Cobalt-zinc-cadmium resistance protein	4.26515020408429	9.50482700305596	0.00518701943068675
Trk system potassium uptake protein	4.26040403712502	9.49718960258096	0.00598694003467777
NADH dehydrogenase (EC 1.6.99.3)	4.25455630225358	9.49257135264272	0.00601485885074014
Glycosyl transferase family 39	4.25444618831292	10.305112829058	0.000543330052908755
Prepilin	4.25136538710882	9.49291900139793	0.00601274369685552
Monooxygenase, NtaA/SnaA/SoxA family	4.24977520843535	9.49116962803839	0.00602340966812481
Probable intracellular septation protein A	4.24821897416483	9.50167779050918	0.00520388731904667
Putative transport-related, membrane protein	4.2480341961882	9.49252039119975	0.00601516909473453
Poly(3-hydroxyalkanoate) polymerase (EC 2.3.1.-)	4.24502833862566	9.48965530389007	0.00603268804266972
Membrane-bound lytic murein transglycosylase A (EC 4.2.2.n1) (Murein hydrolase A)	4.24346610202164	9.4902352657917	0.00602912956630326
Transcription regulator protein	4.24255722368383	9.48823972837291	0.00604139980722605
Probable GABA permease (4-amino butyrate transport carrier) (Gamma-aminobutyrate permease)	4.24101477819773	9.48661901320731	0.00605141992708127
Aconitate hydratase (Aconitase) (EC 4.2.1.3)	4.23374111246598	9.49245113237595	0.00601559080612036
Oxidoreductase, FAD/FMN-binding/pyridine nucleotide-disulfide oxidoreductase	4.23302486967167	9.48334471646452	0.00607181409240615
FMN-dependent NADH-azoreductase (EC 1.7.-.-) (Azo-dye reductase) (FMN-dependent NADH-azo compound oxidoreductase)	4.23249987475235	9.48371937785306	0.00606947021030694
GDP-mannose 6-dehydrogenase (EC 1.1.1.132)	4.22781650418101	9.48235800796663	0.0060779997269306
Chromate resistance protein	4.22562282447647	9.48777212337685	0.00604428574891691
Phenylacetic acid degradation protein PaaN	4.22112177611954	9.47758802796217	0.00702000395556722
Putative dipeptidase	4.22003651294322	9.4771698728582	0.00611083159588399
Type I secretion outer membrane protein	4.21456830672487	9.47534462902707	0.0070358050999963
Ferripyoverdine receptor	4.21405674624834	9.47600733596391	0.00703112622846405
Agmatine deiminase (EC 3.5.3.12) (Agmatine iminohydrolase)	4.20881456320951	9.47161359490726	0.00706232325880138
Putaive membrane protein	4.20878127327058	9.47448301328782	0.00704190237360127
DNA-cytosine methyltransferase	4.20810110995351	9.47715710141038	0.00611091306028375
IcmB (DotO)	4.20381959159065	9.47729370580292	0.00611004187575802
Thymidylate synthase	4.20327649985348	9.47660249115221	0.00611445378854104
Type III secretion protein rscV	4.19915791129839	9.47033162153791	0.00707150442179184
Putative lipoprotein releasing system, membrane protein	4.19857223661688	9.47241672168906	0.00705658967888663
Glycosyl transferase family 11	4.1974105011786	9.46812977287939	0.00708735738759805
Putative permease component of ABC transporter	4.19700354978785	9.47151399411294	0.00706303529203882
Bifunctional protein FolD 2 [Includes: Methylenetetrahydrofolate dehydrogenase (EC 1.5.1.5); Methenyltetrahydrofolate cyclohydrolase (EC 3.5.4.9)]	4.19693608654373	9.47008575155155	0.00707326937662344
2,5-diketo-D-gluconic acid reductase B (EC 1.1.1.274)	4.19630700715584	9.46770163428193	0.00709045229929253
Putative AAA ATPase family protein	4.19390848954364	9.4638151373524	0.0071187328950778
Carboxyl-terminal processing protease (EC 3.4.21.102)	4.19338905186564	9.46666161086143	0.00709798725409113
Putative TonB-dependent membrane protein	4.19263940609148	9.46139372975144	0.0071365236117437
Two-component response regulator	4.19236703422372	9.47714716803132	0.00611097642387985
Adenosylhomocysteinase (EC 3.3.1.1) (S-adenosyl-L-homocysteine hydrolase) (AdoHcyase)	4.18833272406274	9.46863487071207	0.00708371135098446
D-lactate dehydrogenase (Cytochrome) (EC 1.1.2.4)	4.18540026261139	10.1877806906255	0.00101778114654115
Peptide ABC transporter, periplasmic peptide-binding protein	4.18276703972782	9.4627265789738	0.00712671446105274
Heavy metal translocating P-type ATPase	4.17937442519833	9.47008973174615	0.00707324079464352
Glutathione S-transferase (EC 2.5.1.18)	4.17811066608612	9.46251531959453	0.0071282665556524
Glutamin-(Asparagin-)ase (EC 3.5.1.38)	4.17695288111793	9.45953043074679	0.00715030416801019
NAD-dependent protein deacylase (EC 3.5.1.-) (Regulatory protein SIR2 homolog)	4.17497171772176	9.4603179224595	0.00714447040948547
Lipid A biosynthesis lauroyltransferase (EC 2.3.1.241) (Kdo(2)-lipid IV(A) lauroyltransferase)	4.17397207716705	9.45865924827744	0.0071567744148391
Protein translocase subunit SecE	4.17198163767858	9.45946355643849	0.0071508002264564
PEBP family protein	4.17143278730519	9.46533904619289	0.00710760387921333
Carbohydrate-binding CenC domain protein	4.16999073279109	9.45672958454472	0.00717116801154063
Bile acid:sodium symporter	4.16967912542693	9.45496673053924	0.00718439254897444
Amino acid ABC transporter, periplasmic amino acid-binding protein	4.16747101383667	9.4577110125491	0.00716383671103156
Conserved hypothetical membrane protein	4.16648726142249	10.2467711206473	0.000768199685411922
Putative ribonuclease	4.16634273538105	9.45319684735493	0.00830242624171362
Putative TonB-dependent siderophore receptor protein	4.16446016567139	9.4556970841528	0.00717890485222974
Branched-chain-amino-acid aminotransferase (EC 2.6.1.42)	4.16285474119684	9.4586571618328	0.0071567899316619
Putative dihydrodipicolinate synthase	4.16130651534564	9.46060926292904	0.00714231573231421
Integrating conjugative element protein, PFL_4704 family	4.15096374962113	9.45048087401807	0.00832518021563937
Periplasmic sensor signal transduction histidine kinase	4.15084592760268	9.44725735877826	0.00835243378130698
Putative nitrate reductase	4.15072621331985	9.4479555345767	0.00834650802093327
Carbon starvation protein A	4.14852417534983	9.44749339079297	0.00835042903576237
3-octaprenyl-4-hydroxybenzoate carboxy-lyase (EC 4.1.1.98) (Polyprenyl p-hydroxybenzoate decarboxylase)	4.14847678661875	9.44644814582891	0.00835931793876244
Oligopeptide/dipeptide ABC transporter, ATP-binding protein-like protein	4.14702583773373	9.45865864715409	0.00715677888536426
Fusaric acid resistance protein	4.14587124508389	9.44944504417288	0.00833390830979166
Aminotransferase (EC 2.6.1.-)	4.14186967367991	10.1600352159489	0.00121821631843304
Chromosome partitioning related protein	4.14076773275368	9.44601335418484	0.00836302391012658
Putative aldo/keto reductase	4.14029973354277	9.4467968387687	0.00835634942333804
Alpha/beta hydrolase fold protein	4.13801370918832	10.2282022694947	0.000842296832976316
L-aspartate oxidase (EC 1.4.3.16)	4.13789594920469	10.2001100028277	0.00100578979314259
Undecaprenyl-phosphate 4-deoxy-4-formamido-L-arabinose transferase (EC 2.4.2.53) (Undecaprenyl-phosphate Ara4FN transferase) (Ara4FN transferase)	4.13521184461025	9.44178907268709	0.00839929014806875
Response regulator receiver domain protein (CheY-like)	4.1287034480838	9.44339375438333	0.00838545782008085
DNA-binding transcriptional activator FeaR	4.12805874111713	9.43958255428403	0.00841842300509872
Putative transcriptional regulator, GntR family	4.12397298619177	9.44200747907559	0.00839740344462284
Putative sensory box GGDEF/EAL domain protein	4.12340220730523	9.43900687497742	0.00842343635287858
NADPH-dependent 7-cyano-7-deazaguanine reductase (EC 1.7.1.13) (7-cyano-7-carbaguanine reductase) (NADPH-dependent nitrile oxidoreductase) (PreQ(0) reductase)	4.12175720563963	9.44067086170702	0.00840896985255991
2,4-dihydroxyhept-2-ene-1,7-dioic acid aldolase (EC 4.1.2.20)	4.12086599862162	9.43961889342334	0.00841810684368901
Phenylacetate-coenzyme A ligase (EC 6.2.1.30) (Phenylacetyl-CoA ligase)	4.11959485039323	9.43321201762982	0.00847440508573223
Isocitrate dehydrogenase, NADP-dependent, monomeric type (EC 1.1.1.42)	4.11781706323837	9.43367337069797	0.00847031339384136
Iron(III)-transport system permease protein	4.11765365625928	9.43296222218383	0.00847662296013316
Putative type II secretion pathway protein D	4.11719213770542	9.43070435414934	0.00849674892236911
Putative type I restriction-modification system, M subunit	4.1171351980175	9.44070744829216	0.00840865261214667
FecR transmembrane sensor	4.1163374454694	9.4343254538712	0.00846454019174648
Putative amino acid hydrolase	4.11561821597892	9.43783406807904	0.00843367763603267
Siphovirus Gp157 family protein	4.11046566401715	9.43187051950726	0.00848633630065831
Putative glutamine-binding periplasmic protein	4.10518036081886	9.42900770610402	0.0085119663714096
Two component heavy metal response regulator	4.1037426638634	9.43498699732845	0.00845869523849798
Acetyl-coenzyme A synthetase (AcCoA synthetase) (Acs) (EC 6.2.1.1) (Acetate--CoA ligase) (Acyl-activating enzyme)	4.10369544291108	10.1381831246993	0.00145455766767131
HI0933 family protein	4.10100995968148	9.45665813750854	0.00717170259140776
DNA-binding response regulator CzrR	4.09901562816117	9.43439228253711	0.00846394919008271
Proline betaine ABC transporter, permease protein	4.09861699798142	9.42710768283911	0.00852910448384519
ATP-dependent DNA helicase (EC 3.6.1.-)	4.09614833443133	9.42281038064968	0.00991874267549776
HAD hydrolase, family IA, variant 3	4.09601866731121	9.42785590918345	0.00986806715616491
Monooxygenase	4.09098660727672	9.42439194439249	0.00855377901256823
Large-conductance mechanosensitive channel	4.08908449280593	9.42147490070067	0.00993228969788498
Filamentous hemagglutinin	4.08510680806404	9.4215229629733	0.00993180117623832
Poly(3-hydroxyalkanoate) polymerase 2	4.08341689682363	9.42226150720958	0.00992430357386288
Heavy metal efflux pump, CzcA family	4.08143689067212	11.4492606316065	4.55286879531064e-05
Transcriptional regulator, CdaR family	4.07964474057333	9.41851892258745	0.00996247692364475
Putative phage-related protein	4.07933008037121	9.41872200995804	0.00996039398966828
Dipeptide ABC transport system, ATP-binding protein	4.07802572347496	9.41893590403203	0.00995820165165695
Group 2 family glycosyl transferase	4.07636882983721	9.42658600554213	0.00853382794160825
Omega-amino acid--pyruvate aminotransferase (EC 2.6.1.18)	4.07488047742271	9.41778539290343	0.00997001131464591
Fimbrial biogenesis outer membrane usher protein	4.07300773807841	9.41517994188859	0.00863907433602955
Extracellular solute-binding protein, family 5	4.07026783265821	9.41435240275749	0.010005504629589
ATP binding/ATPase (HATPase_c) domain-containing protein	4.06992051792858	9.4191945949032	0.0099555521251405
Transporter, bile acid/Na+ symporter family	4.06885582321692	9.41590970033233	0.00998935642210573
Putative endoribonuclease	4.06649252416966	9.41146113648892	0.0100356961717988
Putative ribose transport system, ATP-binding protein	4.06285835263004	9.41488815759351	0.00999994025365561
Putative FAD-binding oxidoreductase	4.06108808088737	9.41305985856282	0.0100189677758988
Putative conjugal transfer protein TraA	4.05993660569582	9.41632036848058	0.00998511121121247
Putative integral membrane protein	4.0540400568576	9.40871344822316	0.0100646450750695
Homoserine dehydrogenase (EC 1.1.1.3)	4.05395463389985	10.1069638217966	0.00175763258901039
Putative chloride transport channel, membrane protein	4.05280486117035	9.40899278482389	0.0100616905525443
Phage-related integrase	4.05167295541072	9.41099851108742	0.0100405526752352
Putative potassium efflux system protein	4.04999022369092	9.40791270479999	0.0100731289852286
Putative purine transport-related permease	4.04998886283687	9.40599515329382	0.0100935333221541
AraC-family transcriptional regulator	4.04705524493848	9.40644611131041	0.0100887235794767
Tyrosine-specific outer membrane porin D (EC 3.4.21.-)	4.04566423673449	9.41452036176345	0.0100037591890634
Putative transposase	4.04505754618571	10.9021079378188	0.000137670061568345
Zinc transport protein	4.03977239550496	9.40339100550066	0.0101214434472955
Utative transport-related membrane protein	4.03877059237386	9.40003110583004	0.0101577972742462
Putative inner membrane sensor for iron transport	4.03827507671191	9.39839989376284	0.0101755880755535
High-affinity branched-chain amino acid transport system permease	4.03396235030707	9.41663582750531	0.00998185392688571
Pseudouridine synthase	4.03347599827393	9.40646362703231	0.010088536902545
Protein activator of alkane oxidation PraB	4.03048761500654	9.39588928689682	0.011858521786447
Hemolysin-type calcium-binding region	4.02724829395437	9.40752902577792	0.0100772017185248
Arc-like DNA binding domain protein	4.02721281375711	9.39938244439048	0.0118162181298016
Amidohydrolase (EC 3.5.1.32)	4.0255928026952	9.40052063980281	0.0101524762577231
Oligopeptidase B (EC 3.4.21.83)	4.02357936603181	9.39891257555834	0.0101699865051589
Putative transport related, membrane protein	4.02265750082409	9.39534374843224	0.0102091712426269
Integrating conjugative element protein, PFL_4703 family	4.02176925991749	9.39501425357686	0.0118691922560574
Cyclic di-GMP-binding protein (Cellulose synthase regulatory subunit)	4.02055915454918	9.39809092538736	0.0101789683133283
Putative signalling GGDEF/EAL domains containing conserved protein	4.0188687411475	9.39503433514191	0.0118689470423953
WbqC-like family protein	4.01735602376399	9.39621713262325	0.0118545315284762
Putative ribose/galactose/methyl galactoside import ATP-binding protein (EC 3.6.3.17)	4.01719387033811	9.39459951584533	0.0118742600625656
L-2-hydroxyglutarate oxidase	4.0171708999657	9.39468269948263	0.0102164787756671
Putative two component sensor histidine kinase transcriptional regulator	4.01602239091514	9.39673563025584	0.0101938353902736
ABC transporter oligopeptide binding protein	4.01200053082005	9.39255094693338	0.0118993902106186
Phosphoesterase, PA-phosphatase-like protein	4.00995051998894	9.39214057116196	0.0102447258554586
Uncharacterized conserved protein	4.00945686502941	10.0808478027695	0.00195291673356388
Glycosyl transferase	4.00909051259973	9.39431708499537	0.0102205271177346
Putative beta-barrel assembly-enhancing protease (EC 3.4.-.-)	4.00864602466367	9.39386312256153	0.0118832747183755
Two-component system response regulator	4.00859326793318	9.38823134999012	0.0119529191315384
Rhs element Vgr protein	4.00534038847311	9.38524238257425	0.0119903930178451
Outer membrane ferripyoverdine receptor FpvA, TonB-dependent	4.00503058682046	9.39066684806073	0.0119226476455997
Pyoverdine synthetase A	4.00399752775098	9.38758065615438	0.0119610466823813
Acyl-CoA dehydrogenase family protein (EC 1.1.-.-)	4.00247999149638	9.38584016023763	0.0119828697528165
NADP(H)-dependt aldo-keto reductase	4.00188712671401	9.38944203504685	0.0119378418066549
Cytochrome c oxidase subunit 2 (EC 1.9.3.1)	3.99756019223904	10.1409792534269	0.00145078761243559
Multifunctional fusion protein [Includes: Sulfate adenylyltransferase subunit 1 (EC 2.7.7.4) (ATP-sulfurylase large subunit) (Sulfate adenylate transferase) (SAT); Adenylyl-sulfate kinase (EC 2.7.1.25) (APS kinase) (ATP adenosine-5'-phosphosulfate 3'-phosphotransferase) (Adenosine-5'-phosphosulfate kinase)]	3.99734457242367	9.38436151456917	0.0120015053678432
Putative TonB-dependent siderophore receptor	3.99630384866872	9.38648679718534	0.0119747477633867
Secretion protein HlyD	3.99601918670518	9.38550162222349	0.0119871286176771
Putative phage cointegrase resolution protein	3.99583873942776	9.39689322275979	0.0101921033385529
Putative glycine betaine-binding protein	3.99507967188962	9.3893536241813	0.0119389408659895
Putative two-component system histidine kinase/response regulator fusion	3.99495680664575	9.38426779761704	0.0120026894756165
DNA-binding protein	3.99254341331616	9.39117198001328	0.0119163985802521
Glycosyltransferase	3.99225999511608	10.1390703218691	0.00145335983408503
Putative short chain dehydrogenase	3.99102080429799	9.38926152029516	0.0119400861638272
Type III secretion component, putative	3.99088938166381	9.39213648647379	0.0102447714291928
Putative tonB-dependent receptor	3.98932799453696	9.38261013961433	0.0120236928121403
Putative periplasmic protein	3.98655595538596	9.37972447796414	0.012060523444494
ArsR family transcriptional regulator	3.98590703014312	9.38565865927968	0.0119851524913597
Argininosuccinate lyase (ASAL) (EC 4.3.2.1) (Arginosuccinase)	3.98345438850166	10.1063360298521	0.00175863948121269
Phage baseplate assembly protein V	3.98205309215823	9.38233554278548	0.0120271828896359
Putative transport-related memebrane protein	3.98200616454172	9.38241477347845	0.0120261755654919
Putative beta-hydroxylase	3.98177032972001	9.38336464116802	0.0120141190568373
Phenylacetic acid degradation operon negative regulatory protein PaaX	3.9790640807752	9.37805429126795	0.0120819974336127
ATP-dependent Clp protease ATP-binding subunit ClpX	3.97893704033081	9.3864921124587	0.0119746810712603
Putative nitrite reductase, NAD(P)H (EC 1.7.1.4)	3.97872811118389	9.37717981269006	0.0120932870407146
Transposase, IS111A/IS1328/IS1533	3.97716927220515	9.3790979024582	0.0120685659283223
Ribosome maturation factor RimP	3.97663341041657	9.38428714348694	0.012002445012635
D12 class N6 adenine-specific DNA methyltransferase	3.97662844896319	9.37754413013738	0.0120885797924939
Putative amino acid ABC transporter, periplasmic amino acid-binding protein	3.97610111219148	9.37642737194605	0.0121030266771684
Heparinase	3.97545055996588	9.38402036154696	0.012005817524847
Malto-oligosyltrehalose trehalohydrolase (MTHase) (EC 3.2.1.141) (4-alpha-D-((1->4)-alpha-D-glucano)trehalose trehalohydrolase) (Maltooligosyl trehalose trehalohydrolase)	3.97464866536544	9.39031857935275	0.010265113927441
Acid phosphatase (EC 3.1.3.2)	3.97161756774656	9.38122880540335	0.0120412805840349
NAD-dependent epimerase/dehydratase	3.9699126883784	11.3240162441723	7.80466614619983e-05
SMC domain protein	3.9695078484863	10.1228569772733	0.00159788008320898
Para-aminobenzoate synthase, component I (EC 4.1.3.-)	3.9684214531113	9.37916661738668	0.0120676831368445
Putative flagellar hook-associated protein	3.96577768543879	9.37427627813678	0.01211042353186
Putative DNA recombination protein exported protein	3.96568944135283	9.37487593466461	0.012110104699733
Triosephosphate isomerase (TIM) (TPI) (EC 5.3.1.1) (Triose-phosphate isomerase)	3.96493275783121	9.37732557253591	0.0120914030522253
Putative polysaccharide export protein	3.96465775046951	9.37459998578514	0.0121102513528686
Putative acid phosphatase	3.96134561307771	9.37378512065107	0.0121106850751096
Glycerol-3-phosphate dehydrogenase (EC 1.1.5.3)	3.96098634209351	9.37909949131809	0.012068545513782
von Willebrand factor type A domain	3.95921863803189	9.36871504349414	0.0141442190215743
Protein activator of alkane oxidation PraA	3.95863089873522	9.36840582139649	0.0141444039164371
Putative isomerase	3.95850344957071	9.37196395088667	0.0141422860865588
Tartrate dehydrogenase (EC 1.1.1.93)	3.95750365444	9.36563678933005	0.0121150772191866
Putative cation ABC transport system, membrane protein	3.95643594674299	9.3680049029875	0.0141446438800549
Putative colanic acid biosysnthesis UDP-glucose lipid carrier transferase	3.95534392688243	9.37255650345872	0.0121113408976237
Branched-chain amino acid ABC transporter, ATP-binding protein	3.95287443924609	9.36974687228321	0.0141436032194709
Assimilatory nitrate reductase large subunit (EC 1.7.1.1) (EC 6.5.1.2)	3.95146971418198	9.3665931613445	0.0141454910226569
ABC transporter permease	3.95043670482297	9.36526262781298	0.0121152813382261
4-aminobutyrate aminotransferase (EC 2.6.1.22)	3.94902237534447	9.36738382256018	0.0141450161549907
Putative phage minor tail protein	3.947746066296	9.36993875199999	0.0141434889016657
TolA protein	3.9456631629091	9.37141421105072	0.0121119526730777
Tellurium resistance protein TerC	3.94323876876343	9.36765045819963	0.0121139823944126
Maleate isomerase (EC 5.2.1.1) (Maleate cis-trans isomerase)	3.94126421316256	9.37604494366508	0.012107985935273
Ferredoxin--NADP+ reductase (EC 1.18.1.2)	3.93682664905692	9.36264275312666	0.0141478796174885
Mg(2+) transport ATPase protein B	3.93546293494554	9.36483814780728	0.0121155131702439
Chemotaxis protein (EC 2.7.3.-)	3.93220044307226	9.3645276146234	0.014146736606551
DNA-specific endonuclease I (EC 3.1.21.1)	3.92819361423635	9.36268442755364	0.0141478542791945
Putative family S43 non-peptidase homologue	3.92781080958814	9.35868054376781	0.0141503024576918
Putative endonuclease/exonuclease/phosphatase family protein	3.92776114405411	9.35742514924489	0.0141510758534116
FOG: ankyrin repeat protein	3.92256723393158	9.35578980476189	0.0141520875021583
Glycerone kinase (EC 2.7.1.29)	3.92152180656007	9.35759778719982	0.0141509693335061
UTP--glucose-1-phosphate uridylyltransferase (EC 2.7.7.9) (UDP-glucose pyrophosphorylase)	3.91845173389164	9.35734758589345	0.0141511237281824
Type III pantothenate kinase (EC 2.7.1.33) (PanK-III) (Pantothenic acid kinase)	3.91838617480895	10.0247680022041	0.00263743175375485
Membrane protein, putative	3.91732382979143	10.5791721069953	0.000680174545954406
CmaX protein	3.91152130150749	9.35665569321036	0.014151551259427
Transcriptional regulatory protein	3.90838555823636	9.36108222535438	0.0141488305940183
Asparagine synthase, glutamine-hydrolyzing (EC 6.3.5.4)	3.9078233092436	9.35609220638291	0.0141519000740669
Methionine gamma-lyase (EC 4.4.1.1)	3.9073087260715	9.35132186857378	0.0141548758127291
Extracellular solute-binding protein, family 1	3.90717510322062	10.0848894805057	0.00194577133027343
Putative diguanylate cyclase/phosphodiesterase (GGDEF & EAL domains) with response regulator	3.90658467863862	9.35094786325677	0.0141551108527112
5-methyltetrahydropteroyltriglutamate--homocysteine methyltransferase (EC 2.1.1.14) (Cobalamin-independent methionine synthase) (Methionine synthase, vitamin-B12 independent isozyme)	3.90522100698338	9.35059298666159	0.0141553341065782
Ornithine decarboxylase (EC 4.1.1.17)	3.90491313882367	9.36178343422412	0.0141484027586135
Aminotransferase class-III	3.90446445035531	9.35187605043	0.0141545280093125
Oligopeptide/dipeptide ABC transporter, ATPase subunit	3.90347977948064	9.35377756659587	0.01415333884152
Putative LacI family transcriptional regulator	3.89985110038985	9.34700151930079	0.0141576064738399
Putative family S33 unassigned peptidase	3.89968320794431	9.34586970909579	0.0141583275107901
NUDIX hydrolase	3.89901351987102	9.35259766138553	0.0141540759611205
Fibronectin, type III (Fragment)	3.89816058811127	9.35142212045268	0.0141548128535868
Type I restriction-modification system, M subunit (EC 2.1.1.72)	3.89761697572404	9.34920572627499	0.0141562090397511
Putative dehydrogenase/oxidoreductase	3.8973243217123	9.35132518096256	0.0141548737322256
Putative betaine aldehyde dehydrogenase	3.89575119257042	9.3475376506313	0.0141572657508775
4-hydroxyphenylacetate symporter, major facilitator superfamily (MFS)	3.89528892584759	9.34211705267971	0.014160735297322
Glutamate/aspartate ABC transport system, periplasmic binding protein	3.89287664226108	9.34838065299153	0.0141567310769664
Malate/L-lactate dehydrogenase family protein (EC 1.1.1.37)	3.89253438594164	9.34597324514689	0.0141582614528072
Adenosylmethionine-8-amino-7-oxononanoate aminotransferase (EC 2.6.1.62) (7,8-diamino-pelargonic acid aminotransferase) (DAPA AT) (DAPA aminotransferase) (7,8-diaminononanoate synthase) (DANS) (Diaminopelargonic acid synthase)	3.89137354837365	9.34136357561344	0.0141612219381735
Copper-resistance protein, CopA family	3.89062733421077	10.0517405365045	0.00236662536672081
Group 1 glycosyl transferase	3.88781750527082	9.35130604717548	0.0141548857503856
RNA polymerase-associated protein RapA (EC 3.6.4.-) (ATP-dependent helicase HepA)	3.88750144416854	9.34215575979085	0.0141607103269361
Bacterial regulatory helix-turn-helix protein, LysR family protein 191	3.88687827414264	9.35385808470921	0.0141532886309016
Methionine gamma-lyase (EC 4.4.1.11)	3.88614876537259	9.34288754549078	0.0166361299501149
Protein translocase subunit SecY	3.88502188624803	9.35671322430428	0.014151515677731
CBS domain-containing protein	3.88432267918152	9.3437103745974	0.0141597097621139
Histidine kinase A	3.8841025834545	9.34824616152792	0.0141568162904054
Flagellar basal-body rod protein FlgG (Distal rod protein)	3.87569266865481	9.33748683769946	0.0166400112039343
Extracellular solute-binding protein family 5	3.87433204219366	9.34665943971468	0.0141578241504952
Transcriptional regulator, LuxR family	3.87310680393433	9.99811371213426	0.00320611903392942
Penicillin-binding protein	3.87305543403632	9.33820701112323	0.016639490081817
Dioxygenase (EC 1.13.11.-)	3.87242794822212	9.33843020517644	0.0141631267684358
Pyruvate dehydrogenase E1 component (EC 1.2.4.1)	3.87127042568427	9.99612176054219	0.00321161469239343
Integrase catalytic region	3.87107858408163	10.3599738642271	0.00038944119642176
O-antigen polymerase	3.86923130967177	9.33437392759397	0.016642276502774
Inorganic anion transporter, SulP family	3.8689375074314	9.33935564483815	0.0166386612049266
Putative ABC transporter, periplasmic substrate-binding protein	3.86591550562021	9.33237188994895	0.0166437444676447
Pirin-like protein	3.86559921780143	9.33895603475436	0.0141627841034503
Peptide methionine sulfoxide reductase MsrB (EC 1.8.4.12) (Peptide-methionine (R)-S-oxide reductase)	3.86054548249178	9.34532435143079	0.0141586757885043
Two-component system, sensor kinase (EC 2.7.3.-)	3.86039128391678	9.33451412096866	0.016642174033819
4-hydroxy-4-methyl-2-oxoglutarate aldolase (HMG aldolase) (EC 4.1.1.3) (EC 4.1.3.17) (Oxaloacetate decarboxylase)	3.85911792531512	9.3373976454078	0.0141638011980251
Putative chemotaxis protein	3.85817450663936	9.33213107642305	0.0166439216286123
Putative gamma-glutamyltranspeptidase (EC 2.3.2.2)	3.85777983551194	9.3302293561124	0.01664532514325
Polar amino acid ABC transporter, inner membrane subunit	3.85678264996914	9.33342925072161	0.0166429680880093
GAF modulated sigma54 specific transcriptional regulator, Fis family	3.85209738155998	9.33280557712397	0.0166434257331523
Putative peptide ABC transport system, ATP-binding protein	3.85187142385917	9.32762819851114	0.0166472577785954
Phospho-2-dehydro-3-deoxyheptonate aldolase (EC 2.5.1.54)	3.85153868848884	9.34498956177741	0.0141588898671413
Beta sliding clamp	3.85006787258654	9.32452380139379	0.0166495840754493
50S ribosomal protein L13	3.84945508465283	9.32942704251223	0.0166459196563021
Conjugative transfer region lipoprotein, TIGR03751 family	3.84837100072543	9.32971923011898	0.0166457029812118
Multiple sugar transport system ATP-binding protein	3.84794318070634	9.32801111880419	0.0166469723298009
RelA (EC 2.7.6.5)	3.84781923889176	9.35908552988405	0.0141500535548402
Serine--tRNA ligase (EC 6.1.1.11) (Seryl-tRNA synthetase) (SerRS) (Seryl-tRNA(Ser/Sec) synthetase)	3.84651043676192	9.32818574071975	0.0166468422658767
Enoyl-[acyl-carrier-protein] reductase [NADH] (ENR) (EC 1.3.1.9)	3.8454802170036	10.4054347415641	0.000768961780063712
L-rhamnonate dehydratase (RhamD) (EC 4.2.1.90)	3.84317718444992	9.32194581325926	0.0166515324501463
Cobalt-zinc-cadmium resistance membrane protein	3.84259467301982	9.32400427227941	0.0166499755072998
Putative sigma54-dependent regulatory protein	3.84183760113092	9.33323344150771	0.0166431116796329
Relaxase	3.8415387646012	9.33186837073989	0.0166441150396681
Putative helicase related protein	3.84089786044971	9.32500546535569	0.0166492217176699
4-hydroxyphenylpyruvate dioxygenase (EC 1.13.11.27)	3.83890834415867	9.32617816494062	0.0166483416768423
Methyl-accepting chemotaxis protein	3.8385561033995	11.409583296534	0.000162545360423939
Asparagine synthetase	3.83796935518359	9.32510051126195	0.0166491502761025
Putative flavin-binding monooxygenase-like protein	3.83759130327834	9.32029201418177	0.0166527903390255
Restriction modification system DNA specificity domain protein	3.83685427185019	9.33296575596085	0.0166433081148204
Putative sigma-54 activated regulatory protein	3.83681983987464	9.32444771146819	0.0166496413661535
NH(3)-dependent NAD(+) synthetase (EC 6.3.1.5)	3.83624283157899	9.32019307023773	0.0166528657956682
Putative two-component system, response regulator protein	3.83592225069553	9.32572978348077	0.0166486777950197
FAD dependent oxidoreductase (EC 1.-.-.-)	3.83584071091469	9.32616941917505	0.0166483482285744
Putative DNA/RNA non-specific endonuclease	3.83555189028924	9.32860083068288	0.0166465333658359
DNA-binding response regulator	3.83545767244941	9.33121552029193	0.0166445963401028
Transcriptional regulator, MocR family (EC 2.6.1.-)	3.8315324657458	9.33248314359437	0.0166436626636571
Putative long-chain-fatty-acid--CoA ligase	3.83124683133809	9.32344594582111	0.0166503968522998
TonB-linked outer membrane protein, SusC/RagA family	3.83111497820831	9.32882198164132	0.0166463689467849
Putative 2-hydroxyacid dehydrogenase	3.82805993606202	9.32087752823631	0.0166523442755738
Peptidase M48, Ste24p	3.82278303473101	9.32125208543392	0.0166520593391555
Ethanolamine ammonia-lyase light chain (EC 4.3.1.7) (Ethanolamine ammonia-lyase small subunit)	3.82133852090002	9.32361142039578	0.0166502719019906
Outer membrane autotransporter barrel domain protein	3.82016502442482	9.31732529113892	0.0166550626684766
Putative 2-pyrone-4,6-dicarboxylic acid hydrolase	3.81760134255462	9.32366311842	0.0166502328774142
Putative ademylate cyclase	3.81586218600219	9.32422452945932	0.0166498094830505
Putative monoxygenase	3.81372595068505	9.31385548232642	0.0197008637439951
Arginine deiminase (ADI) (EC 3.5.3.6) (Arginine dihydrolase) (AD)	3.8118318557231	9.31647927450704	0.0166557144199898
Branched-chain amino acid ABC transporter, periplasmic amino acid-binding protein	3.81181604497853	9.31892654442319	0.0166538336704629
Cell division protein ZapE (Z ring-associated protein ZapE)	3.80993281302192	9.31325906319835	0.0197013786921637
Anthranilate synthase component 1 (EC 4.1.3.27)	3.80894286416833	9.31757214298917	0.0166548728148329
Macrolide export ATP-binding/permease protein MacB (EC 3.6.3.-)	3.80683274353321	9.31192642926365	0.0166592507985419
Decarboxylase family protein	3.80599394908271	9.31695701816789	0.0166553461715951
Nucleoid-associated protein PSPPH_1145	3.80567576568707	9.31208949467709	0.0197023912230499
Enoyl-CoA hydratase	3.80539624938977	9.31321352523691	0.0197014180481431
Drug resistance transporter, EmrB/QacA family	3.80498736850194	9.31170225195994	0.0166594261991772
L-threonine aldolase (EC 4.1.2.48)	3.80424046292578	9.3135696366126	0.0166579687854415
Oligopeptide/dipeptide ABC transporter, periplasmic oligopeptide/dipeptide-binding protein	3.8008820620042	9.31170912792144	0.0166594208175034
Pyruvate dehydrogenase (Cytochrome)	3.80071921865378	9.31024061513744	0.0166605727690981
Bacteriophage lambda tail assembly I	3.80039286938109	9.31560518855657	0.0166563895577702
3-isopropylmalate dehydratase small subunit (EC 4.2.1.33) (Alpha-IPM isomerase) (IPMI) (Isopropylmalate isomerase)	3.79933008973722	9.30741267218233	0.0166628057865395
Putative signalling-related membrane protein	3.79884793961384	9.30757470130462	0.0197063340090159
Putative nitric oxide detoxification-related reductase	3.79872305199385	9.31099101751686	0.0197033455100807
Fatty acid oxidation complex subunit alpha [Includes: Enoyl-CoA hydratase/Delta(3)-cis-Delta(2)-trans-enoyl-CoA isomerase/3-hydroxybutyryl-CoA epimerase (EC 4.2.1.17) (EC 5.1.2.3) (EC 5.3.3.8); 3-hydroxyacyl-CoA dehydrogenase (EC 1.1.1.35)]	3.79848915260635	9.31287159074476	0.016658512607097
Release factor glutamine methyltransferase (RF MTase) (EC 2.1.1.297) (N5-glutamine methyltransferase PrmC) (Protein-(glutamine-N5) MTase PrmC) (Protein-glutamine N-methyltransferase PrmC)	3.79729644966252	9.31575519896109	0.0166562735631814
Arginine/ornithine transport ATP-binding protein (EC 3.6.1.3)	3.79705190867471	9.31488946216269	0.0166569437184118
Flagellar P-ring protein (Basal body P-ring protein)	3.79665568020257	9.31128728006782	0.0197030878200875
Phosphogluconate dehydratase	3.79513248110992	9.30401465504258	0.0197094818564102
Putative penicillin-binding protein	3.79200609132518	9.30605985338691	0.0197076692354134
Uncharacterized MFS-type transporter PFLU_2815	3.79067327026095	9.30771348229147	0.0166625673347938
Cupin 2 conserved barrel domain protein	3.79027519162715	9.30737433690121	0.0166628361907391
Putative NADP-dependent glyceraldehyde-3-phosphate dehydrogenase	3.78932912051668	9.30330255885556	0.0197101156693553
CDP-diacylglycerol--glycerol-3-phosphate 3-phosphatidyltransferase (EC 2.7.8.5)	3.7875455142231	9.31166244816912	0.0166594573550117
Putative ECF-family sigma factor	3.78708296953608	9.30728423502529	0.0166629076658246
Fimbrial protein	3.78394801274757	9.30392053431537	0.016665590260211
2-hydroxychromene-2-carboxylate isomerase (EC 5.99.1.4)	3.78030773186708	9.30355496499554	0.0197098908512126
IstB domain protein ATP-binding protein	3.77970857325744	9.30793191251634	0.0197060200602934
Putative acetolactate synthase large subunit	3.77925575131311	9.3039066306992	0.0197095779153785
Filamentous hemagglutinin (Fragment)	3.77870276039432	9.94166688362426	0.00438950622627956
UrtB	3.77601534295931	9.30459973116156	0.0197089621439862
Bacterial regulatory s, tetR family protein	3.77593786273741	9.29892883067872	0.0197140394526591
Putative DNA repair protein ruvB	3.77566579537508	9.30310536656774	0.0166662445794936
Cytosine deaminase (EC 3.5.4.1)	3.77560831232892	9.29980437263913	0.0197132497027047
ATP-binding region, ATPase-like:Histidine kinase, HAMP region:Histidine kinase A, N-terminal	3.77523579077542	9.30239118448069	0.0197109288958133
Ethanolamine transporter	3.77502676938401	9.31031798927377	0.0166605119446882
Acyl-CoA dehydrogenase	3.77417319347744	9.30820709025169	0.019705778444958
NADH-quinone oxidoreductase subunit C/D (EC 1.6.5.11) (NADH dehydrogenase I subunit C/D) (NDH-1 subunit C/D)	3.77134061150366	9.29624464821431	0.0197164741148375
Multicopper oxidase	3.7711490433188	9.31267251384132	0.016658667913164
Alpha-1,4 glucan phosphorylase (EC 2.4.1.1)	3.77035889076406	9.30031130353023	0.0197127934282227
Sigma-54 dependent transcriptional regulator TyrR	3.77005215908632	9.2949671237143	0.0197176400837603
3-oxoacyl-(Acyl-carrier-protein) synthase III (EC 2.3.1.180)	3.76768295051048	9.29585920704672	0.0197168254069749
Hemolysin activator protein	3.76733517022299	9.29695501697705	0.0197158277924264
Glycine cleavage system transcriptional repressor	3.76538617849455	9.302635165915	0.0197107109639987
Putative acetyl-/propionyl-coenzyme A carboxylase alpha chain protein (EC 6.3.4.14)	3.76493565407821	9.30242610224124	0.0197108976960691
Putative cobalt/cadmium/zinc exporter	3.76255380979545	9.30724087386206	0.0197066277181813
DNA ligase B (EC 6.5.1.2) (Polydeoxyribonucleotide synthase [NAD(+)] B)	3.76185989357253	9.29910942626496	0.0197138763766732
Blue (Type1) copper domain-containing protein	3.75872919718823	9.30086504316195	0.019712295844354
Ribosomal RNA small subunit methyltransferase J (EC 2.1.1.242) (16S rRNA m2G1516 methyltransferase) (rRNA (guanine-N(2)-)-methyltransferase)	3.75777463819633	9.29323714421932	0.0197192264687129
Gamma-glutamyltranspeptidase (EC 2.3.2.2)	3.75752146838451	9.30102142497156	0.0197121554766153
Phage-related tail protein	3.75673430399368	9.30416485662269	0.0197093483453403
Metallophosphoesterase	3.75651883992741	9.93050868666882	0.00486477918636285
Luciferase-like monooxygenase	3.75582646421317	9.30111391856284	0.0197120724868175
Carboxymuconolactone decarboxylase	3.75551804108727	9.29975727979526	0.0197132921262434
YeeB-like protein	3.75401706202412	9.292206772139	0.0197201754256302
Para-aminobenzoate synthase component I	3.75377687809695	9.29544215265735	0.019717205989697
Trehalose-6-phosphate hydrolase (EC 3.2.1.93)	3.75266120304695	9.29122605277979	0.0197210815196033
Proline/betaine transporter	3.75181633386693	9.28939026315677	0.0197227851794686
Glutamine--tRNA ligase (EC 6.1.1.18) (Glutaminyl-tRNA synthetase) (GlnRS)	3.75127433995635	9.29152844160761	0.0197208018413884
SAM-dependent methyltransferase	3.7505143432658	9.30002305227694	0.0197130527868874
Flagellar hook-associated protein FlgL	3.74939973630892	9.29357972785602	0.0197189116354917
Beta-ketoadipyl CoA thiolase	3.74763261262704	9.29644978726776	0.0197162873233749
Twitching motility protein	3.74742136897725	10.3768817050044	0.000899269755870853
Cupin domain protein	3.7464643475339	9.29572671340899	0.0197169462600469
Phenylacetic acid degradation protein paaN	3.74007532948162	9.28793766016782	0.0197241402636543
Exodeoxyribonuclease 7 large subunit (EC 3.1.11.6) (Exodeoxyribonuclease VII large subunit) (Exonuclease VII large subunit)	3.74007011771386	9.29605522416465	0.0197166467034334
Acyl-CoA dehydrogenase family protein	3.73981902856557	9.2969357601366	0.0197158452941444
Putative DeoR family transcriptional regulator	3.737646564187	9.28853726761348	0.019723580154088
YD repeat protein	3.73574845554887	9.29154345705703	0.0197207879606116
Phosphate acyltransferase (EC 2.3.1.n2) (Acyl-ACP phosphotransacylase) (Acyl-[acyl-carrier-protein]--phosphate acyltransferase) (Phosphate-acyl-ACP acyltransferase)	3.73536031303719	9.28938230094088	0.0197227925901693
Nucleoside:h+ symporter	3.73417161960454	9.28730890498823	0.0197247287463673
tRNA/tmRNA (uracil-C(5))-methyltransferase (EC 2.1.1.-) (EC 2.1.1.35) (tRNA (uracil(54)-C(5))-methyltransferase) (tRNA(m5U54)-methyltransferase) (RUMT) (tmRNA (uracil(341)-C(5))-methyltransferase)	3.73323028832269	9.28174933639444	0.0197299837957268
Oxygen-dependent choline dehydrogenase (CDH) (CHD) (EC 1.1.99.1) (Betaine aldehyde dehydrogenase) (BADH) (EC 1.2.1.8)	3.73007824807433	9.287269826013	0.0197247653610745
Glycine betaine/L-proline ABC transporter	3.72883056715398	9.28852280068206	0.0197235936555104
ISxac2 transposase	3.7284167731888	9.28708002707282	0.0197249432561919
1-phosphofructokinase (EC 2.7.1.45)	3.72740842451277	9.28812013859865	0.0197239696928615
Putative transmembrane efflux pump protein	3.7273699225246	9.28255812013212	0.0197292135026407
TonB-dependent outermembrane ferrioxamine receptor	3.7261159299449	9.28975460405324	0.0197224462748736
Isochorismatase family protein	3.72561777755196	9.28558246928637	0.0197263506605977
Putrescine ABC transport system, substrate-binding periplasmic protein	3.72537436357172	9.28614283802712	0.0197258232411694
Sigma-54 specific transcriptional regulator containing GAF, and fis DNA-binding domains	3.72531872034615	9.28479351140227	0.0197270948253762
Putative electron transport protein	3.72462296257897	9.28527344854734	0.0197266419138678
Putative putative regulatory protein	3.72462071336556	9.28447316223081	0.0197273975212606
TPR domain protein	3.72262509909099	9.28442867073512	0.0197274395854521
Peptidase S24, S26A and S26B	3.72241983846337	9.28617438907951	0.0197257935732552
Putative DnaK suppressor protein	3.72093451236889	9.2881396395318	0.0197239514703005
Putative hydroxymethylglutaryl-CoA lyase (EC 4.1.3.4)	3.72090246648949	9.27899702635627	0.0197326201376503
L-lactate transporter	3.72071693778671	9.28247289648802	0.0235025599431418
DNA-directed RNA polymerase subunit beta (RNAP subunit beta) (EC 2.7.7.6) (RNA polymerase subunit beta) (Transcriptase subunit beta)	3.71941556462978	9.9135473975664	0.00498112342946797
Asparagine synthase (Glutamine-hydrolyzing) (EC 6.3.5.4)	3.71778471572151	9.97501869564358	0.00390167662994524
Protoporphyrinogen oxidase (EC 1.3.3.4)	3.71730023773939	9.31473856554628	0.0197001030073156
Glutamate carboxypepticase	3.71712163897599	9.28049060019559	0.0235046618040666
NAD(P) transhydrogenase subunit beta (EC 1.6.1.2) (Nicotinamide nucleotide transhydrogenase subunit beta)	3.71701006874836	9.97581769885259	0.00389908061765693
AMP-dependent synthetase and ligase (EC 6.2.1.3)	3.71366012960701	9.28252958271899	0.0197292406480136
Small multidrug resistance protein	3.71136592830556	9.27919543115195	0.0197324293121037
Putative epimerase	3.71055881779481	9.28275110176848	0.0197290299995717
Glyoxylate carboligase (EC 4.1.1.47)	3.70844511129073	9.28166347897861	0.0235034165705579
Ribosome maturation factor RimM	3.70630931667755	9.28074126660796	0.0197309466889356
TonB-dependent receptor	3.70322268098186	11.7080977073584	0.000119556949448072
Fimbrial chaperone protein	3.70071794065017	9.28260994706368	0.0197291642101365
Putative two-component system, response regulator nitrogen regulation protein NR(I)	3.69929370638232	9.27452346554234	0.0197369553729252
General secretory pathway, protein-export membrane protein	3.69839600326622	9.27927881692235	0.0235059532711048
Major facilitator superfamily MFS_1	3.69543105670718	12.1020243865367	0.000104596330315342
Isochorismatase family protein (EC 3.-.-.-)	3.69513091475475	9.27060807563989	0.0235153429589549
UDP-3-O-acylglucosamine N-acyltransferase (EC 2.3.1.-)	3.69494340469937	9.2773129612072	0.0197342447878999
Sulfatase	3.69424276380743	9.28385338852846	0.0235011040359232
UmuD	3.69327074020216	9.28516413969747	0.0197267450065476
NLP/P60	3.69196926359292	9.27811991542216	0.0235071930918913
Nucleoside-specific channel-forming protein	3.69043100716424	9.27976931032797	0.0197318780404878
Site-specific recombinase, phage integrase family	3.6896480766752	11.3340885330469	0.000222057019786409
Ferredoxin--NADP reductase (EC 1.18.1.2)	3.68807967383314	9.269732878373	0.0235163054836851
Putative phosphorous compounds metabolism-related protein	3.68735019768312	9.27219516303059	0.0235136044941833
Site-specific recombinase, phage integrase family domain-containing protein	3.68674495311161	9.28005356731804	0.0197316053578895
GTP pyrophosphokinase (EC 2.7.6.5)	3.68328995784751	9.28190322427731	0.0197298370777976
Mandelate racemase/muconate lactonizing protein	3.6829482100504	9.28214331256959	0.0235029084826222
Single-stranded DNA-binding protein	3.68123382632123	9.26828314575164	0.0235179059319934
Stability/partitioning determinant	3.67929997241146	9.26649755475368	0.0235198876126884
RocR	3.67633176682377	9.27341955015541	0.0235122694385588
Multi-sensor hybrid histidine kinase (EC 2.7.13.3)	3.67565310276343	9.26902107351348	0.0235170903415446
Molybdopterin biosynthesis protein	3.67449375839029	9.26855683347093	0.0235176032107019
IcmB protein (Type IV secretory pathway, VirB4 components) (Fragment)	3.6737610341775	9.26594307311477	0.0235205053496875
Cystathionine beta-lyase (EC 4.4.1.8)	3.67034363157753	9.26759689541371	0.0235186661743879
Putative cell division protein	3.6696906798025	9.26059089058207	0.0235265264225627
ATP-dependent RNA helicase RhlB (EC 3.6.4.13)	3.66869337092851	9.26332962366817	0.0235234321446914
ABC transporter, substrate-binding protein, aliphatic sulfonates	3.66858528848421	9.25914475966688	0.0235281716382835
Putative transport-related exported protein	3.66538582862126	9.26315914514205	0.0235236239393929
30S ribosomal protein S2	3.66350500523752	9.2641162717533	0.0235225485305344
Type VI secretion system Vgr family protein	3.66246129453632	9.25824674373595	0.0235291972615949
Putative TonB-dependent exported protein	3.66168886160136	9.25911893740513	0.0235282010871838
PepSY-associated membrane protein	3.66054909204013	9.26424833485595	0.0235224004129693
Flagella basal body P-ring formation protein FlgA	3.66039983971428	9.26445181028351	0.0235221723277004
Putative molybdopterin oxidoreductase	3.65831078373175	9.25995429652389	0.0235272496831351
Glucose dehydrogenase	3.65685323740205	9.26698434205854	0.0235193462178161
PQQ-dependent dehydrogenase, methanol/ethanol family	3.65651584593241	9.26270996573554	0.023524129799607
Transcription termination/antitermination protein NusG	3.65564459222766	9.87358291153166	0.00633296776760023
Probable alcohol dehydrogenase (EC 1.1.1.1)	3.65479909599041	9.26383517802346	0.0235228640103764
3-hydroxy-acyl-CoA dehydrogenase	3.65419094341732	9.26694512709883	0.0235193897999065
NADH-quinone oxidoreductase subunit B (EC 1.6.5.11) (NADH dehydrogenase I subunit B) (NDH-1 subunit B)	3.65361932180915	9.92965365288768	0.00487054338064754
Putative Na+/H+ antiporter membrane protein	3.65303811204146	9.2597307398964	0.0235275040371621
Sensory box transcriptional regulator, LuxR family	3.65302629497685	9.26020286602054	0.0235269670916253
Protein-tyrosine phosphatase (EC 3.1.3.48)	3.65202095696669	9.25994079892013	0.0235272650348371
Putative ornithine decarboxylase	3.65042083862471	9.259191274435	0.0235281185970604
Type III secretion system rscC	3.64932886285192	9.26044043446875	0.0235266972243073
Phosphate regulon two-component system, sensor kinase (EC 2.7.3.-)	3.64897708813148	9.25419681931274	0.0235338609672268
Lipopolysaccharide core biosynthesis protein	3.64892043121636	9.25181349313776	0.0235366351515569
Major facilitator transporter 2	3.64874518220438	9.26439522056653	0.0235222357464712
Putative ABC transporter substrate-binding protein	3.64861152099135	9.26085591858993	0.0235262257626393
Putative diguanylate cyclase (GGDEF domain)	3.64785439794904	9.25764232716957	0.0235298892905882
Major facilitator superfamily protein	3.64731467357491	9.86772383124729	0.00701292319758407
Prophage antirepressor	3.64712674469839	9.25830684598267	0.0235291285232894
Replicative DNA helicase (EC 3.6.4.12)	3.64577573908728	10.8698734995745	0.000331887160812007
Putative fimbrial outer membrane usher protein	3.64567197556837	9.25710341564498	0.0235305074939283
Sulfate transporter CysZ	3.64416968482538	9.2564544209485	0.023531253451377
Imidazole glycerol phosphate synthase subunit HisF (EC 4.1.3.-) (IGP synthase cyclase subunit) (IGP synthase subunit HisF) (ImGP synthase subunit HisF) (IGPS subunit HisF)	3.63957541718655	9.2573148977618	0.0235302647635479
Putative phosphoenolpyruvate synthase regulatory protein (PEP synthase regulatory protein) (PSRP) (EC 2.7.11.33) (EC 2.7.4.28) (Pyruvate, water dikinase regulatory protein)	3.63603874240651	9.25185476412699	0.0282596724134726
Putative peptide ABC transport system, permease	3.63351670509455	9.25406447796363	0.0235340144319451
FoxI (EC 2.8.3.10)	3.63278901572558	9.24952528725769	0.02826271131188
DNA-binding heavy metal response regulator	3.63176854659355	9.2562450820682	0.0235314944107832
TnpC3 (TnpC4) (Transposase) (Transposase orf3)	3.63040639979	9.25576051179879	0.0235320528209605
Transcription-repair-coupling factor (TRCF) (EC 3.6.4.-)	3.62683595707651	10.2613145897762	0.00171991601245294
WbpP	3.62656808545268	9.25295580790254	0.023535302734532
TonB-dependent outermembrane ferric citrate receptor	3.62475325774822	9.24638214588447	0.0282668496685663
Putative TonB-dependent membrane receptor protein	3.62417016721628	9.25020747931584	0.0282618188976399
Urea ABC transporter, urea binding protein	3.62313346045075	9.2461606025047	0.0282671430219217
Transcriptional regulator lysR family	3.61992123533638	9.24981245651184	0.0282623353995963
Putative cysteine desulfurase	3.61984902305554	9.25071299950151	0.023537923631814
Homogentisate 1,2-dioxygenase (HGDO) (EC 1.13.11.5) (Homogentisate oxygenase) (Homogentisic acid oxidase) (Homogentisicase)	3.61937978133813	9.2536357552591	0.0235345120513381
Probable membrane transporter protein	3.61886988547331	10.7997353610293	0.00046799289242027
Transcriptional regulator, GntR-family	3.61380415425686	9.25123965295039	0.0235373064204412
Arginine N-succinyltransferase (EC 2.3.1.109)	3.6130757513529	9.24237381784948	0.0282721914997199
Putative chemotaxis-related protein	3.6127461795137	9.24113849770453	0.0282738525369077
Chromate transporter	3.61171236946287	9.91910414269463	0.00494253950702962
Putative rhizopine-binding ABC transporter protein	3.60987713631449	9.25804657822311	0.0235294262878288
Tail fiber domain protein	3.60773619771841	9.24550098177109	0.0282680177539857
Putative magnesium chelatase protein	3.60555185364334	9.24829323360309	0.028264328239052
Putative dioxygenase	3.60503430623195	9.24148496502482	0.0282733859628081
Filamentation induced by cAMP protein	3.60273336843798	9.24496385856247	0.0282687314872305
Phage domain-containing protein 1	3.60265474021456	9.24277765150695	0.0282716500127617
Putative amino acid ABC transport system, substrate-binding protein	3.60174915105407	9.24131446954741	0.0282736154934584
ATP dependent DNA ligase	3.6000932090234	9.2541143297476	0.0235339566152013
Putative cation efflux system protein	3.59884836992412	9.24970423929895	0.0282624770161523
Catalase (EC 1.11.1.6)	3.59848072247901	10.5429432923121	0.000815259521566182
Xanthine permease (NSC2 family)	3.59803948639019	9.24927911780492	0.0282630338439379
Sigma-54 dependent transcriptional regulator	3.59561764315072	9.24088235451299	0.0282741978302302
4-diphosphocytidyl-2-C-methyl-D-erythritol kinase (CMK) (EC 2.7.1.148) (4-(cytidine-5'-diphospho)-2-C-methyl-D-erythritol kinase)	3.59552012254281	9.24543083407446	0.0282681108929364
HTH-type transcriptional regulator IscR	3.5947051194216	9.23968151858787	0.0282758206535002
Putative NADPH-quinone oxidoreductase, Zn containing	3.5942979843316	9.24118179921319	0.0282737941942502
3 membrane-bound lytic murein transglycosylase D	3.59308663264596	9.23746696444381	0.0282788309964211
Alginate biosynthesis protein	3.59080103387279	9.2359220369751	0.0282836546669404
Riboflavin biosynthesis protein (EC 2.7.1.26) (EC 2.7.7.2)	3.58865703467427	9.25717208696199	0.0235304286571075
Putative beta-(1-3)-glucosyl transferase	3.58822557334712	9.24218098232133	0.0282724503294651
Phosphinothricin acetyltransferase	3.58466636169455	9.24009916274644	0.028275255488048
UrtC (EC 1.14.13.8)	3.58458674581549	9.2333279477181	0.028310878178263
Putative CoA-transferase	3.58457556164691	9.23863643450251	0.028277238433336
Putative ECF sigma factor	3.58452589156849	9.2282483631492	0.0283650803448828
Cell division coordinator CpoB	3.58144632766726	9.23978276795597	0.0282756835663631
Cell morphology-related protein	3.58112031573611	9.23053592791867	0.0283405223980354
Pili assembly chaperone	3.58072006291204	9.23281796899656	0.0283162661085207
ATP-dependent RNA helicase	3.57943815439771	9.23922128815501	0.0282764443846026
Chloramphenicol phosphotransferase family protein	3.57854928607259	9.23487510807635	0.0282946049314266
D-alanyl-D-alanine dipeptidase (D-Ala-D-Ala dipeptidase) (EC 3.4.13.22)	3.57631368048311	9.23300207037543	0.0283143197032864
ATPase, P-type (Transporting), HAD superfamily, subfamily IC (EC 3.6.3.8)	3.57609368361698	9.23706620130335	0.028279378222327
DoxX family protein	3.57601996366281	9.24271098392576	0.0282717393537284
N-isopropylammelide isopropylaminohydrolase (EC 3.5.99.4)	3.57520736617488	9.23236992071333	0.0283210095747968
Sulfate transporter	3.57379832410648	9.24021197132196	0.0282751029714876
Orotate phosphoribosyltransferase (OPRT) (OPRTase) (EC 2.4.2.10)	3.57297396343497	9.24000939321443	0.0282753768980292
Two-component system regulatory protein	3.5727150130565	9.22894680326364	0.0283575562968054
ABC-type transport system, periplasmic component	3.57196054623835	9.22407989581046	0.0284104676920603
Mg2+ transporter-C (MgtC) family protein	3.57067736851844	9.2331436257351	0.0283128241691992
(R)-3-hydroxydecanoyl-ACP:CoA transacylase (EC 2.4.1.-)	3.56979976729086	9.23514982595808	0.0282917267589654
Substrate-binding region of ABC-type glycine betaine transport system	3.56823456357381	9.23408232891567	0.0283029299018682
Peptidase S1, chymotrypsin	3.56727049785146	9.23479611296151	0.0282954331813851
Sulfate permease	3.5666768207646	9.23175796070692	0.028327503273895
Putative glutathione-regulated potassium-efflux transport system, membrane protein	3.56610426471234	9.23072116078127	0.0283385445396856
Probable M18 family aminopeptidase 2 (EC 3.4.11.-)	3.56525528173432	9.22670119628226	0.0283818294977672
Biosynthetic arginine decarboxylase (ADC) (EC 4.1.1.19)	3.56511583480935	9.22736672531907	0.0283746107779581
Response regulatory protein	3.56453172926964	9.23441464224103	0.0282994368117602
Putative stability determinant	3.56431300714817	9.23196741885007	0.0283252787071119
Putative acyl-CoA thioesterase	3.56418527830221	9.22511289564663	0.0283991425547946
Aldehyde dehydrogenase A (EC 1.2.1.22)	3.56395793286951	9.22579847290297	0.0283916546963761
Integrase family protein	3.56359014415201	10.76408493684	0.000545789747796206
Short-chain dehydrogenase/reductase	3.56288024579261	9.22871454301602	0.028360055807404
Na(+)/H(+) antiporter NhaA 1 (Sodium/proton antiporter NhaA 1)	3.56242544118943	9.23570963514589	0.0282858722733625
50S ribosomal protein L10	3.56162135673118	9.2405097668371	0.0282747006363099
Putative two component sensor kinase for capsular biosynthesis (EC 2.7.3.-)	3.56105174740344	9.23005272223897	0.0283456894277408
Lysine-arginine-ornithine-binding periplasmic protein	3.560130988709	9.22933002824709	0.0283534376873167
Probable copper RND efflux membrane fusion protein, CzcB family	3.55965270523788	9.23424431440658	0.0283012265754361
Translational regulator CsrA (Carbon storage regulator)	3.55851021843137	9.22518186084999	0.0283983882971671
Putative oxidoreductase (EC 1.-.-.-)	3.55775858975277	9.22731201065734	0.0283752034517027
Putative periplasmic putrescine-binding protein permease protein	3.55726370132405	9.23178961123192	0.0283271669972727
Putative transmembrane sensory box GGDEF domain protein	3.55725851418245	9.22789588343	0.0283688862123439
dTDP-4-dehydrorhamnose 3,5-epimerase (EC 5.1.3.13) (Thymidine diphospho-4-keto-rhamnose 3,5-epimerase)	3.55716479553187	9.23162480691033	0.0283289184962232
Quinoprotein glucose dehydrogenase (EC 1.1.5.2)	3.5556387980203	9.22050672497017	0.0284500423392276
Lipopolysaccharide core biosynthesis glycosyl transferase (EC 2.-.-.-)	3.55230654136733	9.22975750212525	0.0283488516394712
PrrA	3.55223710591658	9.23720811578215	0.0282791843575794
5-hydroxyisourate hydrolase (HIU hydrolase) (HIUHase) (EC 3.5.2.17)	3.5516052403684	9.21892731772377	0.0284677358475171
Putative DNA methylase	3.55146565529465	9.81492894815931	0.0100454717506315
N-carbamoyl-L-amino acid amidohydrolase (EC 3.5.1.-)	3.55125530822088	9.23376341938322	0.028306286818545
Phage minor tail	3.55091946073443	9.23089244840729	0.028336717001798
Putative carbohydrate kinase	3.55091736091063	9.22549987437698	0.0283949132090118
Putative 4-hydroxy-4-methyl-2-oxoglutarate aldolase (HMG aldolase) (EC 4.1.3.17) (Oxaloacetate decarboxylase) (OAA decarboxylase) (EC 4.1.1.3) (Regulator of ribonuclease activity homolog) (RraA-like protein)	3.54963376550258	9.22654859325697	0.0283834876898565
Putative acyl-CoA synthetase	3.54774856057299	9.22298145380355	0.0284225669972689
AraC family transcriptional regulator	3.54743105461701	9.85244396493166	0.00787416987574194
Nucleoid-associated protein PSF113_4728	3.54545302696819	9.22438016610764	0.0284071704114874
Membrane-bound lytic murein transglycosylase F (EC 4.2.2.n1) (Murein lyase F)	3.54448774130695	9.22481376019494	0.0284024167851561
TonB system transport protein	3.54407981371541	9.22253687986396	0.0344152582993633
Deoxyribonuclease I (EC 3.1.21.1)	3.53984180975303	9.22270687457354	0.0284256006567052
Aldehyde Dehydrogenase	3.53983789536396	10.2656341180017	0.00183958774027352
Probable transcriptional regulatory protein PFLU_4916	3.53897138282758	9.22577557820236	0.0283919043878236
Conserved hypothetical signal peptide protein	3.53885057255486	9.22683387901539	0.0283803886619916
Putative sigma factor	3.53696718899107	9.23178531058799	0.0283272126875156
Filamentation induced by cAMP protein fic	3.53524142341215	9.22601579563941	0.0283892858069428
Alkaline phosphatase D (EC 3.1.3.1)	3.53428788207399	9.22543356998078	0.0283956373485163
Protein-methionine-sulfoxide reductase heme-binding subunit MsrQ (Flavocytochrome MsrQ)	3.5338581853417	9.23021371359807	0.0283439667024228
Arginine/ornithine antiporter	3.53348829000007	9.21920998659416	0.034456503679934
Biotin carboxylase/biotin-containing subunit (EC 6.4.1.4)	3.53158367625443	9.21462160896774	0.034514395050051
Putative cell division-related protein	3.52970281049777	9.21861943631123	0.0284711994329822
Putative cytochrome C oxidase, subunit III	3.5295046153683	9.22795328453842	0.0283682660291975
Probable RNA polymerase sigma factor	3.52594952560767	9.21883713247434	0.0344611640534957
Putative L-asparaginase II (EC 3.5.1.1)	3.5254960756881	9.21726411276962	0.0284865031353901
Putative PERMEASE TRANSMEMBRANE PROTEIN Major facilitator superfamily MFS_1	3.52432744413108	9.21706577691188	0.0344834101116465
Fimbrial biogenesis outer membrane usher	3.52421696421176	9.22531055890405	0.0283969813657753
Sulphate transporter-SulP-type	3.52382791829556	9.21717608295677	0.028487500334494
Transport permease protein	3.52309685998493	10.1968008308496	0.00261148899341873
Geranyltranstransferase (EC 2.5.1.10)	3.52288563000071	9.22350604438991	0.0284167813321651
Formamidase (EC 3.5.1.49)	3.52190714939695	9.21416805944132	0.0345201819976729
Ferric alcaligin siderophore receptor	3.52093069415967	9.21470345051596	0.0345133520625902
Type IV pilus assembly protein PilC	3.51921206598289	9.21683797589808	0.034486283734323
Replication protein	3.51687659921945	11.5507987957485	0.000470713735883222
Carboxy-terminal processing protease (EC 3.4.21.102)	3.51466681750812	9.21389563645833	0.0345236635534126
ATP-dependent zinc metalloprotease FtsH (EC 3.4.24.-)	3.51326591052813	10.1894463369389	0.00262774192473841
von Willebrand factor, type A (Fragment)	3.51041614901246	9.21537007252825	0.0285080456916583
Putative allophanate hydrolase (EC 3.5.1.54)	3.50997858229928	9.20969150914187	0.034577935138105
Acyl-CoA dehydrogenase family protein (EC 1.3.99.-)	3.50993598665171	9.21443912756433	0.0345167219639243
D-isomer specific 2-hydroxyacid dehydrogenase, NAD-binding (EC 1.1.1.215)	3.50831078541799	9.20896067767208	0.0345874747718634
Peptidyl-prolyl cis-trans isomerase (PPIase) (EC 5.2.1.8)	3.50809909863289	9.20635742430524	0.0346217128262869
UrtD (EC 3.6.1.3)	3.50800160129709	9.20742547635904	0.0346076168980894
Chaperone	3.50459675127502	9.20918902933001	0.028579638676259
Sensor histidine kinase	3.50452189650208	10.2428344384214	0.00201589376824269
Isocitrate lyase (EC 4.1.3.1)	3.50419301473311	9.20746013912775	0.0346071605693179
50S ribosomal protein L1	3.50047819050108	9.78917198824527	0.00420982993014335
Type I toxin efflux ATP-binding protein (EC 3.6.3.-)	3.50026361154029	9.20664329854288	0.0346179332179443
Predicted lipase	3.50014321825141	9.21271511891117	0.0285385526682538
Putative signaling protein	3.50009416310538	9.21829443572093	0.0284748607638802
Histidine ammonia-lyase (Histidase) (EC 4.3.1.3)	3.49979965705881	9.20653253103184	0.0346193971181123
DipZ	3.49941556965655	9.20759880486137	0.0346053357781533
Putative Porin	3.49877761798536	9.212484644505	0.0345417640948538
Putative MarR-family regulatory protein	3.49825900107607	9.21362798838868	0.0345270882209
Thioredoxin reductase (EC 1.8.1.9)	3.49790203979618	9.20862811488761	0.034591826193486
Mrr restriction system protein	3.4973158614351	9.20944336333624	0.0345811706869698
Putative lipoprotein, DUF330 family	3.49506169638905	9.2088961906692	0.0345883180416518
Alpha-ketoglutarate permease	3.49502205631914	9.20301181065349	0.0346663135320842
Putative ABC tranmsport system, ATP-binding component	3.49231731448589	9.20051749552736	0.0347000122087581
Efflux transporter, RND family, MFP subunit family protein	3.4921883559514	9.20632964857341	0.0346220803172159
Amino ABC transporter permease protein	3.49176604168316	9.21756942088748	0.0284830476512741
Putative glucose dehydrogenase	3.49036496169662	9.20488182409851	0.0346413003886796
Urease subunit alpha (EC 3.5.1.5) (Urea amidohydrolase subunit alpha)	3.49025270008913	9.21205531306648	0.0345472944229123
K(+)/H(+) antiporter NhaP2 (Potassium/proton antiporter NhaP2)	3.48772976642664	9.20297899712482	0.034666754353673
Flagellar L-ring protein (Basal body L-ring protein)	3.48688956415652	9.20908587877757	0.0345858382704458
Electron transfer flavoprotein beta-subunit	3.48658595132791	9.20219995418207	0.0346772395949265
O-antigen ABC transporter, ATP-binding protein, putative	3.48570169899786	9.22164706789459	0.0284373444242382
Chemotactic transducer PctA	3.48210927742351	9.20870339314727	0.034590840641313
Putative citrate:proton symporter	3.48187198882506	9.20067725256777	0.0346978422785088
Putative phosphotransferase	3.48132853154658	9.2017972145319	0.0346826748104077
Glycerol-3-phosphate transporter	3.48104225646996	9.20255163489584	0.0346725016470865
Carboxynorspermidine/carboxyspermidine decarboxylase (CANS DC/CAS DC) (CANSDC/CASDC) (EC 4.1.1.96)	3.48059802583057	9.20259989759741	0.0346718520327743
NAD(P)H dehydrogenase (Quinone)	3.48025174827778	9.20035308626158	0.034702246993562
AraC family regulatory protein	3.48005848294413	9.19892229045069	0.034721767112153
Glutathione peroxidase	3.47944615064152	9.20050743187919	0.0347001489535313
Putative anti sigma factor	3.47783398201425	9.19204631410379	0.034817400428341
Putative glycosyl transferase	3.47775192233731	9.20063959822358	0.0346983535822396
DNA ligase D	3.47724689666933	9.20886709974273	0.0345886985320809
Putative carbamoyltransferase	3.4732887737425	9.20141985039023	0.0346877766852227
Periplasmic sensor signal transduction histidine kinase (EC 2.7.13.3)	3.47023790117799	9.20113159793614	0.0346916797471434
NADH-quinone oxidoreductase subunit A (EC 1.6.5.11) (NADH dehydrogenase I subunit A) (NDH-1 subunit A) (NUO1)	3.47017751918929	9.22026725037139	0.0284527171016783
Putative sensor kinase/response regulatory fusion protein	3.46854767022952	9.20426599202902	0.0346495141401149
Putative exported hydrolase	3.4673387126469	9.19527052597346	0.0347721764493095
Putative amino acid efflux protein	3.46590356599916	9.20937456538142	0.034582068378652
Proline betaine ABC transporter, ATP-binding protein	3.46408236252572	9.1963436767486	0.0347572739745495
Potassium-transporting ATPase ATP-binding subunit (EC 3.6.3.12) (ATP phosphohydrolase [potassium-transporting] B chain) (Potassium-binding and translocating subunit B) (Potassium-translocating ATPase B chain)	3.46379672022664	9.83216833007744	0.00890769949802985
Potassium efflux system protein	3.46354120333772	9.19202730223109	0.0348176691200097
4Fe-4S ferredoxin iron-sulfur binding domain protein	3.46077304468027	9.21505938828825	0.0285115968583376
Putative esterase/lipase	3.46065864366223	9.19448789147935	0.0347830915848163
Alpha-1,4-glucan:maltose-1-phosphate maltosyltransferase (GMPMT) (EC 2.4.99.16) ((1->4)-alpha-D-glucan:maltose-1-phosphate alpha-D-maltosyltransferase)	3.46058925627262	9.19513522572197	0.0347740605960972
Aspartyl/asparaginyl beta-hydroxylase family	3.45852496440335	9.21241621273753	0.0345426448681805
Putative enoyl-CoA hydratase/isomerase	3.45433679148369	9.19514828914307	0.0347738786275001
Homoserine kinase (HK) (HSK) (EC 2.7.1.39)	3.45406445803488	9.19929029459114	0.0347167341919229
Cytochrome bd ubiquinol oxidase, subunit II (EC 1.10.3.-)	3.45284093478195	9.1926587894246	0.0425044383249316
Flavodoxin	3.45258561562661	9.19498008519583	0.0424682736780429
DNA invertase (DNA recombinase)	3.45201952478652	9.19078755904821	0.0348352419554231
Cytochrome bd quinol oxidase subunit 2 apoprotein (EC 1.10.3.-)	3.45038446474911	9.19010401132474	0.0348449747428729
Membrane-bound lytic murein transglycosylase (EC 3.2.1.-)	3.44745669273661	9.18813582913433	0.0348731743451735
RecT protein	3.44488775169733	9.19265402444965	0.0425045129621584
Guanine deaminase (EC 3.5.4.3)	3.44326472422252	9.19164689926408	0.0348230503212255
PcaT	3.43668548415521	9.18598293718359	0.0349043218195853
Dihydroorotase (DHOase) (EC 3.5.2.3)	3.43493103951443	9.19558656540698	0.0347677800012379
Glutamate synthase [NADPH] large chain (EC 1.4.1.13)	3.43307254902607	9.18373538141435	0.042647167329844
8-amino-7-oxononanoate synthase (AONS) (EC 2.3.1.47) (7-keto-8-amino-pelargonic acid synthase) (7-KAP synthase) (KAPA synthase) (8-amino-7-ketopelargonate synthase)	3.43258376211407	9.2080369158561	0.0345995779222452
Bifunctional protein PutA	3.43249849505536	9.19176578650382	0.0348213675061586
Glycosyl transferase, family 39	3.43243897139585	9.20231682405962	0.0346756642421552
Sarcosine oxidase, subunit alpha (EC 1.5.3.1)	3.43189094460987	9.19022959941848	0.034843184196246
Outer membrane porin F	3.43188052780986	9.18744319425017	0.0425871346610967
Restriction endonuclease S subunits-like protein	3.43106821660877	9.19339242335636	0.0347984366675073
Cytochrome c-type biogenesis protein	3.43071651206005	9.18469421737104	0.0349231192173125
Putative glycerol phosphatase	3.43037489289465	9.18519005218426	0.0426234897258245
Cbb3-type cytochrome c oxidase subunit	3.43009567751025	9.1866228878395	0.0426003259128795
Membrane carboxypeptidase (Penicillin-binding protein)	3.42996778547014	9.18527583949141	0.0426220984445089
Amino acid ABC transporter, permease protein, 3-TM region, His/Glu/Gln/Arg/opine	3.42818902224436	9.18431059216455	0.0426377851854186
Phosphorous compounds metabolism-related protein	3.42689446260279	9.17905768963466	0.042724423144323
ATP-binding region, ATPase-like protein	3.42606097065446	9.18538778900459	0.0426202837166095
Dihydrodipicolinate synthetase	3.422359665038	9.18364242384325	0.034938546321959
Bifunctional protein HldE [Includes: D-beta-D-heptose 7-phosphate kinase (EC 2.7.1.167) (D-beta-D-heptose 7-phosphotransferase) (D-glycero-beta-D-manno-heptose-7-phosphate kinase); D-beta-D-heptose 1-phosphate adenylyltransferase (EC 2.7.7.70) (D-glycero-beta-D-manno-heptose 1-phosphate adenylyltransferase)]	3.42199917350368	9.18660556595787	0.0348952811647761
Cytochrome d ubiquinol oxidase, subunit I (EC 1.10.3.-)	3.41651243989985	9.18060733021413	0.0426986388083142
HisM	3.41643302563392	9.17942423885761	0.0427183069258642
Molybdenum-pterin binding protein	3.41591923906372	9.1821123603245	0.0426737783592931
Glycogen synthase (EC 2.4.1.21) (Starch [bacterial glycogen] synthase)	3.41580813173368	9.18083950134544	0.0426947921230386
Type IV pilus biogenesis protein (Fragment)	3.41544419894833	9.18235726917053	0.0349575014616184
Putative putative hemin transport system, substrate-binding protein	3.41490580378537	9.18012615126984	0.0427066247004908
UDP-N-acetylglucosamine 2-epimerase	3.41437372819194	9.18171612404823	0.0426803062348044
Putative permease for cytosine/purines, uracil, thiamine, allantoin	3.41389474228267	9.17822203468375	0.0427384069854155
Magnesium-translocating P-type ATPase (EC 3.6.3.2)	3.41320790948885	9.18283694752074	0.0426618727249191
Periplasmic beta-glucosidase (EC 3.2.1.21)	3.41281156431489	9.18421327624557	0.0426393706916885
Metabolite/H+ symporter, major facilitator superfamily (MFS)	3.41121995507939	9.18149345661605	0.0426839800149316
Putative acyl transferase, colanic acid synthesis	3.4098282066399	9.18366010237968	0.0349382863847026
Putative mannitol-binding component of ABC transporter	3.40861294054841	9.17986599981434	0.0427109499465958
DNA polymerase (EC 2.7.7.7)	3.40833771488122	9.17685831160032	0.0427613481005194
Glutathione S-transferase	3.40802857080361	9.17212747728304	0.0428421101209317
Ribose ABC transporter, periplasmic ribose-binding protein	3.40700696525652	9.17623943876126	0.0427718086879335
RND superfamily protein	3.40269015563837	9.17828101771262	0.0427374181282809
3-hydroxybutyryl-CoA dehydrogenase (EC 1.1.1.157)	3.40128603206621	9.1811380426398	0.0349755920662949
Nod transcriptional regulator protein	3.40069124380264	9.18141326375776	0.0426853040665661
Putative flagellar hook-associated protein 3	3.40040332927672	9.17897745420403	0.0427257633781924
Type I restriction modification DNA specificity domain protein	3.40035645321172	9.18764149432362	0.0348802982427816
UvrABC system protein A (UvrA protein) (Excinuclease ABC subunit A)	3.40024800508419	10.1184945752317	0.00407892169200813
Oxidoreductase, short-chain dehydrogenase/reductase family protein	3.40018168561779	9.1825187487718	0.0349551133602892
Putative NADH oxidoreductase	3.40004429263284	9.17346531892477	0.0428190837661598
Iron-sulfur-dependent L-serine dehydratase single chain form (EC 4.3.1.17)	3.39868704931722	9.17917233305579	0.0427225090593283
Pyocin-S2 (EC 3.1.-.-) (Killer protein)	3.39837406559079	9.17294214763129	0.0428280705987343
SMP-30/Gluconolaconase/LRE domain protein	3.39801404690489	9.17927594112808	0.0427207801224684
Integrase/recombinase XerD	3.39700887366182	9.17603681932169	0.0427752402620521
Ribosomal RNA small subunit methyltransferase C (EC 2.1.1.172) (16S rRNA m2G1207 methyltransferase) (rRNA (guanine-N(2)-)-methyltransferase RsmC)	3.39642621556883	9.17318990321618	0.0428238119124857
IcmO (DotL)	3.39439241435965	9.18990188555359	0.0348478587294943
Copper resistance protein A	3.39342569903126	9.18356679350657	0.0426499219760462
Glyoxalase/bleomycin resistance protein/dioxygenase	3.39274826538838	9.80091431420407	0.0112929033668849
Formate-dependent phosphoribosylglycinamide formyltransferase (5'-phosphoribosylglycinamide transformylase 2) (Formate-dependent GAR transformylase) (EC 2.1.2.-) (GAR transformylase 2) (GART 2) (Non-folate glycinamide ribonucleotide transformylase) (Phosphoribosylglycinamide formyltransferase 2)	3.39143055537637	9.17133041430843	0.0428559000265887
Transport system permease protein	3.39142157191401	9.17558890186641	0.042782838103102
Glyceraldehyde-3-phosphate dehydrogenase (EC 1.2.1.-)	3.39000027519306	9.72854823347516	0.00635477919901502
DNA circulation protein, putative	3.38887080683123	9.17134236627897	0.042855692852181
Putative TonB-ferrisiderophore receptor protein	3.38812437541695	9.17290687207583	0.042828677368161
Hemin import ATP-binding protein HmuV (EC 3.6.3.-)	3.38745682716353	9.17090421203773	0.0428632956542357
Putative UDP-N-acetylglucosamine 2-epimerase Wbjd (EC 5.1.3.14)	3.38717372161381	9.17440649208495	0.042802973806818
YeeC-like protein	3.38658852988357	9.16928771083809	0.0428914857301871
GcdH (EC 1.3.8.6)	3.38372106780708	9.18247345796804	0.0426678400742208
Putative hydroxymethylglutaryl-CoA lyase	3.38328227150423	9.1703186003777	0.0428734824625049
Phosphoglucomutase	3.38326999829377	9.18623280314274	0.0426066167000716
Beta-ketoadipyl CoA thiolase (EC 2.3.1.-)	3.38035764429621	9.169149060758	0.0428939140057788
Cobyric acid synthase	3.37979581070582	9.17009669283201	0.0428773501763087
DedA family protein	3.37863290612823	9.17048048691425	0.0428706635150027
Heat shock protein 15	3.37855609955917	9.17434088175072	0.0428040944775947
Putative thioredoxin	3.37734405470869	9.19689644175573	0.0347496268201344
Putative metallopeptidase	3.3770499308868	9.17839194045303	0.0427355592524101
Putative endonuclease	3.3763025866569	9.18120463507321	0.0426887510695451
Molybdenum import ATP-binding protein ModC (EC 3.6.3.29)	3.37488566484283	9.16810722284841	0.0429122131655329
Dihydrofolate:folylpolyglutamate synthetase dihydrofolate synthetase (EC 6.3.2.12)	3.3743117482285	9.17770683356361	0.0427470562816342
Alpha/beta hydrolase fold-3 domain protein	3.37383458678569	9.17224671562378	0.0428400517750776
Carbohydrate ABC transporter membrane protein 1, CUT1 family	3.37377045336444	9.20540254906225	0.0346343731057574
Putative signalling GGDEF/EAL domain membrane protein	3.37284797045207	9.17948646209708	0.0427172697358208
Putative signalling-related protein	3.37278044313659	9.17333422143109	0.0428213335712236
Putative MCP-type signal transduction protein	3.3723135488827	9.16714379400334	0.042929218366057
Sodium/glutamate symporter	3.37180440886222	9.1898998496864	0.0348478877917514
Putaitve ABC transport system, ATP-binding protein	3.37136041751213	9.16871899295363	0.0429014565538311
ABC transporter ATP-binding protein	3.37051109581986	9.78552266896659	0.0115183246710833
Putative ribose operon repressor	3.37018589909062	9.16807257670626	0.0429128233044432
Bifunctional protein FolD [Includes: Methylenetetrahydrofolate dehydrogenase (EC 1.5.1.5); Methenyltetrahydrofolate cyclohydrolase (EC 3.5.4.9)]	3.36964898309134	9.72643127420367	0.00637467646429501
Fe/S biogenesis protein NfuA	3.36932967753969	9.17372187496272	0.0428146850544433
Putative nucleotide sugar dehydrogenase	3.36915718890674	9.1709523770382	0.0428624591078676
Putrescine/polyamine-binding periplasmic protein	3.36872936223154	9.17143379464189	0.0428541084390601
Putative Acyl-CoA dehydrogenase	3.36867996597452	9.17822783620781	0.0427383097098219
3-carboxy-cis,cis-muconate cycloisomerase (EC 5.5.1.2)	3.36861409724522	9.16522420339557	0.0429771954580915
Putative iron/sulfur-binding protein	3.36832293415664	9.16638211952067	0.0429427194443936
Fe(3+) ions import ATP-binding protein FbpC (EC 3.6.3.30)	3.36684463017436	9.17970334373914	0.0427136569763014
Type III secretion regulatory protein	3.36595335884052	9.17190653523247	0.0428459272715088
Probable septum site-determining protein MinC	3.36497281531846	9.1616853593783	0.0430843799009493
Type II secretion system protein K	3.36492901119744	9.16357453331604	0.0430269047107623
Putative Transmembrane sensor	3.36461406683742	9.16523523949099	0.0429768644005471
Aspartate ammonia-lyase (Aspartase) (EC 4.3.1.1)	3.36405253322046	9.17236455037581	0.0428380188279748
Putative aldehyde dehydrigenase	3.36403215273053	9.176921754402	0.042760277506413
Amino acid adenylation:thioester reductase	3.36275954259482	9.17004266322066	0.0428782925129414
Conserved hypothetical Leucine-rich protein	3.36143021512409	9.17127957920957	0.0428567813322074
Proline iminopeptidase (EC 3.4.11.5)	3.35983243266881	9.1676176523534	0.0429208443993173
Putative thioesterase	3.35909158433615	9.16888003576408	0.0428986303214902
UDP-N-acetyl-D-mannosaminuronate dehydrogenase (EC 1.1.1.-)	3.35857691005856	9.1675244697958	0.042922489574046
TonB-dependent receptor family	3.35671051518208	9.1626870691559	0.0430538309548523
Ureidoglycolate lyase (EC 4.3.2.3) (Ureidoglycolatase)	3.35654867146384	9.15777926388493	0.0432051117085879
Proline dipeptidase	3.35644947460806	9.186235866038	0.0426065672605989
Putative branched amino acid ABC transport system, substrate-binding protein	3.35496857140233	9.16980206911442	0.0428824917570133
Glycolate permease	3.35368830480256	9.15999232622848	0.0431363925848765
O-antigen ABC transporter ATP-binding protein	3.35358691825476	9.17550191962399	0.0427843154485275
Putative fatty acid desaturase	3.35357010047378	9.16219434350377	0.0430688367097884
Peptidoglycan D,D-transpeptidase FtsI (EC 3.4.16.4) (Penicillin-binding protein 3) (PBP-3)	3.35161443208613	9.17159925248759	0.0428512429167656
Molybdenum transport system permease protein ModB	3.35077304081775	9.16165712980177	0.0430852432278083
High-affinity branched-chain amino acid ABC transport system, permease	3.35059632033557	9.17155236996313	0.0428520546293919
Fatty acid desaturase	3.34977279621592	9.71415732216059	0.00649202089139646
Putative TonB-dependent membrane receptor	3.34966883105704	9.16217684725476	0.0430693702903149
DNA-binding response regulator ColR	3.3492634811338	9.16514818586675	0.0429794763459015
Ppx/GppA phosphatase	3.34914807187856	9.17203365605489	0.0428437305425621
IS3, transposase	3.34884439327065	9.17064301263698	0.0428678356718365
Cation efflux family protein	3.34756252340107	9.17885695826838	0.0427277770804071
Acetyl-CoA hydrolase/transferase family protein	3.34616527413028	9.16277329809208	0.043051209017836
Probable transcription regulator protein	3.34592733934966	9.16085103400233	0.0431099516614515
Putative NADH oxidase	3.34588133525414	9.1759599452196	0.0427765430818117
Oligopeptidase A (EC 3.4.24.70)	3.34527343421508	9.15748294345645	0.043214376437946
Inner membrane protein	3.34398050092279	9.16273770206664	0.0430522912264738
Hypothetical conserved	3.34262526100928	9.16510053540441	0.0429809065644144
Cyclase family protein	3.34051074434579	9.17496858316722	0.0427933874260984
Phosphatase NudJ (EC 3.6.1.-)	3.3392411378801	9.1538468245865	0.0433293038922672
UDP-3-O-acyl-N-acetylglucosamine deacetylase (UDP-3-O-acyl-GlcNAc deacetylase) (EC 3.5.1.108) (UDP-3-O-[R-3-hydroxymyristoyl]-N-acetylglucosamine deacetylase)	3.33913267642667	9.17527677896208	0.0427881422149608
CDP-diacylglycerol--serine O-phosphatidyltransferase (EC 2.7.8.8)	3.33847528412635	9.15942297536133	0.0431539923131604
TonB-dependent outermembrane ferripyoverdine receptor	3.33819250053622	10.0792132333612	0.00493036889242434
Peptide chain release factor 3 (RF-3)	3.33733730354125	9.74257561208941	0.0164780467079606
Response regulator	3.33698359782831	9.76976239601692	0.0129874642749979
Bifunctional protein GlmU [Includes: UDP-N-acetylglucosamine pyrophosphorylase (EC 2.7.7.23) (N-acetylglucosamine-1-phosphate uridyltransferase); Glucosamine-1-phosphate N-acetyltransferase (EC 2.3.1.157)]	3.33366941977823	9.16334272000576	0.0430339255693822
Enoyl-CoA hydratase/isomerase family protein (EC 4.2.1.17)	3.33115513048442	9.15440941240887	0.0433113707008136
tRNA dimethylallyltransferase (EC 2.5.1.75) (Dimethylallyl diphosphate:tRNA dimethylallyltransferase) (DMAPP:tRNA dimethylallyltransferase) (DMATase) (Isopentenyl-diphosphate:tRNA isopentenyltransferase) (IPP transferase) (IPPT) (IPTase)	3.32906292693699	9.15995577507431	0.0431375208056239
Amino acid permease, APC family	3.32878438158638	9.15733251348921	0.0432190855478717
Putative exonuclease	3.32710276990136	9.16344038731143	0.0430309664734318
Putative methyl-accepting chemotaxis protein I	3.32321457912531	9.15457396167294	0.0433061360413789
Cytochrome c oxidase, subunit III	3.32315648905781	9.18866813923558	0.0425675308191469
Putative metal transport-related exported protein	3.32076804046645	9.1543720941211	0.0433125585379363
Ribokinase (RK) (EC 2.7.1.15)	3.32044826469757	9.1504045312085	0.0434402607573523
Regulatory protein TetR	3.31930343509955	9.17308654275419	0.0428255879607865
Putative antibiotic biosynthesis-related protein	3.31872269535043	9.15594538971781	0.0432626928207686
Flagellar basal-body rod protein FlgC	3.31787358662757	9.15279298339089	0.0433630473661368
Outer membrane channel protein	3.31778590020769	9.15335061402039	0.0433451677189865
Ribose ABC transporter, ATP-binding protein	3.3176643324354	9.15135705672965	0.0434093444108837
Ornithine cyclodeaminase (EC 4.3.1.12)	3.30854345442426	9.14946619428442	0.0434708779286956
Putative glucans synthase	3.30752054837391	9.15880165621518	0.0431732611796792
Putative two-component system, sensor histidine kinase protein	3.30263560135709	9.14163668053317	0.043732754656927
Penicillin-binding protein 2	3.3007032906451	9.1887668996701	0.0425659551711954
4-hydroxy-tetrahydrodipicolinate synthase (HTPA synthase) (EC 4.3.3.7)	3.29915957368891	10.0594120461163	0.00542685632665294
Dna primase	3.29012923721802	9.14459109135911	0.0436325724473704
Histidine kinase	3.28031357670582	9.75395221376777	0.014660605121479
NAD-dependent protein deacetylase (EC 3.5.1.-) (Regulatory protein SIR2 homolog)	3.27813012157133	9.16013922384494	0.0431318605840525
Ferric uptake regulation protein	3.2562675539739	9.66226043341061	0.00977739801736775
ASPIC/UnbV domain protein	3.2377589450122	9.16599432362941	0.0429541408946286
Patatin	3.23667683257267	9.65268263934185	0.00989856141217585
Putative acyltransferase	3.22610811665826	9.65372726792096	0.00988900462519749
Phosphatidate cytidylyltransferase (EC 2.7.7.41)	3.20424741781839	9.64103422294445	0.0112230044528211
L-serine dehydratase 1 (EC 4.3.1.17)	3.19394551404639	9.63681651279283	0.0112661749626757
Imidazole glycerol phosphate synthase subunit HisH (EC 2.4.2.-) (IGP synthase glutamine amidotransferase subunit) (IGP synthase subunit HisH) (ImGP synthase subunit HisH) (IGPS subunit HisH)	3.19050745385151	9.70483354125506	0.01914502650285
Efflux transporter, outer membrane factor lipoprotein, NodT family	3.15220618836438	9.61311131557989	0.0129424941607066
Histidine ammonia-lyase (EC 4.3.1.3)	3.13804145747828	9.60745750997648	0.0130094340589789
Divalent metal cation transporter MntH	3.11580264516399	9.65748138464601	0.0250280310209944
2OG-Fe(II) oxygenase	3.11012288583665	9.65972361423024	0.0249620353375094
Transcriptional regulator, AsnC family	3.09920289769374	10.005585805444	0.00787475967382294
Putative outer membrane protein	3.0869829441347	11.3987083358208	0.0012952584075435
Aspartate--tRNA(Asp/Asn) ligase (EC 6.1.1.23) (Aspartyl-tRNA synthetase) (AspRS) (Non-discriminating aspartyl-tRNA synthetase) (ND-AspRS)	3.07844936735515	9.5804335469099	0.0150222628348625
GntR family transcriptional regulator	3.06332301232672	9.57400810220627	0.0151112208303524
Binding-protein-dependent transport systems inner membrane component	3.06231616161554	11.0026269851288	0.00150796793979461
TonB-dependent siderophore receptor	3.05884267366822	11.9650744965732	0.00112892055829054
Ferredoxin	3.02077559894935	9.55604025128027	0.0173428212989545
Transcriptional regulator, GntR family with aminotransferase domain	3.01821824753252	9.55405064996485	0.0173742449734577
DNA gyrase subunit B (EC 5.99.1.3)	3.006547758208	9.88911403739717	0.00681494409909331
DNA polymerase III subunit gamma/tau (EC 2.7.7.7)	2.98108336663875	9.6012925412965	0.0363087626187004
Oxidoreductase domain protein	2.96429791857431	10.3509434573159	0.00234753248865979
Acetylornithine aminotransferase (ACOAT) (EC 2.6.1.11)	2.96084701591515	9.91625686669419	0.013115065274818
Methionine import ATP-binding protein MetN (EC 3.6.3.-)	2.92820897868713	9.51650625661554	0.023085257478035
Integral membrane sensor signal transduction histidine kinase	2.9141013600011	10.1033986698409	0.00446682411073241
PepSY-associated TM helix domain protein	2.88909936623155	9.49693781924028	0.0266790907756446
Citrate transporter	2.88440863663704	9.52888771935772	0.0481136874350137
Signal recognition particle protein (Fifty-four homolog)	2.8739355532599	9.49246609930627	0.0267699521124903
Nicotinate phosphoribosyltransferase (NAPRTase) (EC 6.3.4.21)	2.86655223187709	9.48457419368188	0.0269330553891021
DNA topoisomerase 1 (EC 5.99.1.2) (DNA topoisomerase I)	2.86359435787604	9.48490124990219	0.0269262253691205
Transaldolase (EC 2.2.1.2)	2.84252582271405	10.1592777433184	0.00725176491539226
Extracellular solute-binding protein family 1	2.83688695172046	9.90941116651388	0.0132192447212436
dTDP-4-dehydrorhamnose reductase (EC 1.1.1.133)	2.79643120223821	9.46098869294649	0.031310331609023
Acetyltransferase, GNAT family	2.78056654165106	10.5661080778979	0.00463858999425843
Phenylalanine--tRNA ligase alpha subunit (EC 6.1.1.20) (Phenylalanyl-tRNA synthetase alpha subunit) (PheRS)	2.78018589331878	9.45159663120269	0.0315404145209136
Thiol:disulfide interchange protein	2.77603507237323	10.0158151420426	0.00781608427951972
NADH:flavin oxidoreductase/NADH oxidase	2.754522792321	9.44110157675726	0.0364087565228004
Chromosomal replication initiator protein DnaA	2.75355399447992	9.75119033949874	0.0147113237648033
Probable oxidoreductase	2.74776773892462	9.44581382027594	0.0316851359326964
Phenylalanine--tRNA ligase beta subunit (EC 6.1.1.20) (Phenylalanyl-tRNA synthetase beta subunit) (PheRS)	2.73942068298688	10.2276661312666	0.00919715841647721
UvrD/REP helicase	2.73380604495753	9.75187208055423	0.0146987768233978
3-isopropylmalate dehydratase large subunit (EC 4.2.1.33) (Alpha-IPM isomerase) (IPMI) (Isopropylmalate isomerase)	2.72559007569805	9.42256167861163	0.0369359244072786
Citrate synthase	2.72360703183182	9.80468316050048	0.0235861298622405
DNA-directed DNA polymerase (EC 2.7.7.7)	2.70095936978164	10.943277413612	0.00307175673253969
Histidine kinase (EC 2.7.13.3)	2.69572187181323	11.2379558456327	0.00251369777329964
Cell division protein ZipA	2.69116078262158	9.41610269262594	0.0426408344753246
Polysaccharide deacetylase	2.68263281002529	9.4174640779677	0.0370858202124955
2-dehydropantoate 2-reductase (EC 1.1.1.169) (Ketopantoate reductase)	2.67394287569698	9.74501647457155	0.0335310085292119
RNA polymerase sigma factor	2.66865137811011	9.7687597063675	0.0296795783917643
Transcriptional regulator	2.66687057953903	11.3004536126527	0.00354710819470417
Glycosyl transferase group 1	2.6350162088364	9.94161746910281	0.0116790208229912
Deoxyguanosinetriphosphate triphosphohydrolase-like protein	2.62587340830107	10.2670608149359	0.0128560244806441
Protein RecA (Recombinase A)	2.61726272503678	9.71994293550008	0.0379552392920613
Glycosyl transferase family 2	2.61498033157615	10.5256716825543	0.00583006336838316
Protein translocase subunit SecD	2.60426974147873	9.97920857921008	0.0180343869879977
Trigger factor (TF) (EC 5.2.1.8) (PPIase)	2.57728280746024	9.73251391146227	0.0374794856952868
Acriflavin resistance protein	2.57264563382209	11.4276617355654	0.0036381846492464
Putative Replication protein	2.56066114045404	11.263645307067	0.00397978616832011
Methionine--tRNA ligase (EC 6.1.1.10) (Methionyl-tRNA synthetase) (MetRS)	2.55641213624245	9.66481924506249	0.0276560095955141
Alanine--tRNA ligase (EC 6.1.1.7) (Alanyl-tRNA synthetase) (AlaRS)	2.55431564539405	9.68332955212616	0.0480774936483946
Carbamoyl-phosphate synthase large chain (EC 6.3.5.5) (Carbamoyl-phosphate synthetase ammonia chain)	2.54322412014778	10.3431369519844	0.00944254490333152
Phosphoribosylaminoimidazole-succinocarboxamide synthase (EC 6.3.2.6) (SAICAR synthetase)	2.53902701680449	9.65405528884147	0.0279804142613574
Tryptophan--tRNA ligase (EC 6.1.1.2) (Tryptophanyl-tRNA synthetase) (TrpRS)	2.50293375900402	10.0613554542549	0.0123431446546982
Transcriptional regulator, XRE family	2.49711272786523	10.1842543850002	0.0116987907572169
Outer membrane porin, OprD family	2.48779659420826	9.68762091299875	0.0478804578088639
Penicillin-binding protein 1B (PBP-1b) (PBP1b) (Murein polymerase)	2.47098486722801	9.61593617196141	0.0359297880851269
Alkyl hydroperoxide reductase AhpD (EC 1.11.1.15)	2.47023726219083	9.90186258771177	0.0269276138645639
Protein-methionine-sulfoxide reductase catalytic subunit MsrP (EC 1.8.5.-)	2.46176065744486	9.61514104147123	0.0359500704625414
Aldo/keto reductase	2.40502745738742	10.1391782736041	0.0257650111076722
Outer membrane efflux protein	2.3117307808563	10.546531033885	0.012826870649321
UvrABC system protein C (Protein UvrC) (Excinuclease ABC subunit C)	2.29466995629443	10.6350042885443	0.00878669787899981
DNA helicase (EC 3.6.4.12)	2.25797211081929	12.3405740781691	0.00874514545878845
Serine hydroxymethyltransferase (SHMT) (Serine methylase) (EC 2.1.2.1)	2.18513262294116	10.3120316699432	0.0264579918461524
Beta-lactamase	2.16761474874383	10.5640304134114	0.0241530403467252
Transcriptional regulator, TetR family	1.92231949811656	11.3993191909465	0.022215735231236
Efflux transporter, RND family, MFP subunit	1.7946089284124	10.7975601438208	0.0378319438890137
Efflux pump membrane transporter	1.77424720925698	10.8201915940129	0.0347972042610653
Short-chain dehydrogenase/reductase SDR	1.76243726606382	11.6598371997881	0.0443551097048904
GCN5-related N-acetyltransferase	1.73270165489127	11.1791542102195	0.0430126353962346
